# Supplementary material for: PGRL2 triggers degradation of PGR5 in the absence of PGRL1
Source: Nat Commun. 2021 Jun 24;12:3941. doi: 10.1038/s41467-021-24107-7 (PMC8225790; doi:10.1038/s41467-021-24107-7)
Supplement: Supplementary file 3 — Source Data [file 41467_2021_24107_MOESM3_ESM.xlsx]

## Sheet: Fig 2b
Fig 2b: Fresh weight determination under constant light (CL) conditions
constant light (12/12h), fresh weight is indicated in g
Replicate	Col-0	pgr5-1	pgrl1ab	pgrl2-1	pgrl1ab pgrl2-1	pgr5-1 pgrl2-1	Col-0 P35S:PGRL2_#1	Col-0 P35S:PGRL2_#2
1	3.34	2.96	3.02	3.09	3.14	2.3	2.87	2.97
2	3.45	3.54	3.35	3.29	1.43	1.09	3.5	2.34
3	2.78	3.32	3.4	3.41	2.63	3.3	3.18	2.78
4	2.99	3	3.12	2	2.35	3.6	2.22	3.28
5	2.1	3.07	2.64	2.25	2.48	1.6	2.06	2.83
6	2.38	2.2	2.71	3.29	1.43	2.67	2.16	3.6
7	3.2	2.44	2.6	2.57	1.94	2.7	2.43	2.76
8	2.73	2.4	3.04	3	1.98	3.24	2.8	2.77
9	2.35	2.5	3.01	3.29	2.38	3.5	3.67	3.57
10	2.64	2.75	3.15	2.35	1.87	2.93
11	2.36	2.27	3.02	2.92	2.35
12	1.86	2.66	3.58		2.3
13	2.31
14	3.056
15	2.79
16	2.78
17	2.2
Fresh weight is calculated in % (100% represents the average of the Col-0 sample)
Average of Col-0 under constant light (CL): 2,6657 g
Replicate	Col-0	pgr5-1	pgrl1ab	pgrl2-1	pgrl1ab pgrl2-1	pgr5-1 pgrl2-1	Col-0 P35S:PGRL2_#1	Col-0 P35S:PGRL2_#2
1	125.295	111.04	113.291	115.917	117.793	86.2813	107.664	111.415
2	129.422	132.798	125.671	123.42	53.6444	40.8898	131.298	87.7818
3	104.288	124.545	127.546	127.921	98.6608	123.795	119.293	104.288
4	112.166	112.541	117.042	75.0272	88.157	135.049	83.2802	123.045
5	78.7786	115.167	99.0359	84.4056	93.0337	60.0218	77.278	106.163
6	89.2824	82.5299	101.662	123.42	53.6444	100.161	81.0294	135.049
7	120.044	91.5332	97.5354	96.4099	72.7764	101.287	91.158	103.538
8	102.412	90.0326	114.041	112.541	74.2769	121.544	105.038	103.913
9	88.157	93.784	112.916	123.42	89.2824	131.298	137.675	133.924
10	99.0359	103.162	118.168	88.157	70.1504	109.915
11	88.5321	85.1559	113.291	109.54	88.157
12	69.7753	99.7862	134.299		86.2813
13	86.6564
14	114.642
15	104.663
16	104.288
17	82.5299
Box plot statistics
constant light
	Col-0	pgr5-1	pgrl1ab	pgrl2-1	pgrl1ab pgrl2-1	pgr5-1 pgrl2-1	Col-0 P35S:PGRL2_#1	Col-0 P35S:PGRL2_#2
Upper whisker	129.4	132.8	134.3	127.9	117.8	135	137.7	135
3rd quartile	112.2	113.85	121.95	123.4	91.15	123.8	119.3	123
Median	102.4	101.5	113.65	112.5	87.25	105.6	105	106.2
1st quartile	88.2	90.75	107.3	92.3	71.5	86.3	83.3	103.9
Lower whisker	69.8	82.5	97.5	75	53.6	40.9	77.3	87.8
Nr. of data points	17	12	12	11	12	10	9	9
Statistics
Kruskal-Wallis tests followed by pairwise Dunn’s tests were performed using the R package dunn.test. The p-values were adjusted on an experiment level using the Benjamini-Hochberg method. Statistically significant differences are indicated in red (p ≤ 0.05).
Chi2	DF	P
17.9028	7	0.0124162
Genotype1	Genotype2	Z	P	P.adjusted
Col-0	Col-0 P35S:PGRL2 #1	-0.429642	0.333728	0.424745
Col-0	Col-0 P35S:PGRL2 #2	-1.45936	0.0722334	0.202254
Col-0	pgr5-1	-0.425596	0.335201	0.408071
Col-0	pgr5-1 pgrl2-1	-0.636035	0.262377	0.408142
Col-0	pgrl1ab	-2.08537	0.0185177	0.0740709
Col-0	pgrl1ab pgrl2-1	2.0413	0.0206103	0.0721361
Col-0	pgrl2-1	-0.996912	0.159404	0.318807
Col-0 P35S:PGRL2 #1	Col-0 P35S:PGRL2 #2	-0.90046	0.183938	0.321891
Col-0 P35S:PGRL2 #1	pgr5-1	0.0377503	0.484943	0.484943
Col-0 P35S:PGRL2 #1	pgr5-1 pgrl2-1	-0.166203	0.433999	0.450073
Col-0 P35S:PGRL2 #1	pgrl1ab	-1.38142	0.0835743	0.212735
Col-0 P35S:PGRL2 #1	pgrl1ab pgrl2-1	2.14705	0.0158948	0.0741756
Col-0 P35S:PGRL2 #1	pgrl2-1	-0.464209	0.321249	0.428332
Col-0 P35S:PGRL2 #2	pgr5-1	1.00038	0.158563	0.34152
Col-0 P35S:PGRL2 #2	pgr5-1 pgrl2-1	0.757649	0.22433	0.369485
Col-0 P35S:PGRL2 #2	pgrl1ab	-0.418792	0.337684	0.393965
Col-0 P35S:PGRL2 #2	pgrl1ab pgrl2-1	3.10968	0.000936454	0.0131104
Col-0 P35S:PGRL2 #2	pgrl2-1	0.480201	0.315542	0.441759
pgr5-1	pgr5-1 pgrl2-1	-0.217227	0.414016	0.445863
pgr5-1	pgrl1ab	-1.53288	0.0626523	0.194918
pgr5-1	pgrl1ab pgrl2-1	2.2783	0.0113543	0.0635843
pgr5-1	pgrl2-1	-0.539722	0.294694	0.434287
pgr5-1 pgrl2-1	pgrl1ab	-1.24432	0.106691	0.248946
pgr5-1 pgrl2-1	pgrl1ab pgrl2-1	2.3895	0.00843561	0.0590493
pgr5-1 pgrl2-1	pgrl2-1	-0.302751	0.38104	0.426765
pgrl1ab	pgrl1ab pgrl2-1	3.81118	6.91513e-05	0.00193624
pgrl1ab	pgrl2-1	0.959468	0.168662	0.314835
pgrl1ab pgrl2-1	pgrl2-1	-2.76794	0.00282056	0.0263252

## Sheet: Fig 2c
Fig 2c: Fresh weight determination under fluctuating (FL) light conditions
fluctuating light (12/12h, 50, 500 uE x m-2 s-1), fresh weight is indicated in g
Replicate	Col-0	pgr5-1	pgrl1ab	pgrl2-1	pgrl1ab pgrl2-1	pgr5-1 pgrl2-1	Col-0 P35S:PGRL2_#1	Col-0 P35S:PGRL2_#2
1	0.0419	0	0	0.0846	0.0044	0	0.0468	0.0096
2	0.047	0	0	0.0333	0.0391	0	0.0268	0.0108
3	0.062	0	0	0.0145	0.0358	0	0.039	0.009
4	0.0675	0	0	0.104	0.0831	0	0.0356	0.019
5	0.0783	0	0	0.0506	0.0655	0	0.0533	0.0544
6	0.079	0	0	0.0281	0.0556	0	0.0216	0.0246
7	0.0792	0	0	0.0489	0.0302	0	0.0242	0.0236
8	0.0829	0	0	0.0926	0.079	0	0.037	0.0413
9	0.0831	0	0	0.0905	0.0311	0	0.0195	0.0212
10	0.0924	0	0	0.0429	0.0779	0	0.0332	0.0484
11	0.0972	0	0	0.0476	0.0615	0	0.0414	0.0094
12	0.0978	0	0	0.0686	0.0548	0	0.045	0.0186
13	0.1005	0	0	0.0318	0.037	0	0.0503	0.0045
14	0.1082	0	0	0.058	0.0065	0		0.0437
15	0.1275	0	0	0.094	0.0653	0		0.0083
16		0	0	0.0917	0.0615	0		0.0164
17		0	0	0.0979	0.0283	0		0.0156
Fresh weight is calculated in % (100% represents the average of the Col-0 sample)
Average of Col-0 under fluctuating light (CL): 0,083 g
Replicate	Col-0	pgr5-1	pgrl1ab	pgrl2-1	pgrl1ab pgrl2-1	pgr5-1 pgrl2-1	Col-0 P35S:PGRL2_#1	Col-0 P35S:PGRL2_#2
1	50.4819	0	0	101.928	5.3012	0	56.3855	11.5663
2	56.6265	0	0	40.1205	47.1084	0	32.2892	13.012
3	74.6988	0	0	17.4699	43.1325	0	46.988	10.8434
4	81.3253	0	0	125.301	100.12	0	42.8916	22.8916
5	94.3373	0	0	60.9639	78.9157	0	64.2169	65.5422
6	95.1807	0	0	33.8554	66.988	0	26.0241	29.6386
7	95.4217	0	0	58.9157	36.3855	0	29.1566	28.4337
8	99.8795	0	0	111.566	95.1807	0	44.5783	49.759
9	100.12	0	0	109.036	37.4699	0	23.494	25.5422
10	111.325	0	0	51.6867	93.8554	0	40	58.3133
11	117.108	0	0	57.3494	74.0964	0	49.8795	11.3253
12	117.831	0	0	82.6506	66.0241	0	54.2169	22.4096
13	121.084	0	0	38.3133	44.5783	0	60.6024	5.42169
14	130.361	0	0	69.8795	7.83133	0		52.6506
15	153.614	0	0	113.253	78.6747	0		10
16		0	0	110.482	74.0964	0		19.759
17		0	0	117.952	34.0964	0		18.7952
Box plot statistics
fluctuating light
	Col-0	pgr5-1	pgrl1ab	pgrl2-1	pgrl1ab pgrl2-1	pgr5-1 pgrl2-1	Col-0 P35S:PGRL2_#1	Col-0 P35S:PGRL2_#2
Upper whisker	153.6	0	0	125.3	100.1	0	64.2	52.7
3rd quartile	117.45	0	0	110.5	78.7	0	54.2	29.6
Median	99.9	0	0	69.9	66	0	44.6	22.4
1st quartile	87.8	0	0	51.7	37.5	0	32.3	11.6
Lower whisker	50.5	0	0	17.5	5.3	0	23.5	5.4
Nr. of data points	15	17	17	17	17	17	13	17
Statistics
Kruskal-Wallis tests followed by pairwise Dunn’s tests were performed using the R package dunn.test. The p-values were adjusted on an experiment level using the Benjamini-Hochberg method. Statistically significant differences are indicated in red (p ≤ 0.05).
Chi2	DF	P
113.419	7	1.791e-21
Genotype1	Genotype2	Z	P	P.adjusted
Col-0	Col-0 P35S:PGRL2 #1	2.41577	0.00785093	0.0122126
Col-0	Col-0 P35S:PGRL2 #2	3.5784	0.000172852	0.000372297
Col-0	pgr5-1	6.83879	3.99313e-12	3.72692e-11
Col-0	pgr5-1 pgrl2-1	6.83879	3.99313e-12	5.59039e-11
Col-0	pgrl1ab	6.83879	3.99313e-12	1.11808e-10
Col-0	pgrl1ab pgrl2-1	1.87545	0.0303657	0.0447494
Col-0	pgrl2-1	1.0001	0.158632	0.201895
Col-0 P35S:PGRL2 #1	Col-0 P35S:PGRL2 #2	0.955979	0.169541	0.206398
Col-0 P35S:PGRL2 #1	pgr5-1	4.09078	2.14959e-05	5.0157e-05
Col-0 P35S:PGRL2 #1	pgr5-1 pgrl2-1	4.09078	2.14959e-05	5.47168e-05
Col-0 P35S:PGRL2 #1	pgrl1ab	4.09078	2.14959e-05	6.01884e-05
Col-0 P35S:PGRL2 #1	pgrl1ab pgrl2-1	-0.681377	0.247817	0.277554
Col-0 P35S:PGRL2 #1	pgrl2-1	-1.52301	0.0638783	0.085171
Col-0 P35S:PGRL2 #2	pgr5-1	3.36732	0.000379512	0.000664146
Col-0 P35S:PGRL2 #2	pgr5-1 pgrl2-1	3.36732	0.000379512	0.000708423
Col-0 P35S:PGRL2 #2	pgrl1ab	3.36732	0.000379512	0.000759024
Col-0 P35S:PGRL2 #2	pgrl1ab pgrl2-1	-1.7588	0.0393055	0.0550277
Col-0 P35S:PGRL2 #2	pgrl2-1	-2.66286	0.00387398	0.00638067
pgr5-1	pgr5-1 pgrl2-1	0	0.5	0.5
pgr5-1	pgrl1ab	0	0.5	0.518519
pgr5-1	pgrl1ab pgrl2-1	-5.12612	1.47885e-07	4.60085e-07
pgr5-1	pgrl2-1	-6.03018	8.18883e-10	3.82145e-09
pgr5-1 pgrl2-1	pgrl1ab	0	0.5	0.538462
pgr5-1 pgrl2-1	pgrl1ab pgrl2-1	-5.12612	1.47885e-07	5.17596e-07
pgr5-1 pgrl2-1	pgrl2-1	-6.03018	8.18883e-10	4.58574e-09
pgrl1ab	pgrl1ab pgrl2-1	-5.12612	1.47885e-07	5.91538e-07
pgrl1ab	pgrl2-1	-6.03018	8.18883e-10	5.73218e-09
pgrl1ab pgrl2-1	pgrl2-1	-0.904057	0.182982	0.21348

## Sheet: Fig 3a
Fig 3a: Immunodetection analyses of pgr mutants and Col-0 P35S:PGRL2 overexpressors
PGRL1 blots - raw data
		Replicate 1									Replicate 2									Replicate 3
PGR5 blots - raw data
			Replicate 1								Replicate 2									Replicate 3
PGRL1 signal quantification - Bio1D software (Vilber Lourmat, Eberhardzell, Germany)
		Signal intensity (volume)			PGRL1 amounts (in % vs Col-0)
Genotype	Proein amount loaded (%)	Replicate 1	Replicate 2	Replicate 3	Replicate 1	Replicate 2	Replicate 3	Average	Stdev
Col-0	100	90924457	186295738	186836456	100	100	100	100	0
pgr5-1	100	51130085	141162734	137703501	56.2336	75.7735	73.7027	68.5699	10.7336
pgrl1ab	100	0	0	0	0	0	0	0	0
pgrl2-1	100	98681624	152246633	142318671	108.531	81.7231	76.1729	88.8091	17.304
pgrl1ab pgrl2-1	100	0	0	0	0	0	0	0	0
pgr5-1 pgrl2-1	100	51781684	161945397	159936785	56.9502	86.9292	85.6026	76.494	16.9384
P35S:PGRL2 #1	100	63243984	95407407	104008879	69.5566	51.2129	55.6684	58.8126	9.56754
P35S:PGRL2 #2	100	51394739	91158745	102290980	56.5247	48.9323	54.7489	53.402	3.97138
PGR5 signal quantification - Bio1D software (Vilber Lourmat, Eberhardzell, Germany)
		Signal intensity (volume)			PGR5 amounts (in % vs Col-0)
Genotype	Proein amount loaded (%)	Replicate 1	Replicate 2	Replicate 3	Replicate 1	Replicate 2	Replicate 3	Average	Stdev
Col-0	100	1840686	1287242	1197224	100	100	100	100	0
pgr5-1	100	0	0	0	0	0	0	0	0
pgrl1ab	100	0	0	0	0	0	0	0	0
pgrl2-1	100	2017189	1336329	1133614	109.589	103.813	94.6869	102.696	7.51358
pgrl1ab pgrl2-1	100	685792	206235	600254	37.2574	16.0215	50.1372	34.472	17.2276
pgr5-1 pgrl2-1	100	1345619	1018082	651308	73.1042	79.0902	54.4015	68.8653	12.8786
P35S:PGRL2 #1	100	0	0	0	0	0	0	0	0
P35S:PGRL2 #2	100	0	0	0	0	0	0	0	0
PGRL1 amounts (transposed values)
	Col-0 PGRL1	pgr5-1 PGRL1	pgrl1ab PGRL1	pgrl2-1 PGRL1	pgrl1ab pgrl2-1 PGRL1	pgr5-1 pgrl2-1 PGRL1	P35S:PGRL2 #1 PGRL1	P35S:PGRL2 #2 PGRL1
Rep 1	100	56.2336	0	108.531	0	56.9502	69.5566	56.5247
Rep 2	100	75.7735	0	81.7231	0	86.9292	51.2129	48.9323
Rep 3	100	73.7027	0	76.1729	0	85.6026	55.6684	54.7489
PGR5 amounts (transposed values)
	Col-0 PGR5	pgr5-1 PGR5	pgrl1ab PGR5	pgrl2-1 PGR5	pgrl1ab pgrl2-1 PGR5	pgr5-1 pgrl2-1 PGR5	P35S:PGRL2 #1 PGR5	P35S:PGRL2 #2 PGR5
Rep 1	100	0	0	109.589	37.2574	73.1042	0	0
Rep 2	100	0	0	103.813	16.0215	79.0902	0	0
Rep 3	100	0	0	94.6869	50.1372	54.4015	0	0
Combined table, PGRL1 and PGR5 amounts (in % vs Col-0)
Col-0 PGRL1	Col-0 PGR5	pgr5-1 PGRL1	pgr5-1 PGR5	pgrl1ab PGRL1	pgrl1ab PGR5	pgrl2-1 PGRL1	pgrl2-1 PGR5	pgrl1ab pgrl2-1 PGRL1	pgrl1ab pgrl2-1 PGR5	pgr5-1 pgrl2-1 PGRL1	pgr5-1 pgrl2-1 PGR5	P35S:PGRL2 #1 PGRL1	P35S:PGRL2 #1 PGR5	P35S:PGRL2 #2 PGRL1	P35S:PGRL2 #2 PGR5
100	100	56.2336	0	0	0	108.531	109.589	0	37.2574	56.9502	73.1042	69.5566	0	56.5247	0
100	100	75.7735	0	0	0	81.7231	103.813	0	16.0215	86.9292	79.0902	51.2129	0	48.9323	0
100	100	73.7027	0	0	0	76.1729	94.6869	0	50.1372	85.6026	54.4015	55.6684	0	54.7489	0
Center lines show the medians; box limits indicate the 25th and 75th percentiles as determined by R software; whiskers extend 1.5 times the interquartile range from the 25th and 75th percentiles, outliers are represented by dots; data points are plotted as open circles. n = 3 sample points.

## Sheet: Fig 3b
Fig 3b: Maximal transient NPQ values in induction/recovery PAM experiments
Col-0	pgr5	pgrl1	pgrl2	pgrl1_2	pgr5 pgrl2	Col-0 P35S:PGRL2_#1	Col-0 P35S:PGRL2_#2
0.873	0.387	0.473	0.861	1.159	0.453	0.583	0.486
1.142	0.415	0.545	0.786	0.584	0.534	0.477	0.375
1.045	0.295	0.478	1.042	0.962	0.349	0.458	0.321
1.202	0.479	0.639	1.158	1.145	0.525	0.291	0.345
0.993	0.265	0.36	0.96	0.706	0.301	0.409	0.426
0.931	0.449	0.518	0.778	0.867	0.375	0.616	0.546
0.971	0.445	0.303	0.846	1.052	0.461	0.508	0.33
Box plot statistics
constant light
	Col-0	pgr5-1	pgrl1ab	pgrl2-1	pgrl1ab pgrl2-1	pgr5-1 pgrl2-1	Col-0 P35S:PGRL2_#1	Col-0 P35S:PGRL2_#2
Upper whisker	1.2	0.48	0.64	1.16	1.16	0.53	0.62	0.55
3rd quartile	1.09	0.45	0.53	1	1.1	0.49	0.55	0.46
Median	0.99	0.41	0.48	0.86	0.96	0.45	0.48	0.38
1st quartile	0.95	0.34	0.42	0.82	0.79	0.36	0.43	0.34
Lower whisker	0.87	0.27	0.3	0.78	0.58	0.3	0.29	0.32
Nr. of data points	7	7	7	7	7	7	7	7
Statistics
Kruskal-Wallis tests followed by pairwise Dunn’s tests were performed using the R package dunn.test. The p-values were adjusted on an experiment level using the Benjamini-Hochberg method. Statistically significant differences are indicated in red (p ≤ 0.05).
Chi2	DF	P
40.3174	7	1.09438e-06
Genotype1	Genotype2	Z	P	P.adjusted
Col-0	Col-0 P35S:PGRL2 #1	3.048	0.00115183	0.00358348
Col-0	Col-0 P35S:PGRL2 #2	3.82639	6.50176e-05	0.000910246
Col-0	pgr5	4.06401	2.41189e-05	0.000675328
Col-0	pgr5 pgrl2	3.54781	0.000194223	0.00135956
Col-0	pgrl1	3.01523	0.00128392	0.00359499
Col-0	pgrl1_2	0.360517	0.35923	0.419102
Col-0	pgrl2	0.557162	0.288708	0.404192
Col-0 P35S:PGRL2 #1	Col-0 P35S:PGRL2 #2	0.778388	0.21817	0.321514
Col-0 P35S:PGRL2 #1	pgr5	1.016	0.154814	0.254988
Col-0 P35S:PGRL2 #1	pgr5 pgrl2	0.499807	0.308605	0.375694
Col-0 P35S:PGRL2 #1	pgrl1	-0.0327742	0.486927	0.486927
Col-0 P35S:PGRL2 #1	pgrl1_2	-2.68749	0.00359959	0.00839905
Col-0 P35S:PGRL2 #1	pgrl2	-2.49084	0.00637204	0.0127441
Col-0 P35S:PGRL2 #2	pgr5	0.237613	0.406091	0.437328
Col-0 P35S:PGRL2 #2	pgr5 pgrl2	-0.278581	0.390283	0.437117
Col-0 P35S:PGRL2 #2	pgrl1	-0.811162	0.208636	0.324545
Col-0 P35S:PGRL2 #2	pgrl1_2	-3.46588	0.000264254	0.00123319
Col-0 P35S:PGRL2 #2	pgrl2	-3.26923	0.000539203	0.00215681
pgr5	pgr5 pgrl2	-0.516194	0.302859	0.385457
pgr5	pgrl1	-1.04878	0.147141	0.257496
pgr5	pgrl1_2	-3.70349	0.000106327	0.000992388
pgr5	pgrl2	-3.50684	0.000226728	0.00126968
pgr5 pgrl2	pgrl1	-0.532581	0.297162	0.396216
pgr5 pgrl2	pgrl1_2	-3.18729	0.000718052	0.00251318
pgr5 pgrl2	pgrl2	-2.99065	0.00139193	0.00354308
pgrl1	pgrl1_2	-2.65471	0.00396879	0.00854817
pgrl1	pgrl2	-2.45807	0.00698434	0.0130374
pgrl1_2	pgrl2	0.196645	0.422053	0.437684

## Sheet: Fig 3c
Fig 3c: Electrochromic shift measurements
Raw data
replicate	Col-0	pgr5-1	pgrl1ab	pgrl2-1	pgrl1ab pgrl2-1	pgr5-1 pgrl2-1	Col-0 P35S:PGRL2_#1	Col-0 P35S:PGRL2_#2
1	0.802771	0.413365	0.430978	0.705966	0.563635	0.316491	0.258715	0.437097
2	0.705534	0.420955	0.397591	0.608431	0.64202	0.339594	0.49582	0.435359
3	0.761159	0.416559	0.480452	0.576713	0.586252	0.313496	0.420669	0.420573
4	0.526016	0.404532	0.443125	0.543557	0.822071	0.325184	0.448307	0.48
5	0.657915	0.363302	0.513341	0.590166	0.527319	0.349571	0.452709	0.391912
6	0.568417	0.373635	0.408941	0.580248	0.564195	0.408012	0.386579	0.444919
7	0.631208	0.385413	0.41155	0.66889	0.536188	0.218314	0.455737	0.581868
8	0.620015	0.361291	0.389738	0.716304		0.265995	0.433425	0.364383
Box plot statistics
ECS values
	Col-0	pgr5-1	pgrl1ab	pgrl2-1	pgrl1ab pgrl2-1	pgr5-1 pgrl2-1	Col-0 P35S:PGRL2_#1	Col-0 P35S:PGRL2_#2
Upper whisker	0.8	0.42	0.51	0.72	0.64	0.41	0.5	0.48
3rd quartile	0.73	0.41	0.46	0.69	0.61	0.34	0.46	0.46
Median	0.65	0.4	0.42	0.6	0.56	0.33	0.44	0.44
1st quartile	0.59	0.36	0.41	0.58	0.55	0.29	0.41	0.41
Lower whisker	0.53	0.36	0.39	0.54	0.53	0.22	0.39	0.36
Nr. of data points	8	8	8	8	7	8	8	8
Statistics
Kruskal-Wallis tests followed by pairwise Dunn’s tests were performed using the R package dunn.test. The p-values were adjusted on an experiment level using the Benjamini-Hochberg method. Statistically significant differences are indicated in red (p ≤ 0.05).
Chi2	DF	P
49.6147	7	1.7192e-08
Genotype1	Genotype2	Z	P	P.adjusted
Col-0	Col-0 P35S:PGRL2 #1	3.01413	0.00128857	0.00450999
Col-0	Col-0 P35S:PGRL2 #2	2.76864	0.00281454	0.00716429
Col-0	pgr5-1	4.05067	2.55356e-05	0.000178749
Col-0	pgr5-1 pgrl2-1	5.14176	1.36089e-07	3.81049e-06
Col-0	pgrl1ab	3.04141	0.00117736	0.00470943
Col-0	pgrl1ab pgrl2-1	0.545869	0.292578	0.356182
Col-0	pgrl2-1	0.177302	0.429636	0.445548
Col-0 P35S:PGRL2 #1	Col-0 P35S:PGRL2 #2	-0.245495	0.403037	0.434039
Col-0 P35S:PGRL2 #1	pgr5-1	1.03653	0.149976	0.199968
Col-0 P35S:PGRL2 #1	pgr5-1 pgrl2-1	2.12762	0.0166841	0.0274797
Col-0 P35S:PGRL2 #1	pgrl1ab	0.0272772	0.489119	0.489119
Col-0 P35S:PGRL2 #1	pgrl1ab pgrl2-1	-2.36606	0.00898923	0.0167799
Col-0 P35S:PGRL2 #1	pgrl2-1	-2.83683	0.00227817	0.00637889
Col-0 P35S:PGRL2 #2	pgr5-1	1.28203	0.099916	0.147245
Col-0 P35S:PGRL2 #2	pgr5-1 pgrl2-1	2.37312	0.00881928	0.0176386
Col-0 P35S:PGRL2 #2	pgrl1ab	0.272772	0.392514	0.439616
Col-0 P35S:PGRL2 #2	pgrl1ab pgrl2-1	-2.12889	0.0166317	0.0291054
Col-0 P35S:PGRL2 #2	pgrl2-1	-2.59134	0.00478018	0.0111538
pgr5-1	pgr5-1 pgrl2-1	1.09109	0.137617	0.192663
pgr5-1	pgrl1ab	-1.00926	0.156426	0.199087
pgr5-1	pgrl1ab pgrl2-1	-3.36745	0.000379335	0.00177023
pgr5-1	pgrl2-1	-3.87337	5.36709e-05	0.000300557
pgr5-1 pgrl2-1	pgrl1ab	-2.10035	0.0178492	0.0277654
pgr5-1 pgrl2-1	pgrl1ab pgrl2-1	-4.42154	4.89996e-06	4.57329e-05
pgr5-1 pgrl2-1	pgrl2-1	-4.96446	3.44468e-07	4.82255e-06
pgrl1ab	pgrl1ab pgrl2-1	-2.39241	0.00836898	0.0180255
pgrl1ab	pgrl2-1	-2.86411	0.00209092	0.00650507
pgrl1ab pgrl2-1	pgrl2-1	-0.374579	0.353987	0.412984

## Sheet: Fig 4 raw data
Fig 4: Simultanous Chl a and P700 measurements under very low light conditions (1 µmol m(-2) s(-1) ) - raw data
Chl a raw data
time/s	Col-0 #1	Col-0 #2	Col-0 #3	Col-0 #4	Col-0 #5	Col-0 #6	Col-0 #7	Col-0 #8	Col-0 #9	Col-0 #10	Col-0 #11	Col-0 #12	Col-0 #13	Col-0 #14	Col-0 #15	Col-0 #16	Col-0 #17	pgrl1ab #1	pgrl1ab #2	pgrl1ab #3	pgrl1ab #4	pgrl1ab #5	pgrl1ab #6	pgrl1ab #7	pgrl1ab #8	pgrl1ab #9	pgrl1ab #10	pgrl1ab #11	pgrl1ab #12	pgrl1ab #13	pgrl1ab #14	pgrl1ab #15	pgrl1ab #16	pgrl1ab #17	pgrl2-1 #1	pgrl2-1 #2	pgrl2-1 #3	pgrl2-1 #4	pgrl2-1 #5	pgrl2-1 #6	pgrl2-1 #7	pgrl2-1 #8	pgrl2-1 #9	pgrl2-1 #10	pgrl2-1 #11	pgrl2-1 #12	pgrl2-1 #13	pgrl2-1 #14	pgrl2-1 #15
0.005	-0.0023	-0.0053	-0.0067	-0.0056	-0.0062	-0.0081	-0.0049	-0.0061	-0.0044	-0.0039	-0.0042	-0.0056	-0.0056	-0.0058	-0.0019	-0.004	-0.0035	-0.0056	-0.0033	-0.0036	-0.0051	-0.0067	-0.0048	-0.0067	-0.005	-0.0023	-0.0032	-0.0046	-0.0044	-0.0056	-0.0045	-0.0043	-0.0024	-0.0046	-0.0044	-0.0079	-0.0033	-0.0039	-0.0065	-0.0055	-0.0041	-0.0068	-0.0055	-0.0044	-0.0029	-0.0051	-0.0075	-0.0058	-0.0012
0.02	-0.004	-0.0036	-0.0079	-0.0046	-0.0052	-0.0049	-0.0045	-0.005	-0.0019	-0.003	-0.0043	-0.0062	-0.0067	-0.0048	-0.0038	-0.0052	-0.0011	-0.0049	-0.0059	-0.0049	-0.0041	-0.0057	-0.0059	-0.0062	-0.0061	-0.0054	-0.0048	-0.004	-0.0047	-0.0053	-0.0038	-0.0052	-0.0025	-0.0063	-0.004	-0.0064	-0.0036	-0.0044	-0.0052	-0.0063	-0.0049	-0.005	-0.0059	-0.0068	-0.0033	-0.0043	-0.005	-0.004	-0.0026
0.035	-0.0027	-0.0055	-0.0051	-0.0038	-0.0057	-0.005	-0.0057	-0.0045	-0.0016	-0.0043	-0.0046	-0.0057	-0.0049	-0.0058	-0.0016	-0.0044	-0.0046	-0.0059	-0.0046	-0.005	-0.0022	-0.0056	-0.0055	-0.0059	-0.0048	-0.0031	-0.006	-0.0062	-0.0043	-0.0043	-0.0018	-0.0039	-0.0023	-0.0053	-0.0035	-0.0086	-0.006	-0.0034	-0.0063	-0.007	-0.0058	-0.0043	-0.0023	-0.0048	-0.0018	-0.0063	-0.0082	-0.005	-0.0024
0.05	-0.0022	-0.0039	-0.0051	-0.0069	-0.0041	-0.0053	-0.0049	-0.0061	-0.0032	-0.0048	-0.0048	-0.0043	-0.0066	-0.0062	-0.0027	-0.0037	-0.0012	-0.0062	-0.0057	-0.0016	-0.006	-0.0066	-0.0053	-0.0061	-0.0062	-0.0048	-0.0063	-0.0062	-0.0048	-0.0056	-0.0033	-0.0043	-0.0024	-0.0072	-0.0033	-0.0049	-0.0046	-0.0063	-0.005	-0.0037	-0.0043	-0.0041	-0.0032	-0.0035	-0.0039	-0.0055	-0.0065	-0.0036	-0.0015
0.065	-0.0021	-0.0055	-0.0045	-0.0045	-0.0065	-0.0057	-0.0034	-0.005	-0.0063	-0.0036	-0.0043	-0.0048	-0.0069	-0.0058	-0.0044	-0.004	-0.0015	-0.0055	-0.0044	-0.0037	-0.0053	-0.0053	-0.0081	-0.0044	-0.0054	-0.0039	-0.0046	-0.0042	-0.0053	-0.0064	-0.0044	-0.0078	-0.0017	-0.0059	-0.0046	-0.0049	-0.0036	-0.0051	-0.006	-0.0042	-0.006	-0.0045	-0.0045	-0.0051	-0.0046	-0.0054	-0.0065	-0.0061	-0.0018
0.08	-0.0021	-0.0051	-0.0057	-0.0031	-0.0065	-0.0045	-0.0033	-0.0066	-0.004	-0.0057	-0.0038	-0.0039	-0.0046	-0.0062	-0.0026	-0.0043	-0.0024	-0.0062	-0.0039	-0.0048	-0.0033	-0.0056	-0.0063	-0.0048	-0.0052	-0.0059	-0.0049	-0.0056	-0.0053	-0.0039	-0.0044	-0.0037	-0.0032	-0.0071	-0.0032	-0.0055	-0.005	-0.0043	-0.0045	-0.0059	-0.0065	-0.0043	-0.0056	-0.0072	-0.0037	-0.0082	-0.007	-0.0051	-0.0021
0.095	-0.0026	-0.0035	-0.0036	-0.0057	-0.0064	-0.0038	-0.004	-0.0047	-0.0037	-0.0053	-0.0034	-0.0046	-0.0066	-0.0071	-0.0027	-0.005	-0.002	-0.0072	-0.0063	-0.0024	-0.0046	-0.0073	-0.007	-0.0044	-0.0051	-0.004	-0.0056	-0.0077	-0.0057	-0.0053	-0.0026	-0.0031	-0.0044	-0.007	-0.0038	-0.0059	-0.0058	-0.0058	-0.0045	-0.0066	-0.0055	-0.0026	-0.005	-0.0067	-0.0035	-0.0049	-0.0053	-0.0057	-0.0008
0.11	-0.0026	-0.0056	-0.0096	-0.0053	-0.0077	-0.0048	-0.0044	-0.0049	-0.0035	-0.0058	-0.0007	-0.0056	-0.0058	-0.0051	-0.0047	-0.0041	-0.0002	-0.0054	-0.0045	-0.0021	-0.0068	-0.0069	-0.0054	-0.0071	-0.0062	-0.004	-0.0052	-0.0065	-0.0041	-0.0044	-0.003	-0.0042	-0.0034	-0.0057	-0.0043	-0.006	-0.0042	-0.0064	-0.0045	-0.0052	-0.0062	-0.0044	-0.0059	-0.0051	-0.0051	-0.0064	-0.0074	-0.0061	-0.0022
0.125	-0.0038	-0.0045	-0.0038	-0.006	-0.0056	-0.0049	-0.0029	-0.0045	-0.004	-0.0033	-0.0044	-0.0046	-0.0062	-0.0063	-0.0043	-0.002	-0.0019	-0.004	-0.0029	-0.005	-0.0057	-0.007	-0.005	-0.0032	-0.0049	-0.0053	-0.0035	-0.0054	-0.0047	-0.0067	-0.0022	-0.0025	-0.0038	-0.0055	-0.0051	-0.0058	-0.0031	-0.0055	-0.0071	-0.0053	-0.0039	-0.0052	-0.0038	-0.0066	-0.0038	-0.0066	-0.0057	-0.0045	-0.0019
0.14	-0.0026	-0.0068	-0.0068	-0.0053	-0.0044	-0.0056	-0.0036	-0.006	-0.0046	-0.0044	-0.0032	-0.0047	-0.0067	-0.0077	-0.0052	-0.0034	-0.0033	-0.0076	-0.0048	-0.0027	-0.0033	-0.0073	-0.004	-0.0048	-0.0041	-0.0034	-0.0038	-0.005	-0.0045	-0.0063	-0.0039	-0.0056	-0.0042	-0.0057	-0.0059	-0.0038	-0.0031	-0.0052	-0.0048	-0.0048	-0.0042	-0.0052	-0.0047	-0.0024	-0.0041	-0.0066	-0.0046	-0.0057	-0.0022
0.155	-0.002	-0.0031	-0.0086	-0.0062	-0.0054	-0.0039	-0.0048	-0.0042	-0.0046	-0.0065	-0.005	-0.0041	-0.0074	-0.0045	-0.0028	-0.0047	-0.0006	-0.0054	-0.0036	-0.003	-0.0046	-0.0047	-0.0064	-0.0067	-0.0051	-0.0041	-0.0037	-0.0068	-0.0068	-0.006	-0.0042	-0.0036	-0.0056	-0.0059	-0.0043	-0.0068	-0.0043	-0.0063	-0.0074	-0.0047	-0.0063	-0.0022	-0.0028	-0.0049	-0.0035	-0.0049	-0.0068	-0.0041	-0.0033
0.17	-0.0025	-0.0046	-0.0056	-0.0047	-0.0059	-0.005	-0.0047	-0.0037	-0.0037	-0.0053	-0.0051	-0.0038	-0.0038	-0.007	-0.0029	-0.0053	-0.0033	-0.0058	-0.0063	-0.0036	-0.005	-0.0069	-0.0069	-0.004	-0.0038	-0.0055	-0.0048	-0.0071	-0.0041	-0.0046	-0.0033	-0.0046	-0.0036	-0.0075	-0.0037	-0.0044	-0.0051	-0.0052	-0.005	-0.0052	-0.0046	-0.0052	-0.0036	-0.0041	-0.0039	-0.005	-0.0052	-0.0042	-0.0019
0.185	-0.0026	-0.0053	-0.0053	-0.0043	-0.0066	-0.0058	-0.0041	-0.0064	-0.0025	-0.0042	-0.0047	-0.0044	-0.0058	-0.0063	-0.0025	-0.0021	-0.0017	-0.0062	-0.004	-0.0046	-0.0041	-0.0049	-0.0055	-0.0053	-0.006	-0.0049	-0.0043	-0.0053	-0.0037	-0.0046	-0.0037	-0.0048	-0.0053	-0.0054	-0.0037	-0.0062	-0.0059	-0.006	-0.0069	-0.0055	-0.0057	-0.0042	-0.0036	-0.0064	-0.0027	-0.0064	-0.0071	-0.0058	-0.0032
0.2	-0.0021	-0.0053	-0.0069	-0.0062	-0.0068	-0.0039	-0.0027	-0.0061	-0.0039	-0.0051	-0.0045	-0.0073	-0.0051	-0.0066	-0.0033	-0.0067	-0.0028	-0.0052	-0.0039	-0.005	-0.004	-0.0063	-0.0088	-0.0051	-0.0063	-0.0044	-0.0044	-0.005	-0.0049	-0.0052	-0.0043	-0.0028	-0.0022	-0.0066	-0.0038	-0.006	-0.0021	-0.0052	-0.0051	-0.0063	-0.0036	-0.0019	-0.0024	-0.005	-0.0032	-0.005	-0.0059	-0.0051	-0.0016
0.215	-0.0027	-0.0044	-0.0056	-0.0066	-0.0066	-0.0054	-0.0038	-0.0056	-0.005	-0.0053	-0.0046	-0.0057	-0.006	-0.008	-0.0005	-0.0059	-0.0032	-0.0062	-0.0058	-0.0047	-0.0018	-0.0062	-0.0063	-0.0053	-0.0054	-0.0056	-0.0041	-0.0065	-0.0027	-0.0055	-0.0031	-0.0046	-0.0049	-0.006	-0.0046	-0.0062	-0.0041	-0.0046	-0.0055	-0.0066	-0.0066	-0.0039	-0.0038	-0.0065	-0.0038	-0.0047	-0.0066	-0.004	-0.0024
0.23	-0.0033	-0.005	-0.0086	-0.005	-0.0056	-0.005	-0.0037	-0.0056	-0.0048	-0.0024	-0.0036	-0.0045	-0.0033	-0.0061	-0.0029	-0.0042	0.0004	-0.0046	-0.0048	-0.0043	-0.0046	-0.0056	-0.0064	-0.0051	-0.0052	-0.0041	-0.0048	-0.0074	-0.0049	-0.0072	-0.0026	-0.004	-0.0026	-0.0046	-0.0067	-0.0063	-0.0033	-0.0055	-0.0054	-0.006	-0.0052	-0.0048	-0.006	-0.0068	-0.003	-0.005	-0.0077	-0.0063	-0.001
0.245	-0.0014	-0.0068	-0.0073	-0.0067	-0.0059	-0.0035	-0.0026	-0.0041	-0.005	-0.0068	-0.0059	-0.0031	-0.0054	-0.0083	-0.0028	-0.0046	-0.0039	-0.0073	-0.0046	-0.0021	-0.0046	-0.007	-0.0069	-0.0055	-0.0029	-0.0042	-0.0048	-0.0081	-0.0053	-0.0052	-0.0025	-0.0055	-0.0018	-0.0059	-0.0054	-0.0047	-0.0049	-0.0068	-0.0041	-0.0041	-0.0054	-0.0048	-0.0035	-0.0053	-0.0024	-0.0079	-0.0051	-0.005	-0.0009
0.26	-0.0046	-0.0066	-0.0066	-0.006	-0.0063	-0.0048	-0.0016	-0.0054	-0.0042	-0.0056	-0.0053	-0.003	-0.0041	-0.0045	-0.0034	-0.0036	-0.0018	-0.0062	-0.0051	-0.0049	-0.0037	-0.0048	-0.0056	-0.0036	-0.0046	-0.0044	-0.0039	-0.006	-0.0065	-0.0053	-0.0028	-0.0039	-0.0033	-0.0061	-0.0049	-0.005	-0.0047	-0.0073	-0.0053	-0.0047	-0.0055	-0.0055	-0.0036	-0.0071	-0.0032	-0.0025	-0.0051	-0.0042	-0.0024
0.275	-0.0047	-0.0052	-0.0068	-0.0038	-0.005	-0.005	-0.003	-0.0052	-0.0041	-0.0048	-0.0041	-0.0044	-0.0056	-0.0067	-0.0032	-0.0043	-0.0026	-0.0057	-0.0033	-0.0042	-0.004	-0.0057	-0.0054	-0.0052	-0.0044	-0.0071	-0.002	-0.0078	-0.004	-0.0053	-0.0034	-0.0044	-0.003	-0.0054	-0.0051	-0.004	-0.0028	-0.0028	-0.0055	-0.0052	-0.0034	-0.0039	-0.0032	-0.0047	-0.0042	-0.005	-0.0044	-0.0058	-0.0039
0.29	-0.0043	-0.0064	-0.0072	-0.0055	-0.0057	-0.0044	-0.0042	-0.0042	-0.0043	-0.0056	-0.0031	-0.0039	-0.0056	-0.0056	-0.0019	-0.0039	-0.0022	-0.0055	-0.0047	-0.0047	-0.0046	-0.0055	-0.007	-0.0039	-0.0067	-0.0049	-0.0046	-0.0056	-0.0056	-0.0046	-0.0013	-0.0031	-0.0009	-0.0052	-0.0041	-0.0062	-0.0043	-0.0053	-0.0071	-0.0062	-0.0043	-0.0057	-0.005	-0.0056	-0.0048	-0.0068	-0.0074	-0.0063	-0.0021
0.305	-0.003	-0.0048	-0.0078	-0.0045	-0.0053	-0.0048	-0.0038	-0.0046	-0.0024	-0.0051	-0.0045	-0.0061	-0.0045	-0.0036	-0.0054	-0.0041	-0.0018	-0.0054	-0.0051	-0.0026	-0.0039	-0.0059	-0.0048	-0.0055	-0.0051	-0.0028	-0.0041	-0.007	-0.0054	-0.0051	-0.0028	-0.0053	-0.0049	-0.0046	-0.004	-0.0045	-0.0052	-0.0061	-0.0057	-0.0053	-0.0063	-0.0035	-0.0056	-0.0057	-0.0034	-0.0069	-0.0062	-0.0055	-0.0005
0.32	-0.0023	-0.0062	-0.0072	-0.0061	-0.0052	-0.005	-0.0061	-0.0056	-0.0027	-0.0034	-0.0056	-0.0052	-0.0032	-0.004	-0.0034	-0.0033	-0.0014	-0.0077	-0.0043	-0.0049	-0.0053	-0.0059	-0.0071	-0.0043	-0.0045	-0.0067	-0.0056	-0.0061	-0.0064	-0.0034	-0.0031	-0.0038	-0.0045	-0.0051	-0.003	-0.0053	-0.0037	-0.0045	-0.0058	-0.0045	-0.0056	-0.0044	-0.0033	-0.0073	-0.0043	-0.0064	-0.0053	-0.0049	-0.0025
0.335	-0.0025	-0.008	-0.0065	-0.0059	-0.0049	-0.0051	-0.0036	-0.0051	-0.004	-0.005	-0.0044	-0.0034	-0.0027	-0.0038	-0.0046	-0.0036	-0.0024	-0.0052	-0.0039	-0.0031	-0.0053	-0.006	-0.0054	-0.0041	-0.0055	-0.0064	-0.0043	-0.0058	-0.0059	-0.0037	-0.0032	-0.0043	-0.0037	-0.0086	-0.004	-0.0051	-0.0033	-0.0055	-0.0085	-0.0061	-0.0049	-0.0039	-0.0046	-0.0078	-0.0029	-0.0045	-0.006	-0.005	-0.0018
0.35	-0.0037	-0.0061	-0.0065	-0.0046	-0.0053	-0.0046	-0.0036	-0.0038	-0.0047	-0.0049	-0.0044	-0.0035	-0.0034	-0.0068	-0.0045	-0.0044	-0.0012	-0.0046	-0.0055	-0.0036	-0.0055	-0.0068	-0.0057	-0.0063	-0.0067	-0.006	-0.0044	-0.0066	-0.0045	-0.0066	-0.005	-0.0045	-0.0024	-0.0065	-0.0042	-0.0048	-0.0062	-0.0048	-0.0055	-0.0065	-0.0065	-0.0048	-0.0047	-0.0065	-0.0038	-0.0062	-0.0068	-0.0044	-0.0004
0.365	-0.0008	-0.0064	-0.006	-0.0061	-0.0041	-0.0054	-0.0038	-0.0043	-0.0034	-0.0033	-0.005	-0.0057	-0.0064	-0.0066	-0.0042	-0.005	-0.001	-0.0058	-0.0024	-0.0049	-0.0036	-0.0064	-0.0082	-0.0065	-0.0062	-0.0025	-0.004	-0.007	-0.0024	-0.0061	-0.0041	-0.0028	-0.0029	-0.0067	-0.0036	-0.0036	-0.004	-0.0046	-0.0073	-0.0063	-0.0047	-0.0062	-0.0033	-0.0064	-0.0038	-0.0072	-0.0064	-0.0057	-0.0036
0.38	-0.0032	-0.0049	-0.0054	-0.0037	-0.0076	-0.005	-0.004	-0.003	-0.0039	-0.0062	-0.0044	-0.0058	-0.004	-0.0075	-0.0026	-0.0048	-0.0027	-0.0048	-0.0046	-0.0031	-0.0041	-0.0056	-0.0073	-0.0057	-0.0037	-0.0042	-0.0041	-0.0056	-0.0065	-0.0066	-0.003	-0.004	-0.0018	-0.0066	-0.0059	-0.0062	-0.0035	-0.0063	-0.0055	-0.0041	-0.007	-0.0048	-0.0033	-0.0058	-0.0038	-0.0059	-0.007	-0.0055	-0.0014
0.395	-0.0049	-0.0045	-0.0066	-0.0061	-0.0051	-0.0049	-0.0024	-0.0061	-0.0039	-0.0043	-0.0052	-0.0043	-0.0043	-0.0082	-0.0028	-0.004	-0.0024	-0.0056	-0.0059	-0.0036	-0.0043	-0.005	-0.006	-0.0054	-0.0068	-0.0041	-0.0035	-0.0074	-0.0051	-0.0063	-0.0029	-0.0056	-0.0023	-0.0049	-0.006	-0.004	-0.0033	-0.0051	-0.0057	-0.0054	-0.0047	-0.0049	-0.004	-0.0049	-0.0028	-0.0078	-0.0061	-0.0061	-0.0024
0.41	-0.0031	-0.0053	-0.0061	-0.0056	-0.0058	-0.007	-0.005	-0.0053	-0.0043	-0.0045	-0.0048	-0.0054	-0.005	-0.0068	-0.0038	-0.0021	-0.0032	-0.0066	-0.0045	-0.005	-0.0037	-0.0047	-0.0047	-0.0057	-0.0067	-0.0042	-0.0049	-0.0028	-0.0049	-0.006	-0.0029	-0.0031	-0.0034	-0.0047	-0.0052	-0.0068	-0.0033	-0.0072	-0.0068	-0.0044	-0.0059	-0.0047	-0.0068	-0.004	-0.0037	-0.0054	-0.0046	-0.0066	-0.0013
0.425	-0.0039	-0.0064	-0.0071	-0.0066	-0.0045	-0.0055	-0.0048	-0.004	-0.0042	-0.0049	-0.0034	-0.0057	-0.0062	-0.0065	-0.0037	-0.0052	-0.0027	-0.0054	-0.003	-0.0051	-0.0032	-0.0056	-0.0064	-0.0058	-0.0052	-0.007	-0.0054	-0.0065	-0.0068	-0.0041	-0.0052	-0.0054	-0.0026	-0.0077	-0.0032	-0.0069	-0.0049	-0.0047	-0.0049	-0.005	-0.0053	-0.0055	-0.0039	-0.0065	-0.0039	-0.0037	-0.0065	-0.0046	-0.0016
0.44	-0.0032	-0.0062	-0.0062	-0.0055	-0.006	-0.005	-0.0036	-0.0064	-0.0034	-0.005	-0.0011	-0.0056	-0.0053	-0.0072	-0.0032	-0.0039	-0.0037	-0.0054	-0.0054	-0.0035	-0.0028	-0.0062	-0.0041	-0.0071	-0.0057	-0.0027	-0.0049	-0.0064	-0.0079	-0.0061	-0.0032	-0.0038	-0.0031	-0.0055	-0.005	-0.0047	-0.0053	-0.0053	-0.0025	-0.004	-0.0043	-0.0034	-0.0046	-0.0058	-0.0053	-0.0043	-0.0055	-0.0066	-0.0014
0.455	-0.002	-0.0042	-0.0054	-0.0054	-0.0043	-0.0072	-0.0028	-0.0056	-0.0065	-0.0048	-0.0037	-0.0046	-0.0045	-0.0054	-0.0038	-0.005	-0.0021	-0.005	-0.0051	-0.0046	-0.0052	-0.0076	-0.0076	-0.0047	-0.0054	-0.0065	-0.0058	-0.0062	-0.0039	-0.0044	-0.0047	-0.006	-0.0026	-0.0078	-0.0036	-0.0063	-0.0037	-0.0062	-0.0073	-0.0041	-0.0062	-0.0049	-0.0026	-0.0055	-0.0046	-0.0064	-0.0055	-0.0044	-0.0004
0.47	-0.0027	-0.0058	-0.0061	-0.0057	-0.0052	-0.0064	-0.0046	-0.0053	-0.0033	-0.0038	-0.0026	-0.0059	-0.0053	-0.008	-0.0039	-0.0034	-0.0034	-0.0056	-0.004	-0.0042	-0.0044	-0.0079	-0.0066	-0.0054	-0.0054	-0.0024	-0.0051	-0.0072	-0.0047	-0.0064	-0.0012	-0.005	-0.0038	-0.006	-0.0043	-0.0055	-0.0048	-0.008	-0.0046	-0.0057	-0.0049	-0.0042	-0.0019	-0.005	-0.0034	-0.0072	-0.0063	-0.0035	0.0008
0.485	-0.0034	-0.0056	-0.0066	-0.0051	-0.0052	-0.004	-0.0034	-0.0044	-0.0033	-0.0065	-0.0044	-0.0046	-0.0044	-0.0046	-0.004	-0.0058	-0.0029	-0.0073	-0.004	-0.0022	-0.0035	-0.0042	-0.0042	-0.0047	-0.0042	-0.0038	-0.004	-0.0081	-0.0043	-0.0057	-0.0043	-0.0072	-0.0038	-0.0066	-0.0043	-0.0049	-0.0028	-0.0051	-0.0065	-0.0027	-0.0055	-0.0047	-0.0026	-0.0059	-0.0026	-0.0055	-0.0076	-0.006	-0.0019
0.5	-0.0035	-0.0071	-0.0065	-0.0056	-0.0063	-0.0062	-0.0047	-0.0044	-0.0047	-0.004	-0.0027	-0.0049	-0.0041	-0.0067	-0.0036	-0.002	-0.0021	-0.006	-0.0038	-0.0028	-0.0056	-0.0063	-0.0066	-0.0047	-0.0041	-0.005	-0.0056	-0.0073	-0.0043	-0.0052	-0.0019	-0.005	-0.0025	-0.0073	-0.0054	-0.0039	-0.0033	-0.0048	-0.0062	-0.0052	-0.0059	-0.0067	-0.003	-0.0051	-0.0044	-0.0058	-0.0063	-0.0056	-0.0022
0.515	-0.0038	-0.0044	-0.0069	-0.0051	-0.0046	-0.0045	-0.0048	-0.0049	-0.0035	-0.0041	-0.004	-0.0045	-0.0045	-0.0028	-0.0046	-0.0052	-0.002	-0.0039	-0.0039	-0.0038	-0.0044	-0.0064	-0.0052	-0.0037	-0.005	-0.005	-0.0054	-0.0071	-0.0037	-0.0058	-0.0048	-0.0039	-0.0016	-0.0056	-0.0048	-0.0039	-0.0062	-0.0042	-0.006	-0.005	-0.0045	-0.0051	-0.0035	-0.0057	-0.0045	-0.0062	-0.0058	-0.0063	-0.0018
0.53	-0.0026	-0.0057	-0.007	-0.0039	-0.0063	-0.0051	-0.0012	-0.0035	-0.0051	-0.0053	-0.0036	-0.0054	-0.0051	-0.0052	-0.0019	-0.0052	-0.0026	-0.0054	-0.0063	-0.0042	-0.0041	-0.0056	-0.0065	-0.0038	-0.006	-0.0042	-0.0037	-0.008	-0.0051	-0.003	-0.0027	-0.003	-0.006	-0.0068	-0.0051	-0.0078	-0.0048	-0.0055	-0.0066	-0.0044	-0.0055	-0.0051	-0.0033	-0.0055	-0.003	-0.0051	-0.0077	-0.0063	-0.0023
0.545	-0.0045	-0.0059	-0.0065	-0.0052	-0.0048	-0.0041	-0.0035	-0.0058	-0.0053	-0.0051	-0.004	-0.0038	-0.0039	-0.0084	-0.0041	-0.0027	-0.0034	-0.006	-0.0044	-0.0048	-0.0035	-0.0071	-0.006	-0.0044	-0.0039	-0.0053	-0.004	-0.0065	-0.0088	-0.0048	-0.0035	-0.0045	-0.003	-0.005	-0.0033	-0.0053	-0.0046	-0.0064	-0.0059	-0.0061	-0.004	-0.0056	-0.0016	-0.0033	-0.0047	-0.004	-0.0054	-0.0052	-0.003
0.56	-0.0031	-0.0073	-0.0053	-0.0064	-0.0053	-0.0054	-0.0026	-0.0029	-0.0042	-0.0036	-0.0061	-0.0051	-0.0056	-0.0049	-0.0021	-0.0032	-0.003	-0.0059	-0.0038	-0.0048	-0.0056	-0.0057	-0.0066	-0.0036	-0.0059	-0.0033	-0.0049	-0.007	-0.0052	-0.0052	-0.0031	-0.0039	-0.0024	-0.0052	-0.0061	-0.005	-0.0042	-0.005	-0.0056	-0.0038	-0.0065	-0.0039	-0.0038	-0.0076	-0.0046	-0.0062	-0.0053	-0.003	-0.0021
0.575	-0.0034	-0.0066	-0.0065	-0.0049	-0.0054	-0.006	-0.0039	-0.005	-0.0016	-0.0057	-0.0039	-0.0038	-0.0066	-0.0069	-0.002	-0.0049	-0.0027	-0.005	-0.0066	-0.0051	-0.0034	-0.0072	-0.0057	-0.0037	-0.006	-0.003	-0.0034	-0.0054	-0.0056	-0.0053	-0.0037	-0.004	-0.0046	-0.0051	-0.0042	-0.0056	-0.003	-0.0049	-0.0042	-0.003	-0.0059	-0.0026	-0.004	-0.0058	-0.0046	-0.0055	-0.0068	-0.0055	-0.0008
0.59	-0.0041	-0.0049	-0.0078	-0.0068	-0.0056	-0.0035	-0.005	-0.005	-0.0054	-0.0043	-0.0034	-0.0035	-0.0038	-0.008	-0.0044	-0.0053	-0.005	-0.0046	-0.0016	-0.0039	-0.004	-0.0069	-0.0061	-0.0058	-0.0075	-0.0056	-0.0063	-0.0058	-0.0041	-0.0062	-0.0038	-0.0022	-0.0053	-0.0071	-0.0055	-0.0051	-0.0053	-0.0076	-0.0081	-0.0064	-0.005	-0.0036	-0.0022	-0.0033	-0.0056	-0.0056	-0.0073	-0.0046	-0.0022
0.605	-0.002	-0.0057	-0.0044	-0.0052	-0.0062	-0.0036	-0.0034	-0.0044	-0.0047	-0.0054	-0.0025	-0.0028	-0.0057	-0.007	-0.0021	-0.0033	-0.0014	-0.0059	-0.0056	-0.0042	-0.0046	-0.0069	-0.0038	-0.007	-0.0047	-0.0048	-0.0046	-0.0046	-0.0031	-0.0051	-0.003	-0.0036	-0.0025	-0.0057	-0.0046	-0.006	-0.0057	-0.0056	-0.0047	-0.0059	-0.0063	-0.0048	-0.0053	-0.0034	-0.0031	-0.0051	-0.0069	-0.005	-0.003
0.62	-0.0038	-0.0054	-0.0059	-0.0063	-0.0055	-0.0056	-0.0044	-0.0041	-0.0043	-0.0047	-0.0021	-0.0039	-0.0065	-0.0073	-0.002	-0.0044	-0.0041	-0.0064	-0.0037	-0.0051	-0.0049	-0.006	-0.0068	-0.0064	-0.005	-0.0031	-0.0039	-0.007	-0.0028	-0.0037	-0.0033	-0.0041	-0.0027	-0.0055	-0.0049	-0.0042	-0.0048	-0.0048	-0.0044	-0.0052	-0.0045	-0.0036	-0.0038	-0.0073	-0.0054	-0.0047	-0.0083	-0.004	0.0019
0.635	-0.0022	-0.004	-0.0059	-0.0047	-0.0051	-0.0047	-0.0041	-0.0059	-0.0031	-0.0057	-0.0021	-0.0038	-0.0046	-0.0052	-0.0014	-0.0057	-0.004	-0.0048	-0.0038	-0.0021	-0.0044	-0.0072	-0.0069	-0.0043	-0.0055	-0.0049	-0.0046	-0.0073	-0.0045	-0.0054	-0.0025	-0.003	-0.0036	-0.0049	-0.0048	-0.0049	-0.0053	-0.0027	-0.0055	-0.0036	-0.0044	-0.0055	-0.0039	-0.0042	-0.0024	-0.0071	-0.0052	-0.0059	-0.0026
0.65	-0.0038	-0.0065	-0.0056	-0.0038	-0.0048	-0.0047	-0.0038	-0.0041	-0.0058	-0.0042	-0.0033	-0.0042	-0.0068	-0.0077	-0.0024	-0.0037	-0.0034	-0.0061	-0.0046	-0.0035	-0.0034	-0.0054	-0.0066	-0.0055	-0.0066	-0.0029	-0.0048	-0.0055	-0.0062	-0.0051	-0.0027	-0.003	-0.0027	-0.0048	-0.0046	-0.005	-0.0036	-0.0055	-0.0055	-0.0052	-0.0055	-0.006	-0.0047	-0.0064	-0.0037	-0.005	-0.0046	-0.0062	-0.0011
0.665	-0.005	-0.0052	-0.0057	-0.0067	-0.0065	-0.0053	-0.0036	-0.0051	-0.0051	-0.0043	-0.0039	-0.005	-0.0064	-0.0051	-0.0038	-0.0054	-0.0029	-0.0046	-0.006	-0.0028	-0.0025	-0.0058	-0.0062	-0.0062	-0.0038	-0.004	-0.0036	-0.0048	-0.0047	-0.007	-0.0024	-0.0042	-0.0041	-0.0076	-0.0038	-0.0051	-0.0041	-0.0066	-0.0066	-0.0043	-0.0071	-0.0077	-0.003	-0.0065	-0.0038	-0.0059	-0.0062	-0.0043	-0.004
0.68	-0.0014	-0.0052	-0.0075	-0.0037	-0.0046	-0.0057	-0.0036	-0.0042	-0.0053	-0.0063	-0.0025	-0.0042	-0.0048	-0.0075	-0.002	-0.0044	-0.0015	-0.0056	-0.005	-0.0052	-0.0022	-0.0053	-0.0059	-0.0039	-0.005	-0.0064	-0.0057	-0.0056	-0.0038	-0.0052	-0.0028	-0.0056	-0.0039	-0.0057	-0.0058	-0.0036	-0.0044	-0.0067	-0.0047	-0.0037	-0.0047	-0.0044	-0.003	-0.0057	-0.0043	-0.0074	-0.0058	-0.0058	-0.0031
0.695	-0.0041	-0.0059	-0.0067	-0.0046	-0.0054	-0.0045	-0.0037	-0.0032	-0.0045	-0.006	-0.0024	-0.0028	-0.0041	-0.005	-0.0023	-0.0044	-0.0021	-0.0052	-0.0052	-0.0036	-0.0047	-0.0047	-0.0061	-0.007	-0.0054	-0.0036	-0.0041	-0.008	-0.003	-0.0056	-0.0048	-0.0049	-0.003	-0.0057	-0.0039	-0.0038	-0.0025	-0.005	-0.0061	-0.0066	-0.0054	-0.0039	-0.0026	-0.0026	-0.003	-0.0054	-0.0064	-0.0056	-0.0025
0.71	-0.0025	-0.0063	-0.0067	-0.0059	-0.0071	-0.0043	-0.0027	-0.0066	-0.0044	-0.0054	-0.0047	-0.005	-0.0027	-0.0082	-0.0038	-0.0034	-0.002	-0.006	-0.0037	-0.003	-0.0036	-0.0068	-0.0071	-0.0044	-0.0064	-0.0042	-0.004	-0.0055	-0.0051	-0.0056	-0.0054	-0.0058	-0.0025	-0.005	-0.0044	-0.0051	-0.0046	-0.004	-0.0064	-0.0046	-0.0065	-0.005	-0.0049	-0.0055	-0.0033	-0.0063	-0.0059	-0.0066	0.0002
0.725	-0.0033	-0.007	-0.0065	-0.0045	-0.0046	-0.0051	-0.004	-0.0041	-0.0024	-0.0048	-0.0033	-0.0056	-0.0047	-0.0055	-0.0053	-0.0037	-0.0018	-0.0046	-0.0049	-0.0037	-0.004	-0.0062	-0.0054	-0.0055	-0.0037	-0.0038	-0.0055	-0.0056	-0.0047	-0.004	-0.0038	-0.0053	-0.0027	-0.006	-0.0041	-0.0056	-0.0052	-0.0066	-0.0046	-0.0018	-0.0057	-0.0039	-0.005	-0.0065	-0.0043	-0.0065	-0.0053	-0.006	-0.0027
0.74	-0.0018	-0.0052	-0.0065	-0.0062	-0.0046	-0.0046	-0.0044	-0.0072	-0.004	-0.0054	-0.0046	-0.0055	-0.0065	-0.008	-0.0023	-0.0033	-0.0038	-0.0042	-0.0053	-0.003	-0.0026	-0.0046	-0.0089	-0.0046	-0.0058	-0.005	-0.004	-0.0054	-0.0067	-0.0051	-0.0029	-0.005	-0.002	-0.0072	-0.0047	-0.0052	-0.0037	-0.0053	-0.0074	-0.0049	-0.0059	-0.0043	-0.0059	-0.0034	-0.0027	-0.0065	-0.0059	-0.0049	-0.0014
0.755	-0.0048	-0.0056	-0.0055	-0.005	-0.0061	-0.0055	-0.0042	-0.0056	-0.0019	-0.0057	-0.0024	-0.0036	-0.0075	-0.0045	-0.0019	-0.0064	-0.0008	-0.0059	-0.0055	-0.0033	-0.0035	-0.0084	-0.0063	-0.0068	-0.0053	-0.0033	-0.004	-0.0053	-0.0048	-0.0047	-0.0029	-0.0035	-0.0024	-0.0041	-0.0034	-0.0057	-0.0048	-0.0057	-0.0052	-0.0049	-0.0054	-0.0035	-0.0052	-0.0059	-0.0026	-0.0046	-0.0055	-0.0058	-0.0008
0.77	-0.0037	-0.005	-0.0055	-0.0054	-0.0055	-0.0068	-0.0048	-0.0056	-0.0045	-0.0063	-0.0043	-0.0044	-0.0053	-0.0059	-0.0028	-0.0043	-0.0036	-0.0047	-0.007	-0.0035	-0.0031	-0.0052	-0.0052	-0.0033	-0.0079	-0.0051	-0.0027	-0.0066	-0.0038	-0.0051	-0.003	-0.0066	-0.0022	-0.0079	-0.0036	-0.0062	-0.0051	-0.0052	-0.0061	-0.0059	-0.0031	-0.0043	-0.004	-0.005	-0.0047	-0.0043	-0.0058	-0.0047	-0.0013
0.785	-0.0026	-0.005	-0.0061	-0.0037	-0.0061	-0.0042	-0.0051	-0.0058	-0.0045	-0.0068	-0.006	-0.0038	-0.0051	-0.0074	-0.006	-0.0064	-0.0021	-0.005	-0.0038	-0.0037	-0.0045	-0.0056	-0.0076	-0.0052	-0.0064	-0.003	-0.0039	-0.0058	-0.0059	-0.0067	-0.0035	-0.0042	-0.0018	-0.007	-0.0048	-0.0054	-0.0054	-0.0055	-0.0035	-0.006	-0.0058	-0.004	-0.0046	-0.0045	-0.0033	-0.0049	-0.0055	-0.0057	-0.0016
0.8	-0.0048	-0.003	-0.0066	-0.0047	-0.006	-0.0078	-0.0044	-0.0079	-0.0026	-0.0057	-0.0038	-0.0049	-0.0046	-0.0065	-0.0042	-0.0045	-0.003	-0.0045	-0.0039	-0.0046	-0.0049	-0.0055	-0.0075	-0.0047	-0.0068	-0.0047	-0.0028	-0.0083	-0.0039	-0.0039	-0.0039	-0.0053	-0.0054	-0.0078	-0.0041	-0.0046	-0.0053	-0.0057	-0.007	-0.0028	-0.0088	-0.0026	-0.0048	-0.0048	-0.0021	-0.0054	-0.0074	-0.0069	-0.0022
0.815	-0.0031	-0.0054	-0.0065	-0.0042	-0.0054	-0.0033	-0.0045	-0.0065	-0.0033	-0.0056	-0.0052	-0.0046	-0.0041	-0.009	-0.0038	-0.0048	-0.0013	-0.0059	-0.0071	-0.0051	-0.0054	-0.0067	-0.0039	-0.0046	-0.0065	-0.0035	-0.0045	-0.008	-0.0038	-0.0056	-0.0032	-0.0053	-0.0037	-0.007	-0.005	-0.0078	-0.0034	-0.0038	-0.0049	-0.0031	-0.0049	-0.0043	-0.0046	-0.0056	-0.0039	-0.0066	-0.0058	-0.007	-0.0025
0.83	-0.0023	-0.0058	-0.0068	-0.0057	-0.0054	-0.0052	-0.0046	-0.0061	-0.0019	-0.0061	-0.0044	-0.0071	-0.0067	-0.0053	-0.0024	-0.0029	-0.0042	-0.004	-0.0049	-0.0032	-0.005	-0.0071	-0.0053	-0.0047	-0.0067	-0.0042	-0.0047	-0.007	-0.0043	-0.0036	-0.0026	-0.0036	-0.0035	-0.0056	-0.0059	-0.0061	-0.0041	-0.0043	-0.0027	-0.0056	-0.0057	-0.0051	-0.0028	-0.0062	-0.0019	-0.0069	-0.0051	-0.0058	-0.0006
0.845	-0.001	-0.0052	-0.0063	-0.0056	-0.0044	-0.0047	-0.0042	-0.0065	-0.006	-0.0056	-0.0041	-0.0047	-0.0054	-0.0096	-0.0042	-0.0051	-0.0018	-0.0064	-0.0064	-0.0028	-0.0032	-0.0076	-0.0054	-0.0069	-0.0057	-0.0057	-0.0038	-0.0073	-0.0042	-0.0063	-0.0033	-0.0055	-0.0048	-0.0054	-0.0047	-0.0057	-0.0045	-0.0062	-0.005	-0.0043	-0.0049	-0.0045	-0.0018	-0.0051	-0.0047	-0.0067	-0.0051	-0.0072	-0.0029
0.86	-0.003	-0.0044	-0.0048	-0.0067	-0.0049	-0.007	-0.0027	-0.0049	-0.0047	-0.004	-0.0057	-0.0061	-0.0079	-0.009	-0.0039	-0.0045	-0.0011	-0.0055	-0.004	-0.0041	-0.0025	-0.006	-0.0071	-0.0046	-0.0072	-0.0042	-0.004	-0.0067	-0.0064	-0.0059	-0.0057	-0.0038	-0.0049	-0.0074	-0.0068	-0.006	-0.0038	-0.0044	-0.0044	-0.0065	-0.0057	-0.0071	-0.0049	-0.0055	-0.0043	-0.0061	-0.0052	-0.0063	-0.0013
0.875	-0.0027	-0.0034	-0.0072	-0.0039	-0.0049	-0.0057	-0.0026	-0.0052	-0.0047	-0.0056	-0.0035	-0.0048	-0.0069	-0.0062	-0.0042	-0.0047	-0.0013	-0.0051	-0.0065	-0.0022	-0.0035	-0.0056	-0.0067	-0.0049	-0.0056	-0.0046	-0.0057	-0.0066	-0.0061	-0.0064	-0.0009	-0.0065	-0.003	-0.0082	-0.0057	-0.0067	-0.0043	-0.0044	-0.005	-0.0065	-0.0061	-0.0046	-0.0056	-0.0057	-0.0026	-0.0062	-0.0056	-0.0052	-0.002
0.89	-0.0028	-0.0052	-0.007	-0.0051	-0.0049	-0.005	-0.0035	-0.0048	-0.0047	-0.0046	-0.0039	-0.0055	-0.0079	-0.0045	-0.0047	-0.0043	-0.0031	-0.0056	-0.0064	-0.0027	-0.0056	-0.0056	-0.0053	-0.0055	-0.0056	-0.0046	-0.0044	-0.0071	-0.0051	-0.0066	-0.0037	-0.0047	-0.0038	-0.0059	-0.0042	-0.0045	-0.0043	-0.0037	-0.0044	-0.0053	-0.0059	-0.0045	-0.0021	-0.004	-0.0043	-0.0042	-0.0054	-0.007	-0.0009
0.905	-0.0013	-0.0038	-0.0068	-0.0064	-0.0054	-0.0053	-0.0026	-0.0054	-0.005	-0.005	-0.0033	-0.0059	-0.0052	-0.0064	-0.0034	-0.0047	-0.0018	-0.0046	-0.0044	-0.0014	-0.0034	-0.0063	-0.0073	-0.0063	-0.0068	-0.0038	-0.0037	-0.0084	-0.0048	-0.0071	-0.005	-0.0059	-0.0045	-0.0088	-0.0041	-0.0057	-0.0034	-0.0043	-0.0061	-0.0048	-0.0052	-0.006	-0.0054	-0.0046	-0.0025	-0.0054	-0.0063	-0.0068	-0.002
0.92	-0.0021	-0.0048	-0.0077	-0.0059	-0.005	-0.0055	-0.0031	-0.0047	-0.0064	-0.0054	-0.0021	-0.0043	-0.0053	-0.0039	-0.0042	-0.0044	-0.004	-0.0053	-0.0042	-0.0049	-0.0054	-0.0057	-0.0059	-0.0048	-0.0059	-0.0047	-0.004	-0.0076	-0.0041	-0.0054	-0.0028	-0.0057	-0.0027	-0.0079	-0.004	-0.005	-0.0042	-0.0052	-0.0064	-0.0041	-0.0041	-0.0048	-0.0033	-0.0035	-0.0022	-0.0066	-0.0048	-0.0056	-0.0018
0.935	-0.0027	-0.0055	-0.0076	-0.0046	-0.0065	-0.0048	-0.006	-0.0052	-0.0032	-0.0046	-0.0032	-0.0066	-0.0054	-0.006	-0.0037	-0.003	-0.0039	-0.0049	-0.0037	-0.0023	-0.0033	-0.0065	-0.007	-0.0056	-0.0036	-0.0035	-0.0035	-0.006	-0.0061	-0.006	-0.0041	-0.0023	-0.0028	-0.006	-0.0043	-0.0054	-0.0027	-0.0057	-0.0062	-0.0045	-0.0065	-0.0043	-0.004	-0.0045	-0.0033	-0.0049	-0.0051	-0.0057	-0.002
0.95	-0.0031	-0.0047	-0.0072	-0.0051	-0.0045	-0.0051	-0.0038	-0.0057	-0.0059	-0.0052	-0.0011	-0.0063	-0.005	-0.0081	-0.0033	-0.0038	-0.0024	-0.0047	-0.006	-0.0023	-0.0044	-0.0082	-0.0049	-0.0034	-0.0057	-0.0048	-0.002	-0.0055	-0.0059	-0.0044	-0.0031	-0.0034	-0.003	-0.0048	-0.003	-0.0038	-0.0045	-0.0059	-0.0053	-0.0058	-0.0061	-0.0036	-0.0037	-0.0042	-0.0038	-0.0045	-0.006	-0.004	-0.0009
0.965	-0.0027	-0.0065	-0.0067	-0.0046	-0.0051	-0.0059	-0.0033	-0.0026	-0.0032	-0.0048	-0.0036	-0.0065	-0.0047	-0.0057	-0.0032	-0.0053	-0.0034	-0.0059	-0.0034	-0.0061	-0.0025	-0.0059	-0.0048	-0.0067	-0.0051	-0.0045	-0.0039	-0.0063	-0.0059	-0.005	-0.0038	-0.0038	-0.0032	-0.0053	-0.0045	-0.0048	-0.0033	-0.0054	-0.005	-0.0047	-0.0051	-0.0056	-0.0031	-0.0044	-0.0041	-0.0069	-0.0046	-0.0058	-0.0017
0.98	-0.0027	-0.0061	-0.0053	-0.0068	-0.005	-0.0047	-0.0035	-0.0063	-0.0044	-0.0054	-0.0037	-0.0075	-0.0063	-0.0071	-0.0047	-0.0049	-0.003	-0.0064	-0.0048	-0.0049	-0.0038	-0.0077	-0.0057	-0.0061	-0.0052	-0.0033	-0.0036	-0.0076	-0.0074	-0.0073	-0.0041	-0.0041	0	-0.0057	-0.0032	-0.0055	-0.0039	-0.0024	-0.0042	-0.0026	-0.006	-0.0052	-0.0042	-0.0054	-0.0043	-0.0046	-0.0059	-0.0058	-0.002
0.995	-0.0032	-0.0048	-0.0054	-0.0044	-0.0047	-0.0061	-0.0044	-0.0051	-0.0054	-0.0051	-0.0042	-0.0049	-0.0047	-0.0063	-0.0043	-0.0045	-0.0018	-0.0059	-0.0049	-0.0032	-0.006	-0.0059	-0.0052	-0.007	-0.0043	-0.0054	-0.0041	-0.0044	-0.0047	-0.0064	-0.0059	-0.0044	-0.0021	-0.0062	-0.0066	-0.0059	-0.0037	-0.005	-0.0048	-0.0049	-0.0039	-0.0059	-0.0048	-0.0037	-0.0023	-0.0056	-0.0056	-0.0034	0.0002
1.01	-0.002	-0.0023	-0.0051	-0.0044	-0.0066	-0.0061	-0.0035	-0.0066	-0.0073	-0.003	-0.0032	-0.0056	-0.0067	-0.0065	-0.004	-0.0061	-0.0038	-0.0055	-0.0064	-0.0063	-0.0064	-0.0059	-0.0073	-0.0049	-0.0077	-0.0035	-0.0046	-0.0029	-0.0046	-0.0025	-0.0055	-0.0051	-0.0043	-0.0041	-0.0048	-0.004	-0.0061	-0.0063	-0.0061	-0.0055	-0.0049	-0.0035	-0.0053	-0.0051	-0.0067	-0.0048	-0.0037	-0.0027	0.0002
1.025	-0.0041	-0.0038	-0.0052	-0.0074	-0.0039	-0.0042	-0.0035	-0.0066	-0.0028	-0.0036	-0.0043	-0.0068	-0.0058	-0.0065	-0.0022	-0.0039	-0.0024	-0.0034	-0.0068	-0.006	-0.0064	-0.0082	-0.0063	-0.0048	-0.0071	-0.0043	-0.0029	-0.0055	-0.0041	-0.0026	-0.0051	-0.0033	-0.0034	-0.0022	-0.0055	-0.0048	-0.007	-0.0034	-0.007	-0.0057	-0.0057	-0.0061	-0.0033	-0.0053	-0.0047	-0.0057	-0.0057	-0.0045	-0.0042
1.04	-0.0017	-0.0044	-0.0053	-0.0039	-0.0061	-0.0054	-0.0067	-0.0063	-0.0042	-0.0037	-0.0035	-0.0055	-0.0047	-0.0064	-0.0041	-0.0029	-0.004	-0.0048	-0.0058	-0.0034	-0.0067	-0.0056	-0.008	-0.0048	-0.0062	-0.0038	-0.0026	-0.0046	-0.0037	-0.0035	-0.0044	-0.0046	-0.0034	-0.0044	-0.005	-0.0027	-0.006	-0.0042	-0.0063	-0.0057	-0.0075	-0.0062	-0.0067	-0.0069	-0.0049	-0.0044	-0.0039	-0.004	-0.0034
1.055	-0.0021	-0.0034	-0.004	-0.0038	-0.0059	-0.0057	-0.0048	-0.0067	-0.0066	-0.0025	-0.003	-0.0061	-0.0062	-0.0041	0	-0.0033	-0.003	-0.0037	-0.0049	-0.0045	-0.0033	-0.0072	-0.0069	-0.0042	-0.0054	-0.005	-0.004	-0.0048	-0.0043	-0.004	-0.0065	-0.0008	-0.0038	-0.0051	-0.0054	-0.004	-0.0038	-0.0041	-0.0085	-0.005	-0.0044	-0.0054	-0.0035	-0.0041	-0.0033	-0.0081	-0.0031	-0.0059	-0.0013
1.07	-0.0033	-0.0039	-0.0035	-0.0026	-0.0074	-0.003	-0.0058	-0.0074	-0.0035	-0.0032	-0.0046	-0.0056	-0.0064	-0.0061	-0.0015	-0.0044	-0.0022	-0.0039	-0.0078	-0.0047	-0.0053	-0.0056	-0.0074	-0.0052	-0.0054	-0.0067	-0.0024	-0.0047	-0.0066	-0.0042	-0.0046	-0.0027	-0.0039	-0.0042	-0.0059	-0.0042	-0.0066	-0.0063	-0.0061	-0.0058	-0.0057	-0.0053	-0.0047	-0.0046	-0.0029	-0.0068	-0.0069	-0.0046	-0.0004
1.085	-0.0028	-0.0032	-0.0044	-0.0061	-0.0063	-0.0048	-0.0042	-0.0071	-0.0057	-0.0045	-0.0035	-0.006	-0.0056	-0.0066	-0.0027	-0.0031	-0.0048	-0.0018	-0.007	-0.0061	-0.0057	-0.0075	-0.0054	-0.0038	-0.005	-0.004	-0.0046	-0.0038	-0.005	-0.0038	-0.0065	-0.0019	-0.0048	-0.0043	-0.0061	-0.0049	-0.0074	-0.005	-0.0062	-0.0066	-0.0052	-0.0059	-0.0059	-0.004	-0.0025	-0.0048	-0.0074	-0.0059	-0.0025
1.1	-0.0024	-0.0036	-0.0055	-0.0041	-0.0064	-0.0043	-0.0043	-0.0065	-0.006	-0.0034	-0.005	-0.0065	-0.0067	-0.0068	-0.0007	-0.0026	-0.0024	-0.0057	-0.0068	-0.004	-0.006	-0.0054	-0.0046	-0.0049	-0.0046	-0.0047	-0.0039	-0.0035	-0.0062	-0.0041	-0.0051	-0.0032	-0.0042	-0.0046	-0.0064	-0.0045	-0.0042	-0.0052	-0.0066	-0.0051	-0.0066	-0.0065	-0.0052	-0.0037	-0.005	-0.0048	-0.0054	-0.0047	-0.0037
1.115	-0.0041	-0.0034	-0.0046	-0.0053	-0.007	-0.0047	-0.0038	-0.0091	-0.0034	-0.0034	-0.0048	-0.0063	-0.0064	-0.0032	-0.0009	-0.0026	-0.0045	-0.0045	-0.0063	-0.0066	-0.0061	-0.0072	-0.0054	-0.0035	-0.0052	-0.0049	-0.0037	-0.0045	-0.006	-0.0058	-0.0055	-0.0048	-0.0041	-0.0046	-0.0035	-0.0044	-0.0078	-0.0037	-0.0086	-0.0055	-0.0059	-0.0035	-0.0047	-0.0056	-0.0063	-0.0052	-0.0062	-0.0064	-0.0038
1.13	-0.0031	-0.0038	-0.007	-0.0048	-0.0063	-0.004	-0.0049	-0.0053	-0.0028	-0.0037	-0.0044	-0.0055	-0.0053	-0.0033	-0.0025	-0.0048	-0.002	-0.0036	-0.0071	-0.0042	-0.0063	-0.007	-0.0071	-0.0052	-0.0051	-0.0042	-0.0045	-0.0041	-0.0066	-0.003	-0.006	-0.0042	-0.0047	-0.0042	-0.0059	-0.0037	-0.0059	-0.0034	-0.0059	-0.0052	-0.0042	-0.0065	-0.0043	-0.0052	-0.0037	-0.0051	-0.004	-0.0021	-0.0024
1.145	-0.002	-0.0027	-0.0071	-0.006	-0.007	-0.0012	-0.0061	-0.0077	-0.0033	-0.0021	-0.0009	-0.0072	-0.0063	-0.0057	-0.0019	-0.0037	-0.0027	-0.0049	-0.0064	-0.0052	-0.0053	-0.0059	-0.0075	-0.0059	-0.0076	-0.0024	-0.0034	-0.005	-0.0074	-0.0035	-0.0045	-0.0025	-0.0048	-0.0066	-0.0054	-0.0037	-0.0053	-0.0059	-0.0052	-0.0067	-0.0066	-0.0056	-0.0044	-0.0041	-0.0043	-0.006	-0.0039	-0.0059	-0.0007
1.16	-0.0022	-0.0041	-0.0052	-0.0057	-0.0063	-0.005	-0.0062	-0.0077	-0.0024	-0.0037	-0.0039	-0.0057	-0.0057	-0.0062	-0.0025	-0.0026	-0.0054	-0.0057	-0.0067	-0.0063	-0.0058	-0.0054	-0.0064	-0.005	-0.0066	-0.0046	-0.0027	-0.0046	-0.0067	-0.0047	-0.0042	-0.0025	-0.0045	-0.0049	-0.0052	-0.0044	-0.0073	-0.0034	-0.0064	-0.004	-0.0071	-0.0063	-0.0043	-0.0074	-0.0048	-0.0065	-0.0035	-0.0045	-0.0012
1.175	-0.0039	-0.0027	-0.0056	-0.0038	-0.0056	-0.0043	-0.0052	-0.0079	-0.0032	-0.0025	-0.0067	-0.0073	-0.0061	-0.0057	-0.0016	-0.0035	-0.0029	-0.0017	-0.0059	-0.0063	-0.0052	-0.0064	-0.008	-0.0044	-0.0045	-0.0026	-0.0028	-0.0035	-0.0044	-0.0049	-0.006	-0.0028	-0.0051	-0.0045	-0.0056	-0.0033	-0.0052	-0.0039	-0.0053	-0.0047	-0.0071	-0.0071	-0.0032	-0.0064	-0.0043	-0.0048	-0.0031	-0.0042	-0.0024
1.19	-0.003	-0.003	-0.0071	-0.0045	-0.0094	-0.0054	-0.0051	-0.006	-0.0046	-0.0016	-0.0025	-0.0053	-0.0068	-0.006	-0.0026	-0.0031	-0.004	-0.0035	-0.0077	-0.0042	-0.0054	-0.0064	-0.0064	-0.0052	-0.0059	-0.0043	-0.0037	-0.0044	-0.0057	-0.0046	-0.006	-0.0041	-0.0053	-0.004	-0.0042	-0.0045	-0.0069	-0.0046	-0.0076	-0.0045	-0.0063	-0.0067	-0.004	-0.0061	-0.0048	-0.005	-0.0031	-0.0054	-0.0028
1.205	-0.0038	-0.0041	-0.006	-0.005	-0.0075	-0.0045	-0.0056	-0.0063	-0.0053	-0.0036	-0.0026	-0.0036	-0.0047	-0.0043	-0.0049	-0.0042	-0.0047	-0.0049	-0.0063	-0.0056	-0.0057	-0.006	-0.0059	-0.0035	-0.0042	-0.0027	-0.0025	-0.0045	-0.0066	-0.004	-0.0037	-0.0024	-0.0042	-0.0063	-0.0061	-0.0049	-0.0059	-0.0025	-0.0063	-0.0064	-0.006	-0.0049	-0.0065	-0.0037	-0.0061	-0.0049	-0.0053	-0.0039	-0.0022
1.22	-0.0036	-0.0049	-0.006	-0.0041	-0.007	-0.0067	-0.0062	-0.0072	-0.0054	-0.0042	-0.0048	-0.0069	-0.0048	-0.0052	-0.0021	-0.0016	-0.0053	-0.0034	-0.0064	-0.0055	-0.0065	-0.0072	-0.0068	-0.0056	-0.0061	-0.005	-0.0027	-0.007	-0.0054	-0.0041	-0.0054	-0.0033	-0.0029	-0.0045	-0.0065	-0.0032	-0.0074	-0.0035	-0.0075	-0.0064	-0.0064	-0.0071	-0.0034	-0.0051	-0.0041	-0.0055	-0.0039	-0.0061	-0.0022
1.235	-0.002	-0.0035	-0.0054	-0.0041	-0.0071	-0.0051	-0.0057	-0.0068	-0.0024	-0.0046	-0.0055	-0.0078	-0.0053	-0.0049	-0.0011	-0.0031	-0.0037	-0.0033	-0.0049	-0.0061	-0.0073	-0.0069	-0.006	-0.0046	-0.0046	-0.0042	-0.004	-0.0024	-0.0055	-0.003	-0.0034	-0.0024	-0.0033	-0.0034	-0.0043	-0.0027	-0.0062	-0.004	-0.0063	-0.0064	-0.0051	-0.0047	-0.0046	-0.0032	-0.0055	-0.006	-0.0063	-0.0059	-0.0034
1.25	-0.0026	-0.0035	-0.0064	-0.0059	-0.005	-0.007	-0.0048	-0.0059	-0.0042	-0.0046	-0.0034	-0.0068	-0.0051	-0.007	-0.0025	-0.0034	-0.0046	-0.0039	-0.0051	-0.0052	-0.0074	-0.008	-0.0068	-0.0056	-0.0061	-0.0063	-0.0037	-0.0047	-0.0072	-0.0031	-0.004	-0.0035	-0.0026	-0.0043	-0.0055	-0.0034	-0.0055	-0.0043	-0.007	-0.0038	-0.0068	-0.0081	-0.0052	-0.006	-0.0036	-0.0056	-0.0051	-0.0045	-0.0028
1.265	-0.0028	-0.0024	-0.0039	-0.0062	-0.0063	-0.0062	-0.0055	-0.0064	-0.0039	-0.0033	-0.0063	-0.0061	-0.007	-0.0062	-0.0014	-0.0039	-0.0041	-0.0034	-0.0078	-0.005	-0.0062	-0.0085	-0.0063	-0.0066	-0.0045	-0.0054	-0.0038	-0.0053	-0.0048	-0.0033	-0.006	-0.0008	-0.0034	-0.0045	-0.0044	-0.0034	-0.005	-0.0063	-0.0059	-0.0049	-0.0055	-0.006	-0.004	-0.0058	-0.0037	-0.0047	-0.0031	-0.0045	-0.0042
1.28	-0.0028	-0.0024	-0.0062	-0.0045	-0.0062	-0.0032	-0.0064	-0.0046	-0.0036	-0.0026	-0.0056	-0.0055	-0.0053	-0.0037	-0.0018	-0.0013	-0.0047	-0.0048	-0.0063	-0.0061	-0.0068	-0.0078	-0.006	-0.0044	-0.0063	-0.0054	-0.0023	-0.0053	-0.0061	-0.0029	-0.0045	-0.0026	-0.0044	-0.0041	-0.0059	-0.0051	-0.0053	-0.0044	-0.0049	-0.0038	-0.0068	-0.0052	-0.0055	-0.0034	-0.0045	-0.0069	-0.0024	-0.0038	-0.0045
1.295	-0.0026	-0.0033	-0.0061	-0.0044	-0.006	-0.0061	-0.0046	-0.0054	-0.0034	-0.0061	-0.0047	-0.0062	-0.0073	-0.0059	-0.0045	-0.0052	-0.0034	-0.0042	-0.0066	-0.0062	-0.0059	-0.0075	-0.0073	-0.0042	-0.0071	-0.0056	-0.0031	-0.0041	-0.0066	-0.0037	-0.0042	-0.0053	-0.0044	-0.0028	-0.006	-0.0037	-0.0067	-0.0042	-0.0068	-0.0041	-0.0048	-0.0078	-0.0038	-0.0063	-0.0028	-0.0042	-0.006	-0.0034	-0.0026
1.31	-0.0014	-0.0023	-0.005	-0.0045	-0.0061	-0.0073	-0.0045	-0.0052	-0.0052	-0.0039	-0.0039	-0.006	-0.0068	-0.0064	-0.0036	-0.0036	-0.0051	-0.0035	-0.008	-0.0056	-0.0063	-0.0062	-0.0059	-0.0042	-0.0063	-0.003	-0.0027	-0.0026	-0.0053	-0.0052	-0.0043	-0.0019	-0.0059	-0.0062	-0.0063	-0.0023	-0.0073	-0.006	-0.006	-0.005	-0.0048	-0.0066	-0.0042	-0.0062	-0.0034	-0.0049	-0.0037	-0.0056	-0.0046
1.325	-0.0036	-0.002	-0.0053	-0.0052	-0.0059	-0.0067	-0.0048	-0.0045	-0.0044	-0.0056	-0.0046	-0.006	-0.0068	-0.0075	-0.0021	-0.0024	-0.0038	-0.004	-0.006	-0.0055	-0.0061	-0.0068	-0.0066	-0.0041	-0.0031	-0.0055	-0.0041	-0.005	-0.0063	-0.0014	-0.0038	-0.0015	-0.0046	-0.0031	-0.0053	-0.0032	-0.0068	-0.0047	-0.0067	-0.0055	-0.0086	-0.0059	-0.0049	-0.0067	-0.004	-0.0066	-0.0053	-0.0043	-0.0022
1.34	-0.0032	-0.0048	-0.0064	-0.0035	-0.0074	-0.0061	-0.0051	-0.005	-0.0053	-0.0026	-0.0046	-0.0067	-0.0053	-0.0029	-0.0034	-0.0022	-0.0048	-0.003	-0.006	-0.0034	-0.0058	-0.0075	-0.0076	-0.0041	-0.0062	-0.0023	-0.0045	-0.0061	-0.0043	-0.0052	-0.0061	-0.0061	-0.0032	-0.0053	-0.0058	-0.0023	-0.0057	-0.0054	-0.0057	-0.0049	-0.0058	-0.0067	-0.0041	-0.0068	-0.0037	-0.0067	-0.0057	-0.004	-0.0035
1.355	-0.003	-0.0032	-0.0057	-0.0049	-0.006	-0.0056	-0.0059	-0.0068	-0.0038	-0.0031	-0.0049	-0.0052	-0.0073	-0.0075	-0.0009	-0.0042	-0.0039	-0.0037	-0.0059	-0.0054	-0.006	-0.0065	-0.0061	-0.005	-0.0055	-0.0029	-0.003	-0.0047	-0.0032	-0.0032	-0.0065	-0.0036	-0.0053	-0.0045	-0.006	-0.003	-0.0053	-0.0055	-0.0076	-0.0069	-0.0057	-0.0046	-0.0025	-0.004	-0.0034	-0.0065	-0.0045	-0.005	-0.0018
1.37	-0.0035	-0.0029	-0.0054	-0.0049	-0.0062	-0.0063	-0.0055	-0.0078	-0.0069	-0.005	-0.0044	-0.0054	-0.0068	-0.0044	-0.0007	-0.0057	-0.0027	-0.003	-0.0059	-0.0068	-0.0057	-0.0068	-0.0056	-0.0031	-0.0078	-0.0023	-0.0034	-0.005	-0.0059	-0.0035	-0.0056	-0.0048	-0.0041	-0.0052	-0.0032	-0.0038	-0.0068	-0.0044	-0.0056	-0.0061	-0.005	-0.0038	-0.0043	-0.0054	-0.0055	-0.0061	-0.0035	-0.0054	-0.0016
1.385	-0.0005	-0.005	-0.0049	-0.0027	-0.0063	-0.005	-0.0049	-0.0083	-0.006	-0.0032	-0.0051	-0.0033	-0.0066	-0.0053	-0.0013	-0.003	-0.0021	-0.0031	-0.006	-0.0048	-0.0058	-0.0065	-0.0055	-0.004	-0.0052	-0.0032	-0.0042	-0.0049	-0.0063	-0.0049	-0.0064	-0.0046	-0.0034	-0.0053	-0.004	-0.0047	-0.0046	-0.0065	-0.0078	-0.0056	-0.0064	-0.0046	-0.0043	-0.0048	-0.0039	-0.0051	-0.0042	-0.0049	-0.0035
1.4	-0.0035	-0.0019	-0.0065	-0.0032	-0.0048	-0.0043	-0.0044	-0.0039	-0.0057	-0.0058	-0.0037	-0.0051	-0.0057	-0.0065	-0.0033	-0.0041	-0.0024	-0.003	-0.0065	-0.0046	-0.0049	-0.0062	-0.0079	-0.0046	-0.0052	-0.0039	-0.002	-0.0045	-0.0031	-0.0033	-0.0056	-0.0047	-0.0045	-0.0055	-0.0054	-0.0047	-0.005	-0.0055	-0.0071	-0.0066	-0.0046	-0.0069	-0.0017	-0.0037	-0.003	-0.0041	-0.0037	-0.0034	-0.0021
1.415	-0.0032	-0.004	-0.0072	-0.0043	-0.0075	-0.0056	-0.0049	-0.0072	-0.0059	-0.0032	-0.005	-0.005	-0.0057	-0.0053	-0.0007	-0.0043	-0.0034	-0.005	-0.0047	-0.0055	-0.0052	-0.0048	-0.0077	-0.0059	-0.0039	-0.0043	-0.0044	-0.0048	-0.0055	-0.0042	-0.0064	-0.0043	-0.0046	-0.0047	-0.0065	-0.0018	-0.0045	-0.0052	-0.0074	-0.0063	-0.0054	-0.0056	-0.0051	-0.0048	-0.0036	-0.0054	-0.0051	-0.0045	-0.0018
1.43	-0.0021	-0.0041	-0.0051	-0.005	-0.006	-0.0053	-0.0055	-0.0061	-0.0016	-0.0046	-0.004	-0.0062	-0.0069	-0.0075	-0.003	-0.0044	-0.0026	-0.0041	-0.0078	-0.0066	-0.0064	-0.005	-0.0073	-0.004	-0.0063	-0.0025	-0.0064	-0.0039	-0.0037	-0.0042	-0.0063	-0.0038	-0.0046	-0.0044	-0.0047	-0.0042	-0.006	-0.0034	-0.0062	-0.0064	-0.0094	-0.0056	-0.0048	-0.0062	-0.0038	-0.0046	-0.0043	-0.0054	-0.0005
1.445	-0.0036	-0.0036	-0.0061	-0.0039	-0.0074	-0.006	-0.0057	-0.0045	-0.0062	-0.004	-0.0036	-0.006	-0.0058	-0.0061	-0.0024	-0.0055	-0.0056	-0.0034	-0.0048	-0.0042	-0.0059	-0.0063	-0.0066	-0.0041	-0.0065	-0.0042	-0.0026	-0.0043	-0.0061	-0.0046	-0.0038	-0.0025	-0.0035	-0.0036	-0.0054	-0.004	-0.0058	-0.006	-0.0054	-0.0056	-0.0064	-0.0064	-0.0043	-0.0043	-0.0039	-0.005	-0.0047	-0.0058	-0.0036
1.46	-0.0031	-0.0028	-0.0067	-0.006	-0.0057	-0.0054	-0.0037	-0.0071	-0.0049	-0.0048	-0.0047	-0.004	-0.0056	-0.0054	0.0003	-0.0036	-0.0039	-0.0035	-0.0052	-0.0048	-0.0026	-0.0078	-0.0076	-0.0041	-0.0061	-0.0044	-0.0025	-0.0043	-0.0062	-0.0041	-0.0054	-0.0034	-0.0041	-0.0054	-0.0047	-0.0037	-0.0051	-0.0053	-0.0065	-0.0052	-0.0069	-0.006	-0.0035	-0.0027	-0.0036	-0.0061	-0.0054	-0.0054	-0.0017
1.475	-0.0021	-0.003	-0.0044	-0.0061	-0.0071	-0.0064	-0.0059	-0.0046	-0.0064	-0.0042	-0.0042	-0.0059	-0.0064	-0.0042	-0.0026	-0.0027	-0.0032	-0.0031	-0.0062	-0.0044	-0.0046	-0.0073	-0.0073	-0.0044	-0.0076	-0.0068	-0.005	-0.005	-0.0044	-0.004	-0.0057	-0.002	-0.0049	-0.0053	-0.0061	-0.0055	-0.0064	-0.0054	-0.0077	-0.0055	-0.0048	-0.0052	-0.005	-0.0045	-0.0046	-0.0042	-0.0047	-0.0047	-0.0031
1.49	-0.0038	-0.0046	-0.0053	-0.0049	-0.0058	-0.0064	-0.005	-0.005	-0.0049	-0.0015	-0.0028	-0.0063	-0.0045	-0.0074	-0.0016	-0.0044	-0.004	-0.0032	-0.0062	-0.0064	-0.0077	-0.006	-0.0074	-0.0035	-0.0053	-0.0041	-0.0038	-0.005	-0.005	-0.0036	-0.0057	-0.0008	-0.0026	-0.0055	-0.0063	-0.0038	-0.0047	-0.0041	-0.0053	-0.0055	-0.0093	-0.0058	-0.0048	-0.0039	-0.0045	-0.006	-0.0042	-0.0061	-0.0022
1.505	-0.003	-0.0035	-0.005	-0.0041	-0.0081	-0.0033	-0.0036	-0.0049	-0.0064	-0.0051	-0.0045	-0.0055	-0.0047	-0.0062	-0.003	-0.0031	-0.0026	-0.0049	-0.0043	-0.0063	-0.0057	-0.006	-0.0068	-0.0059	-0.0063	-0.0036	-0.0041	-0.0028	-0.0031	-0.0019	-0.0063	-0.0034	-0.0035	-0.0073	-0.0058	-0.004	-0.0075	-0.0057	-0.0059	-0.0051	-0.0056	-0.0063	-0.004	-0.003	-0.0032	-0.0059	-0.0027	-0.0052	-0.0037
1.52	-0.0011	-0.0035	-0.0043	-0.0046	-0.0063	-0.006	-0.0043	-0.0076	-0.006	-0.0049	-0.0041	-0.0059	-0.0061	-0.0053	-0.0035	-0.0025	-0.0051	-0.0037	-0.0057	-0.0051	-0.0053	-0.007	-0.008	-0.005	-0.0061	-0.0041	-0.004	-0.0039	-0.0053	-0.0033	-0.0039	-0.001	-0.0026	-0.0036	-0.0057	-0.003	-0.0055	-0.0038	-0.0079	-0.0044	-0.0067	-0.0068	-0.0041	-0.0054	-0.0063	-0.0054	-0.0034	-0.0051	-0.0011
1.535	-0.0026	-0.0028	-0.0044	-0.005	-0.0077	-0.006	-0.0034	-0.0055	-0.0048	-0.0036	-0.0046	-0.004	-0.0075	-0.0055	-0.0043	-0.0035	-0.0017	-0.0027	-0.0057	-0.0052	-0.0048	-0.0068	-0.0071	-0.005	-0.0055	-0.0046	-0.0031	-0.0045	-0.0052	-0.0052	-0.0055	-0.0016	-0.0035	-0.0063	-0.0053	-0.0031	-0.0065	-0.0036	-0.0077	-0.0055	-0.0066	-0.0043	-0.0032	-0.0046	-0.005	-0.0042	-0.0032	-0.005	-0.0026
1.55	-0.0031	-0.0039	-0.0039	-0.0043	-0.0048	-0.0059	-0.0046	-0.0034	-0.004	-0.0027	-0.0057	-0.0072	-0.0053	-0.0069	-0.0049	-0.0044	-0.0046	-0.0043	-0.0056	-0.0047	-0.0073	-0.006	-0.0072	-0.0049	-0.0054	-0.0038	-0.0043	-0.0045	-0.0057	-0.0028	-0.0053	-0.0016	-0.0048	-0.0057	-0.004	-0.0023	-0.0069	-0.0058	-0.0089	-0.0064	-0.0059	-0.0071	-0.004	-0.0057	-0.0042	-0.0067	-0.0053	-0.0047	-0.0024
1.565	-0.0042	-0.0036	-0.0017	-0.0037	-0.005	-0.006	-0.0038	-0.0065	-0.0065	-0.003	-0.0044	-0.0059	-0.0059	-0.0054	-0.0024	-0.0037	-0.004	-0.003	-0.007	-0.0049	-0.0057	-0.0045	-0.0043	-0.0055	-0.0068	-0.0047	-0.0024	-0.0042	-0.007	-0.004	-0.005	-0.0036	-0.0042	-0.0037	-0.0059	-0.0032	-0.0066	-0.0046	-0.0081	-0.0067	-0.0049	-0.0053	-0.0027	-0.0024	-0.0041	-0.0042	-0.005	-0.0041	-0.0018
1.58	-0.0019	-0.0034	-0.0048	-0.0049	-0.007	-0.0041	-0.0044	-0.0053	-0.0051	-0.0035	-0.0027	-0.0073	-0.0061	-0.0063	-0.0036	-0.005	-0.0059	-0.0043	-0.0078	-0.0027	-0.005	-0.0049	-0.0072	-0.0037	-0.005	-0.0036	-0.0025	-0.0041	-0.007	-0.0031	-0.0053	-0.0038	-0.007	-0.004	-0.0034	-0.0041	-0.0061	-0.0045	-0.0069	-0.0063	-0.0085	-0.0055	-0.0037	-0.0059	-0.004	-0.0062	-0.0046	-0.0054	-0.0041
1.595	-0.0014	-0.0037	-0.0052	-0.0059	-0.005	-0.0063	-0.0054	-0.0056	-0.0052	-0.0038	-0.0037	-0.0046	-0.0064	-0.006	-0.0043	-0.0036	-0.0029	-0.0017	-0.0067	-0.0051	-0.0042	-0.0059	-0.0057	-0.0053	-0.0056	-0.0057	-0.0038	-0.006	-0.0039	-0.0033	-0.0057	-0.0021	-0.0046	-0.0052	-0.0069	-0.0052	-0.0054	-0.0043	-0.0051	-0.0056	-0.0056	-0.007	-0.0033	-0.0041	-0.0036	-0.0077	-0.0049	-0.0039	-0.0026
1.61	-0.003	-0.002	-0.0069	-0.0046	-0.0071	-0.0047	-0.0052	-0.0073	-0.0045	-0.0034	-0.0039	-0.0043	-0.0066	-0.0062	-0.0005	-0.0048	-0.0032	-0.0016	-0.0066	-0.0047	-0.0069	-0.0081	-0.008	-0.0037	-0.0054	-0.0052	-0.0035	-0.0041	-0.0043	-0.0025	-0.0043	-0.0014	-0.0053	-0.0014	-0.0056	-0.0037	-0.0061	-0.0052	-0.0074	-0.0053	-0.0062	-0.0055	-0.0056	-0.0043	-0.0039	-0.0071	-0.004	-0.0053	-0.0047
1.625	-0.0009	-0.0045	-0.003	-0.0039	-0.0069	-0.0045	-0.0046	-0.0075	-0.0053	-0.0044	-0.0031	-0.007	-0.0077	-0.0073	-0.0026	-0.0027	-0.0033	-0.0053	-0.0061	-0.004	-0.0051	-0.0072	-0.0036	-0.0056	-0.0057	-0.0042	-0.0051	-0.005	-0.0051	-0.004	-0.0052	-0.0022	-0.0037	-0.0051	-0.0061	-0.003	-0.0052	-0.005	-0.0067	-0.0048	-0.0054	-0.0063	-0.0051	-0.0042	-0.004	-0.0041	-0.003	-0.0047	-0.0019
1.64	-0.0015	-0.0048	-0.0054	-0.0038	-0.007	-0.0052	-0.0048	-0.0053	-0.0061	-0.0037	-0.0045	-0.0051	-0.0071	-0.0055	0.0009	-0.0039	-0.0045	-0.0033	-0.0057	-0.0027	-0.0053	-0.0057	-0.0067	-0.0056	-0.0048	-0.0046	-0.0041	-0.0049	-0.0049	-0.0035	-0.0049	-0.0033	-0.0041	-0.0051	-0.0064	-0.0046	-0.005	-0.0061	-0.0077	-0.0048	-0.0072	-0.0066	-0.0046	-0.0036	-0.0032	-0.004	-0.0032	-0.0061	-0.0026
1.655	-0.0029	-0.0033	-0.0066	-0.0057	-0.0091	-0.005	-0.0048	-0.0057	-0.0053	-0.0044	-0.0024	-0.0078	-0.0071	-0.0078	-0.0018	-0.0051	-0.0049	-0.004	-0.0083	-0.0049	-0.0055	-0.0073	-0.0059	-0.0046	-0.0058	-0.0047	-0.0044	-0.0043	-0.0061	-0.0062	-0.0046	-0.0022	-0.0049	-0.0041	-0.0046	-0.0039	-0.0041	-0.0047	-0.0065	-0.0063	-0.0073	-0.0072	-0.0038	-0.0065	-0.0037	-0.0056	-0.0066	-0.0051	-0.0017
1.67	-0.0023	-0.0029	-0.0062	-0.006	-0.0078	-0.0047	-0.0047	-0.0069	-0.004	-0.0038	-0.0041	-0.0062	-0.0063	-0.0073	-0.0029	-0.0043	-0.0045	-0.0051	-0.007	-0.0047	-0.0066	-0.0067	-0.0061	-0.0067	-0.0041	-0.0012	-0.005	-0.0042	-0.004	-0.0025	-0.0044	-0.003	-0.0048	-0.0039	-0.0056	-0.0054	-0.0072	-0.0031	-0.0069	-0.0051	-0.0049	-0.0058	-0.0043	-0.0067	-0.0062	-0.0046	-0.0038	-0.0042	-0.0001
1.685	-0.0037	-0.0034	-0.0058	-0.0055	-0.0077	-0.0054	-0.0057	-0.0062	-0.0038	-0.0038	-0.0044	-0.0057	-0.0079	-0.0049	-0.0025	-0.0054	-0.0054	-0.0015	-0.0055	-0.0059	-0.006	-0.006	-0.0061	-0.0046	-0.0054	-0.0041	-0.0043	-0.0041	-0.0068	-0.0035	-0.0033	-0.0043	-0.003	-0.0045	-0.006	-0.0032	-0.0073	-0.0046	-0.0067	-0.0048	-0.0075	-0.0068	-0.0053	-0.006	-0.0043	-0.0045	-0.0052	-0.0043	-0.0036
1.7	-0.0056	-0.005	-0.006	-0.0036	-0.006	-0.0065	-0.0053	-0.0052	-0.0055	-0.0021	-0.004	-0.0042	-0.0057	-0.0047	-0.0028	-0.0048	-0.0031	-0.0036	-0.0059	-0.0049	-0.0053	-0.0071	-0.0067	-0.0039	-0.0045	-0.0018	-0.003	-0.0033	-0.0067	-0.0033	-0.0033	-0.0028	-0.0038	-0.0035	-0.0071	-0.0043	-0.0065	-0.0062	-0.0055	-0.0059	-0.0068	-0.0069	-0.005	-0.0051	-0.0065	-0.0055	-0.0043	-0.0054	-0.0031
1.715	-0.0014	-0.0037	-0.0064	-0.0034	-0.007	-0.0065	-0.0035	-0.0065	-0.0047	-0.0027	-0.0019	-0.0082	-0.0081	-0.0036	-0.0003	-0.0039	-0.0043	-0.0035	-0.0068	-0.0051	-0.0061	-0.0064	-0.0067	-0.005	-0.0064	-0.0024	-0.0029	-0.0049	-0.0064	-0.0029	-0.0031	-0.0043	-0.0042	-0.0028	-0.0054	-0.0019	-0.0043	-0.0032	-0.006	-0.0063	-0.0047	-0.0046	-0.0047	-0.0054	-0.004	-0.0047	-0.004	-0.0064	-0.0033
1.73	-0.0028	-0.0034	-0.005	-0.0057	-0.0063	-0.0065	-0.0062	-0.0068	-0.0048	-0.0013	-0.0046	-0.0062	-0.005	-0.0042	-0.0001	-0.0055	-0.005	-0.0047	-0.0064	-0.0045	-0.0039	-0.005	-0.0071	-0.0037	-0.0045	-0.0049	-0.005	-0.004	-0.0065	-0.0044	-0.0035	-0.0016	-0.0043	-0.0042	-0.0051	-0.0043	-0.0047	-0.0043	-0.0053	-0.0055	-0.0048	-0.0073	-0.005	-0.0064	-0.0048	-0.0052	-0.0046	-0.0048	-0.0025
1.745	-0.0028	-0.0033	-0.0062	-0.0032	-0.006	-0.0062	-0.0037	-0.0059	-0.0072	-0.003	-0.0032	-0.0064	-0.0045	-0.0047	-0.0012	-0.0039	-0.0042	-0.0034	-0.0041	-0.0065	-0.0061	-0.0073	-0.0084	-0.0052	-0.0041	-0.0055	-0.0049	-0.0025	-0.0051	-0.0023	-0.0045	-0.0042	-0.0033	-0.0045	-0.0063	-0.0032	-0.0051	-0.0048	-0.0054	-0.0043	-0.0065	-0.0084	-0.0041	-0.0068	-0.0039	-0.0035	-0.0062	-0.0053	-0.0024
1.76	-0.0024	-0.0035	-0.0043	-0.0053	-0.0062	-0.0069	-0.0065	-0.0068	-0.004	-0.0028	-0.0023	-0.0065	-0.0054	-0.0062	-0.0029	-0.004	-0.0044	-0.004	-0.0049	-0.0055	-0.0057	-0.0064	-0.0059	-0.0051	-0.006	-0.0033	-0.0056	-0.0031	-0.0064	-0.0041	-0.0062	-0.0031	-0.0043	-0.003	-0.0052	-0.0034	-0.0067	-0.0046	-0.006	-0.0058	-0.0059	-0.0057	-0.0018	-0.0064	-0.0044	-0.0034	-0.0045	-0.0055	-0.0015
1.775	-0.0024	-0.0038	-0.005	-0.0052	-0.0056	-0.0067	-0.0048	-0.0064	-0.0044	-0.0053	-0.0051	-0.007	-0.0061	-0.0038	-0.0018	-0.004	-0.0037	-0.0021	-0.0053	-0.0074	-0.0043	-0.0085	-0.0073	-0.0063	-0.0035	-0.0051	-0.0052	-0.004	-0.0066	-0.0029	-0.0037	-0.0021	-0.0041	-0.0036	-0.0059	-0.0042	-0.0049	-0.004	-0.007	-0.006	-0.004	-0.0056	-0.0028	-0.0052	-0.0046	-0.0048	-0.0022	-0.0037	-0.0022
1.79	-0.0034	-0.0034	-0.0068	-0.0037	-0.0077	-0.0048	-0.0064	-0.0079	-0.0036	-0.0057	-0.0037	-0.0069	-0.0061	-0.0048	-0.0027	-0.0031	-0.004	-0.0027	-0.0053	-0.0048	-0.0065	-0.0058	-0.0074	-0.0052	-0.0058	-0.0049	-0.0041	-0.0068	-0.0052	-0.0034	-0.0041	-0.0035	-0.0041	-0.0032	-0.0065	-0.0027	-0.0055	-0.004	-0.0074	-0.0062	-0.0065	-0.0063	-0.004	-0.0044	-0.005	-0.0036	-0.0043	-0.0053	-0.0026
1.805	-0.0032	-0.0045	-0.0057	-0.0038	-0.006	-0.0054	-0.0033	-0.0049	-0.0064	-0.0056	-0.0048	-0.0072	-0.0043	-0.0071	-0.0028	-0.0042	-0.004	-0.0035	-0.0075	-0.0048	-0.0051	-0.0088	-0.0066	-0.0064	-0.0033	-0.0047	-0.0031	-0.0068	-0.0066	-0.0037	-0.0036	-0.004	-0.004	-0.0063	-0.0072	-0.0051	-0.0051	-0.0066	-0.0068	-0.0065	-0.0054	-0.0063	-0.0039	-0.0059	-0.0016	-0.0071	-0.0069	-0.0061	-0.0011
1.82	-0.0014	-0.0031	-0.0051	-0.0055	-0.0061	-0.0064	-0.006	-0.0073	-0.0038	-0.003	-0.004	-0.0059	-0.0031	-0.0075	-0.0019	-0.0036	-0.0044	-0.002	-0.0051	-0.007	-0.0067	-0.0069	-0.0061	-0.0064	-0.0074	-0.0034	-0.0045	-0.0052	-0.0051	-0.0038	-0.0046	-0.0042	-0.0035	-0.0058	-0.0049	-0.0026	-0.0054	-0.0049	-0.0055	-0.0041	-0.0045	-0.0074	-0.0042	-0.0048	-0.0041	-0.0053	-0.0047	-0.003	-0.0039
1.835	-0.0028	-0.0028	-0.0038	-0.0061	-0.007	-0.0069	-0.0038	-0.0069	-0.0053	-0.0025	-0.0034	-0.0047	-0.0047	-0.0069	-0.0018	-0.0044	-0.0017	-0.0033	-0.0062	-0.0059	-0.0044	-0.0073	-0.0064	-0.0051	-0.0084	-0.0046	-0.0049	-0.0047	-0.0049	-0.0024	-0.0033	-0.0039	-0.0061	-0.0042	-0.0044	-0.0039	-0.0051	-0.0053	-0.0064	-0.0073	-0.005	-0.0074	-0.0037	-0.0052	-0.0026	-0.0044	-0.006	-0.0048	-0.0033
1.85	-0.0036	-0.0022	-0.0055	-0.004	-0.0063	-0.0037	-0.0056	-0.006	-0.0057	-0.0022	-0.0029	-0.005	-0.0053	-0.0053	-0.0019	-0.0059	-0.0048	-0.0024	-0.0053	-0.0053	-0.0059	-0.0065	-0.0069	-0.006	-0.0064	-0.0034	-0.0034	-0.0054	-0.0054	-0.0046	-0.004	-0.0038	-0.0049	-0.0047	-0.0049	-0.0022	-0.0063	-0.0046	-0.0074	-0.005	-0.0038	-0.0063	-0.0034	-0.0068	-0.0049	-0.0047	-0.0058	-0.0051	-0.0019
1.865	-0.0037	-0.0044	-0.0034	-0.0062	-0.0055	-0.0056	-0.0055	-0.0037	-0.0058	-0.0031	-0.005	-0.0051	-0.006	-0.0052	-0.0012	-0.0018	-0.0038	-0.0028	-0.0068	-0.0045	-0.0047	-0.0065	-0.0073	-0.0049	-0.0055	-0.0046	-0.0043	-0.0049	-0.0036	-0.0041	-0.0056	-0.0039	-0.0054	-0.0047	-0.0042	-0.002	-0.0049	-0.0048	-0.0074	-0.0061	-0.0043	-0.0072	-0.0019	-0.006	-0.0035	-0.0053	-0.0036	-0.0037	-0.0038
1.88	-0.0037	-0.0042	-0.0054	-0.0062	-0.0047	-0.0055	-0.0063	-0.0054	-0.0048	-0.0034	-0.0018	-0.0061	-0.0059	-0.0045	-0.0016	-0.0033	-0.0028	-0.0014	-0.0076	-0.0047	-0.0055	-0.0069	-0.0076	-0.0043	-0.0067	-0.0048	-0.0047	-0.0041	-0.0064	-0.0053	-0.0046	-0.0053	-0.0034	-0.0067	-0.0029	-0.0039	-0.0062	-0.0039	-0.0073	-0.0052	-0.0058	-0.0046	-0.0046	-0.0043	-0.0053	-0.0066	-0.0046	-0.0042	-0.0059
1.895	-0.0017	-0.004	-0.0053	-0.0031	-0.0063	-0.0051	-0.0044	-0.0054	-0.0051	-0.0047	-0.0041	-0.0059	-0.0074	-0.0065	-0.0009	-0.0029	-0.0037	-0.0044	-0.0062	-0.0063	-0.006	-0.0064	-0.006	-0.0055	-0.006	-0.0035	-0.0046	-0.0034	-0.0053	-0.0018	-0.0035	-0.0037	-0.0033	-0.0047	-0.0049	-0.0048	-0.0057	-0.0053	-0.0056	-0.0047	-0.0055	-0.0074	-0.0054	-0.0037	-0.0042	-0.0062	-0.0044	-0.0051	-0.0038
1.91	-0.0027	0.0004	-0.0066	-0.0044	-0.0076	-0.0052	-0.0045	-0.0048	-0.0039	-0.0044	-0.0025	-0.006	-0.0064	-0.0039	-0.0025	-0.0041	-0.0037	-0.0027	-0.0053	-0.0053	-0.0056	-0.0062	-0.0067	-0.0044	-0.0056	-0.002	-0.0008	-0.0054	-0.0053	-0.0033	-0.0069	-0.003	-0.0036	-0.0053	-0.0052	-0.0036	-0.0066	-0.0049	-0.0053	-0.0057	-0.0081	-0.0071	-0.0041	-0.0063	-0.0047	-0.0071	-0.0047	-0.0036	-0.004
1.925	-0.0014	-0.0035	-0.0048	-0.005	-0.0057	-0.0031	-0.0054	-0.0064	-0.0051	-0.0028	-0.0041	-0.0071	-0.0045	-0.0038	-0.0025	-0.0064	-0.0041	-0.0048	-0.0056	-0.0057	-0.0054	-0.0073	-0.0062	-0.0057	-0.0047	-0.0045	-0.0027	-0.0065	-0.0061	-0.0045	-0.0049	-0.0024	-0.0036	-0.0051	-0.0055	-0.0045	-0.0062	-0.0047	-0.0069	-0.0071	-0.0072	-0.006	-0.0067	-0.0052	-0.0044	-0.0026	-0.0036	-0.0057	-0.0043
1.94	-0.0036	-0.0035	-0.0052	-0.0047	-0.0047	-0.0044	-0.0043	-0.0052	-0.0051	-0.0022	-0.0026	-0.0061	-0.0052	-0.006	-0.0013	-0.0039	-0.0045	-0.0032	-0.0054	-0.0062	-0.005	-0.0068	-0.0075	-0.0033	-0.0065	-0.0036	-0.0025	-0.0027	-0.0055	-0.0055	-0.005	-0.0024	-0.005	-0.0057	-0.0066	-0.0041	-0.0059	-0.0063	-0.0067	-0.0062	-0.0048	-0.0064	-0.0043	-0.007	-0.0037	-0.005	-0.0038	-0.0045	-0.003
1.955	-0.0045	-0.0031	-0.0047	-0.0049	-0.007	-0.0051	-0.0068	-0.0079	-0.0038	-0.0036	-0.0035	-0.0059	-0.0043	-0.0067	-0.0007	-0.0041	-0.0042	-0.0038	-0.0075	-0.0049	-0.0061	-0.0071	-0.007	-0.0038	-0.0053	-0.0042	-0.0036	-0.004	-0.0025	-0.0039	-0.0057	-0.0013	-0.0022	-0.007	-0.0046	-0.004	-0.0047	-0.0048	-0.0067	-0.006	-0.0041	-0.0071	-0.0044	-0.0047	-0.0035	-0.0054	-0.0044	-0.0054	-0.0033
1.97	-0.0016	-0.0039	-0.006	-0.0042	-0.0056	-0.0031	-0.0062	-0.0071	-0.0059	-0.0025	-0.0031	-0.006	-0.0068	-0.0056	-0.0006	-0.0055	-0.0019	-0.0031	-0.0078	-0.0053	-0.0072	-0.0079	-0.0073	-0.0051	-0.0054	-0.0039	-0.0029	-0.0034	-0.006	-0.0056	-0.006	-0.0051	-0.0045	-0.0055	-0.0037	-0.0036	-0.0055	-0.0036	-0.0063	-0.0051	-0.0064	-0.0057	-0.0032	-0.0057	-0.0051	-0.0071	-0.0046	-0.0035	-0.0024
1.985	-0.0028	-0.004	-0.005	-0.0035	-0.0064	-0.005	-0.0049	-0.0078	-0.0039	-0.0021	-0.0045	-0.0048	-0.0066	-0.005	-0.0025	-0.0047	-0.0034	-0.0048	-0.0047	-0.0068	-0.0048	-0.0076	-0.0067	-0.0045	-0.0053	-0.0041	-0.0056	-0.004	-0.0065	-0.003	-0.0035	-0.0047	-0.0029	-0.0042	-0.0064	-0.0035	-0.0063	-0.006	-0.0074	-0.0057	-0.005	-0.0051	-0.0046	-0.0069	-0.0047	-0.0053	-0.0038	-0.0038	-0.0048
2	-0.0024	-0.0033	-0.0044	-0.0037	-0.0054	-0.005	-0.0046	-0.0053	-0.0033	-0.0033	-0.0037	-0.0048	-0.0062	-0.0055	-0.0016	-0.0037	-0.0022	-0.0046	-0.0073	-0.005	-0.0052	-0.0064	-0.007	-0.0037	-0.0049	-0.0055	-0.0022	-0.004	-0.0052	-0.0048	-0.0061	-0.002	-0.003	-0.0033	-0.005	-0.0036	-0.006	-0.0035	-0.0055	-0.0057	-0.0065	-0.0063	-0.0032	-0.0058	-0.0042	-0.0065	-0.0021	-0.0062	-0.0031
2.015	-0.0036	-0.0028	-0.0045	-0.0041	-0.0066	-0.0048	-0.0048	-0.0055	-0.0084	-0.0047	-0.0021	-0.0049	-0.0059	-0.0048	-0.0014	-0.0055	-0.0035	-0.0008	-0.0054	-0.0055	-0.0039	-0.0063	-0.0064	-0.0056	-0.0063	-0.0036	-0.0053	-0.0041	-0.0035	-0.0034	-0.006	-0.0025	-0.0035	-0.0038	-0.0045	-0.0047	-0.004	-0.0049	-0.0062	-0.0056	-0.0078	-0.0064	-0.0065	-0.0066	-0.0018	-0.0053	-0.0033	-0.0057	-0.004
2.03	-0.0022	-0.002	-0.0046	-0.0059	-0.0053	-0.0061	-0.0059	-0.0064	-0.0046	-0.0038	-0.0037	-0.0069	-0.0044	-0.006	-0.0005	-0.0039	-0.0042	-0.0027	-0.0053	-0.0068	-0.0052	-0.0059	-0.0072	-0.0062	-0.0046	-0.0051	-0.0031	-0.0069	-0.0036	-0.0051	-0.0045	-0.0025	-0.0039	-0.0053	-0.0051	-0.0028	-0.0072	-0.0063	-0.0063	-0.004	-0.0065	-0.0057	-0.0058	-0.0039	-0.0057	-0.0049	-0.0079	-0.0032	-0.0047
2.045	-0.0027	-0.0051	-0.0039	-0.0054	-0.0071	-0.0053	-0.0056	-0.0048	-0.0059	-0.0029	-0.0048	-0.0062	-0.0055	-0.0039	-0.0033	-0.0031	-0.0054	-0.0027	-0.0077	-0.0057	-0.0056	-0.0064	-0.0074	-0.0048	-0.007	-0.0021	-0.0056	-0.0051	-0.0046	-0.0048	-0.0056	-0.0025	-0.0025	-0.0032	-0.0044	-0.0038	-0.0037	-0.0011	-0.0061	-0.0054	-0.0037	-0.0061	-0.0043	-0.0039	-0.0068	-0.0062	-0.0052	-0.0046	-0.0019
2.06	-0.0028	-0.0044	-0.0065	-0.0043	-0.0078	-0.0043	-0.0046	-0.0045	-0.0057	-0.0056	-0.0045	-0.0043	-0.0055	-0.0062	-0.0038	-0.004	-0.0029	-0.003	-0.0073	-0.0065	-0.0056	-0.0067	-0.0078	-0.0057	-0.0054	-0.0024	-0.0028	-0.0049	-0.0034	-0.0043	-0.0072	-0.0044	-0.0043	-0.0034	-0.0047	-0.0038	-0.0061	-0.0058	-0.0085	-0.0052	-0.0056	-0.0049	-0.0025	-0.0043	-0.0067	-0.007	-0.005	-0.0055	-0.0028
2.075	-0.0043	-0.0048	-0.0066	-0.0062	-0.0061	-0.0036	-0.0072	-0.0071	-0.004	-0.0041	-0.005	-0.0053	-0.0059	-0.0049	-0.0013	-0.0039	-0.0035	-0.0039	-0.0062	-0.0044	-0.0039	-0.0066	-0.007	-0.0046	-0.005	-0.0049	-0.0028	-0.0049	-0.0046	-0.0049	-0.0057	-0.0039	-0.0032	-0.0058	-0.0046	-0.0032	-0.0058	-0.0039	-0.0068	-0.0053	-0.0048	-0.0052	-0.0036	-0.0072	-0.005	-0.006	-0.0049	-0.0067	-0.0037
2.09	-0.0047	-0.0025	-0.0062	-0.0053	-0.0083	-0.0082	-0.0056	-0.0059	-0.0049	-0.0035	-0.0032	-0.0057	-0.0056	-0.0046	-0.0014	-0.0031	-0.0038	-0.0048	-0.003	-0.0043	-0.0066	-0.0083	-0.0088	-0.0053	-0.0068	-0.0064	-0.0047	-0.0066	-0.0048	-0.0024	-0.0057	-0.0032	-0.0033	-0.0038	-0.0051	-0.005	-0.0071	-0.005	-0.0058	-0.0074	-0.0053	-0.0064	-0.0033	-0.0045	-0.0024	-0.0073	-0.0048	-0.0051	-0.0016
2.105	-0.0021	-0.0053	-0.0053	-0.0046	-0.0054	-0.006	-0.0051	-0.007	-0.0056	-0.0025	-0.0038	-0.006	-0.0042	-0.0062	-0.0023	-0.0036	-0.0046	-0.0021	-0.0057	-0.0059	-0.0046	-0.0065	-0.0063	-0.0039	-0.0058	-0.0031	-0.004	-0.0033	-0.0055	-0.0062	-0.0051	-0.0036	-0.0038	-0.0027	-0.0061	-0.0014	-0.0064	-0.0058	-0.0054	-0.0053	-0.006	-0.0063	-0.0048	-0.0032	-0.002	-0.0059	-0.0042	-0.0059	-0.0021
2.12	-0.0023	-0.0023	-0.0054	-0.0038	-0.0074	-0.0068	-0.0057	-0.0063	-0.0067	-0.0053	-0.0056	-0.0071	-0.007	-0.006	-0.001	-0.0028	-0.0013	-0.0024	-0.0048	-0.006	-0.0049	-0.0044	-0.0048	-0.0051	-0.0061	-0.0045	-0.0053	-0.0057	-0.0056	-0.0058	-0.0051	-0.0049	-0.0055	-0.0051	-0.0046	-0.0046	-0.0065	-0.0056	-0.0061	-0.0068	-0.0052	-0.007	-0.0044	-0.0056	-0.0051	-0.0059	-0.0068	-0.0045	-0.0014
2.135	-0.0019	-0.002	-0.0043	-0.0048	-0.0044	-0.0038	-0.0048	-0.0066	-0.0049	-0.0026	-0.0028	-0.0056	-0.0059	-0.0061	-0.0017	-0.0036	-0.0035	-0.0035	-0.0056	-0.0075	-0.0061	-0.0074	-0.0074	-0.0052	-0.0059	-0.0053	-0.0065	-0.0059	-0.0035	-0.003	-0.0055	-0.0047	-0.0026	-0.0039	-0.0047	-0.0046	-0.0062	-0.0048	-0.0057	-0.0078	-0.0065	-0.0067	-0.0049	-0.0048	-0.0025	-0.0055	-0.0057	-0.0051	-0.0024
2.15	-0.0025	-0.0033	-0.0066	-0.0044	-0.0082	-0.0046	-0.0051	-0.0074	-0.0028	-0.0028	-0.0026	-0.0052	-0.0063	-0.0036	-0.0018	-0.0041	-0.0028	-0.0032	-0.0071	-0.0061	-0.0055	-0.0069	-0.0068	-0.0035	-0.0066	-0.0031	-0.0056	-0.0066	-0.0056	-0.005	-0.0043	-0.0034	-0.0035	-0.006	-0.0055	-0.0033	-0.0066	-0.0037	-0.0072	-0.0051	-0.0034	-0.0069	-0.0055	-0.0057	-0.0074	-0.0067	-0.0029	-0.0024	-0.0024
2.165	-0.0002	-0.0041	-0.0067	-0.004	-0.0065	-0.0051	-0.007	-0.0067	-0.0035	-0.0051	-0.0044	-0.0055	-0.0057	-0.0055	-0.0027	-0.0039	-0.0028	-0.0034	-0.0066	-0.0058	-0.0072	-0.0067	-0.0081	-0.0027	-0.0048	-0.0045	-0.0048	-0.0045	-0.0046	-0.0034	-0.0041	-0.0039	-0.0036	-0.0053	-0.0046	-0.0033	-0.0056	-0.0041	-0.008	-0.005	-0.0055	-0.0061	-0.0041	-0.0055	-0.0047	-0.0042	-0.006	-0.0035	-0.0027
2.18	-0.0016	-0.003	-0.0041	-0.0056	-0.0074	-0.007	-0.004	-0.0056	-0.0064	-0.0036	-0.0032	-0.0069	-0.0059	-0.0054	-0.0025	-0.0038	-0.0025	-0.0045	-0.0066	-0.0064	-0.0082	-0.0073	-0.0064	-0.0054	-0.005	-0.0043	-0.0034	-0.0053	-0.0056	-0.0045	-0.0062	-0.0038	-0.0028	-0.0051	-0.0061	-0.004	-0.0055	-0.0063	-0.008	-0.0044	-0.0055	-0.0042	-0.0045	-0.0032	-0.0048	-0.0045	-0.004	-0.0054	-0.0022
2.195	-0.0048	-0.0024	-0.0061	-0.0043	-0.0068	-0.0051	-0.0053	-0.0065	-0.006	-0.0033	-0.0041	-0.0064	-0.0062	-0.0056	-0.0019	-0.003	-0.002	-0.0043	-0.007	-0.0065	-0.0064	-0.0072	-0.0079	-0.0042	-0.0059	-0.0022	-0.004	-0.004	-0.0047	-0.0025	-0.0039	-0.0042	-0.0035	-0.0041	-0.0043	-0.0039	-0.007	-0.0046	-0.0067	-0.0049	-0.0075	-0.0068	-0.0062	-0.0067	-0.0056	-0.0061	-0.0058	-0.0048	-0.0025
2.21	-0.0005	-0.0038	-0.0053	-0.004	-0.0066	-0.005	-0.0052	-0.0063	-0.0062	-0.0035	-0.0049	-0.0081	-0.0052	-0.0056	-0.0033	-0.0041	-0.0031	-0.0015	-0.0072	-0.0059	-0.0061	-0.0088	-0.0059	-0.0046	-0.0052	-0.0042	-0.0049	-0.0044	-0.0054	-0.0038	-0.0047	-0.0043	-0.0029	-0.0049	-0.006	-0.0036	-0.0056	-0.0048	-0.0078	-0.0048	-0.0037	-0.0068	-0.0026	-0.004	-0.0038	-0.0059	-0.0046	-0.0056	-0.002
2.225	-0.0015	-0.0021	-0.0068	-0.0045	-0.0061	-0.0056	-0.004	-0.0059	-0.0037	-0.0042	-0.0046	-0.0063	-0.0054	-0.0063	-0.0032	-0.0037	-0.0025	-0.0032	-0.0079	-0.0062	-0.0054	-0.008	-0.007	-0.008	-0.0033	-0.0052	-0.0032	-0.0061	-0.0051	-0.0043	-0.004	0.0001	-0.004	-0.0043	-0.0046	-0.0031	-0.0078	-0.0043	-0.008	-0.0039	-0.0054	-0.0067	-0.0043	-0.0053	-0.0038	-0.006	-0.0043	-0.0053	-0.0028
2.24	-0.0013	-0.0041	-0.0049	-0.0052	-0.0068	-0.0071	-0.0053	-0.0072	-0.0045	-0.0063	-0.0038	-0.0053	-0.0061	-0.005	-0.0022	-0.0027	-0.0026	-0.0025	-0.0081	-0.0054	-0.0058	-0.0079	-0.0099	-0.0049	-0.0056	-0.0034	-0.0036	-0.0047	-0.0037	-0.004	-0.0052	-0.0026	-0.0039	-0.0039	-0.007	-0.0024	-0.0051	-0.0034	-0.0067	-0.0052	-0.0054	-0.006	-0.0039	-0.0034	-0.0041	-0.0063	-0.006	-0.0045	-0.0028
2.255	-0.0036	-0.0025	-0.0059	-0.0053	-0.0072	-0.0052	-0.0049	-0.0054	-0.0031	-0.002	-0.0044	-0.0054	-0.0064	-0.0051	-0.0026	-0.0042	-0.0021	-0.0039	-0.005	-0.005	-0.0048	-0.0059	-0.0061	-0.0068	-0.0053	-0.0035	-0.0027	-0.0045	-0.0051	-0.0037	-0.0056	-0.0038	-0.0042	-0.0061	-0.0035	-0.0033	-0.0087	-0.0047	-0.0062	-0.005	-0.0058	-0.0062	-0.0054	-0.0046	-0.0053	-0.0059	-0.0063	-0.0031	-0.0028
2.27	-0.0025	-0.0046	-0.0048	-0.0047	-0.0069	-0.0065	-0.0036	-0.0054	-0.0047	-0.0035	-0.0028	-0.0054	-0.0057	-0.0053	-0.001	-0.0025	-0.0037	-0.003	-0.0074	-0.0035	-0.0046	-0.0056	-0.0082	-0.005	-0.0055	-0.0063	-0.0037	-0.0058	-0.0041	-0.0044	-0.0039	-0.0012	-0.0029	-0.006	-0.0058	-0.0039	-0.007	-0.0034	-0.0069	-0.0074	-0.0046	-0.0074	-0.0045	-0.0025	-0.0043	-0.0046	-0.0047	-0.0052	-0.0024
2.285	-0.0034	-0.0041	-0.0063	-0.0037	-0.0067	-0.0067	-0.0056	-0.0074	-0.0054	-0.0037	-0.0033	-0.006	-0.0075	-0.0043	-0.0017	-0.003	-0.0037	-0.0023	-0.0058	-0.0069	-0.0033	-0.006	-0.0078	-0.005	-0.0041	-0.0026	-0.005	-0.0065	-0.0052	-0.0036	-0.0036	-0.003	-0.0057	-0.0034	-0.0048	-0.0029	-0.0052	-0.0041	-0.0071	-0.0037	-0.0048	-0.0086	-0.0043	-0.0052	-0.0035	-0.0058	-0.0051	-0.0051	-0.0023
2.3	-0.0034	-0.0037	-0.0046	-0.0049	-0.0053	-0.0047	-0.0056	-0.0071	-0.0053	-0.0048	-0.004	-0.0056	-0.0077	-0.0049	0.0005	-0.0045	-0.003	-0.0033	-0.0059	-0.0055	-0.0078	-0.0065	-0.0064	-0.0035	-0.0056	-0.0057	-0.0043	-0.0034	-0.0045	-0.0036	-0.0049	-0.0028	-0.0046	-0.0023	-0.0055	-0.003	-0.0093	-0.0033	-0.0065	-0.0042	-0.0027	-0.0059	-0.0049	-0.0071	-0.0037	-0.0069	-0.0049	-0.005	-0.0024
2.315	-0.0037	-0.0021	-0.0045	-0.0038	-0.0047	-0.0065	-0.0038	-0.0064	-0.0036	-0.0027	-0.0046	-0.0069	-0.0063	-0.0045	-0.0025	-0.0048	-0.0037	-0.0028	-0.004	-0.0053	-0.0067	-0.0088	-0.0084	-0.005	-0.0039	-0.0047	-0.004	-0.0032	-0.0051	-0.0044	-0.0046	-0.0036	-0.0048	-0.0041	-0.0039	-0.0044	-0.0056	-0.0046	-0.007	-0.0054	-0.0066	-0.0078	-0.0067	-0.0055	-0.0051	-0.0048	-0.0037	-0.0055	-0.0031
2.33	-0.0034	-0.0007	-0.0064	-0.0037	-0.0071	-0.0036	-0.0069	-0.0059	-0.0038	-0.0042	-0.0051	-0.0063	-0.0063	-0.0053	-0.0003	-0.0034	-0.0024	-0.0032	-0.0057	-0.0062	-0.0061	-0.0067	-0.0068	-0.0033	-0.0066	-0.0026	-0.0046	-0.0035	-0.0042	-0.0038	-0.0054	-0.0024	-0.004	-0.004	-0.0043	-0.0027	-0.0068	-0.0051	-0.0069	-0.0061	-0.0065	-0.007	-0.0032	-0.0052	-0.0052	-0.0044	-0.0054	-0.0048	-0.0037
2.345	-0.0041	-0.0026	-0.0074	-0.0061	-0.0068	-0.004	-0.0065	-0.0072	-0.0054	-0.0037	-0.0031	-0.0061	-0.0055	-0.0058	-0.0028	-0.002	-0.0056	-0.0042	-0.0057	-0.0068	-0.0045	-0.0062	-0.0061	-0.0049	-0.0047	-0.0047	-0.0027	-0.0063	-0.0035	-0.0032	-0.0053	-0.0043	-0.0028	-0.0022	-0.0068	-0.0038	-0.0061	-0.0046	-0.0063	-0.0082	-0.0047	-0.0069	-0.0043	-0.0061	-0.0052	-0.0048	-0.0037	-0.0056	-0.0037
2.36	-0.0026	-0.0024	-0.006	-0.0042	-0.0078	-0.0047	-0.0048	-0.0069	-0.005	-0.004	-0.0031	-0.0057	-0.0077	-0.0061	-0.0014	-0.0039	-0.004	-0.0029	-0.0065	-0.0052	-0.0059	-0.0054	-0.007	-0.0057	-0.0061	-0.0041	-0.0037	-0.0031	-0.0066	-0.004	-0.0066	-0.0052	-0.0054	-0.0061	-0.0053	-0.0024	-0.007	-0.0049	-0.0058	-0.0052	-0.0078	-0.007	-0.0032	-0.0043	-0.0043	-0.004	-0.0067	-0.0047	-0.0032
2.375	-0.0022	-0.002	-0.0059	-0.0063	-0.005	-0.0046	-0.0043	-0.008	-0.0049	-0.0038	-0.0024	-0.0069	-0.0067	-0.0056	-0.0008	-0.0042	-0.0035	-0.004	-0.0069	-0.0067	-0.0061	-0.0046	-0.0058	-0.0054	-0.0047	-0.0046	-0.0048	-0.0041	-0.0046	-0.0042	-0.0036	-0.0014	-0.0037	-0.0052	-0.0051	-0.0039	-0.0046	-0.0049	-0.0077	-0.0056	-0.0084	-0.0072	-0.0065	-0.0062	-0.0052	-0.0069	-0.0062	-0.0045	-0.0013
2.39	-0.0033	-0.0022	-0.0054	-0.0055	-0.0071	-0.0054	-0.0065	-0.0054	-0.0049	-0.002	-0.0044	-0.0049	-0.0045	-0.0051	-0.0022	-0.0011	-0.0029	-0.0041	-0.0059	-0.0055	-0.0051	-0.0065	-0.0077	-0.0035	-0.0044	-0.0043	-0.0044	-0.0064	-0.0062	-0.0042	-0.006	-0.0025	-0.0057	-0.0055	-0.003	-0.004	-0.0061	-0.004	-0.0067	-0.0053	-0.0079	-0.0059	-0.0041	-0.0043	-0.0047	-0.0044	-0.0047	-0.0045	-0.004
2.405	-0.0024	-0.0029	-0.0049	-0.0045	-0.0053	-0.0056	-0.004	-0.0049	-0.0052	-0.0032	-0.0036	-0.0059	-0.0065	-0.0071	-0.0021	-0.0052	-0.0054	-0.004	-0.0061	-0.0046	-0.0052	-0.0036	-0.0056	-0.0048	-0.0055	-0.0047	-0.0023	-0.0022	-0.0065	-0.0051	-0.005	-0.0028	-0.0036	-0.005	-0.0043	-0.0039	-0.0059	-0.0047	-0.0058	-0.0058	-0.0073	-0.0058	-0.0051	-0.0068	-0.0041	-0.0053	-0.0034	-0.0047	-0.0018
2.42	-0.0026	-0.0023	-0.0062	-0.0049	-0.0059	-0.005	-0.0061	-0.0054	-0.0044	-0.0038	-0.0049	-0.0059	-0.006	-0.0059	-0.0003	-0.0047	-0.0025	-0.0037	-0.0082	-0.0072	-0.0057	-0.0072	-0.0055	-0.0052	-0.0055	-0.0034	-0.0025	-0.0037	-0.0055	-0.0023	-0.0057	-0.0032	-0.0042	-0.0048	-0.0052	-0.004	-0.0066	-0.0047	-0.0068	-0.0042	-0.0054	-0.0086	-0.0037	-0.0067	-0.0033	-0.0053	-0.0064	-0.0054	-0.0023
2.435	-0.0021	-0.0027	-0.0047	-0.0052	-0.0062	-0.0047	-0.0037	-0.0058	-0.0038	-0.0053	-0.0031	-0.0069	-0.0053	-0.0061	-0.0008	-0.0055	-0.0044	-0.0024	-0.006	-0.0064	-0.0068	-0.0078	-0.0045	-0.0019	-0.0076	-0.0045	-0.004	-0.0049	-0.0072	-0.0023	-0.0043	-0.0032	-0.0046	-0.0061	-0.007	-0.003	-0.0068	-0.0053	-0.0076	-0.0049	-0.0063	-0.0054	-0.0059	-0.005	-0.0041	-0.0056	-0.0031	-0.0037	-0.0044
2.45	-0.005	-0.0043	-0.0061	-0.0043	-0.0062	-0.0044	-0.0075	-0.0061	-0.0032	-0.003	-0.0045	-0.0066	-0.0069	-0.0061	-0.0021	-0.0038	-0.0047	-0.0036	-0.0075	-0.0054	-0.0052	-0.0096	-0.0067	-0.005	-0.0057	-0.0047	-0.0045	-0.0041	-0.0049	-0.0043	-0.0063	-0.0036	-0.0049	-0.0054	-0.007	-0.0019	-0.0034	-0.0053	-0.0072	-0.0073	-0.0055	-0.0047	-0.0046	-0.0048	-0.0078	-0.0062	-0.0057	-0.005	-0.002
2.465	-0.003	-0.0028	-0.0058	-0.0054	-0.007	-0.0052	-0.0049	-0.0072	-0.0046	-0.0047	-0.0041	-0.0062	-0.0047	-0.0058	-0.0005	-0.0043	-0.0037	-0.0037	-0.0057	-0.0059	-0.0055	-0.0054	-0.0059	-0.0044	-0.0062	-0.0043	-0.0041	-0.0044	-0.0078	-0.005	-0.0057	-0.0043	-0.0023	-0.0032	-0.0049	-0.0014	-0.0051	-0.0041	-0.0085	-0.0053	-0.0066	-0.0076	-0.0049	-0.0053	-0.0017	-0.0057	-0.0055	-0.0054	-0.0027
2.48	-0.0032	-0.0039	-0.0036	-0.005	-0.0061	-0.0063	-0.0037	-0.0057	-0.0063	-0.0042	-0.0036	-0.0058	-0.0049	-0.0064	-0.0011	-0.0038	-0.0039	-0.004	-0.0066	-0.0054	-0.007	-0.0053	-0.0064	-0.0048	-0.0044	-0.0041	-0.0039	-0.0041	-0.0064	-0.0055	-0.0049	-0.0025	-0.0043	-0.0057	-0.0052	-0.0034	-0.0055	-0.0044	-0.0072	-0.0052	-0.006	-0.0073	-0.0017	-0.0046	-0.0047	-0.005	-0.0049	-0.0061	-0.0044
2.495	-0.0038	-0.0047	-0.0034	-0.0038	-0.006	-0.0048	-0.0057	-0.0063	-0.005	-0.0053	-0.0013	-0.0072	-0.0031	-0.0045	-0.002	-0.0036	-0.0043	-0.0039	-0.005	-0.0068	-0.0071	-0.0069	-0.0039	-0.0053	-0.0046	-0.0041	-0.0031	-0.0066	-0.0085	-0.0045	-0.004	-0.0026	-0.0034	-0.0032	-0.0039	-0.0041	-0.0047	-0.0046	-0.0063	-0.0063	-0.0063	-0.0078	-0.0044	-0.0054	-0.0041	-0.0054	-0.0071	-0.0037	-0.0035
2.51	-0.0031	-0.003	-0.0046	-0.0017	-0.0073	-0.0055	-0.0051	-0.0064	-0.0046	-0.0042	-0.0024	-0.0063	-0.0065	-0.0041	-0.0023	-0.005	-0.006	-0.0034	-0.0063	-0.0061	-0.0049	-0.0063	-0.0076	-0.0061	-0.005	-0.0052	-0.0028	-0.0049	-0.0054	-0.0045	-0.0041	-0.0039	-0.0053	-0.005	-0.0054	-0.0056	-0.0068	-0.0052	-0.0071	-0.0061	-0.006	-0.0048	-0.0035	-0.0053	-0.0033	-0.0041	-0.0038	-0.0035	-0.0019
2.525	-0.0043	-0.0025	-0.0055	-0.0052	-0.0069	-0.0059	-0.0063	-0.0057	-0.0047	-0.0046	-0.0034	-0.0054	-0.005	-0.0041	0.0003	-0.0043	-0.0033	-0.0017	-0.0072	-0.0048	-0.0054	-0.0054	-0.0045	-0.0047	-0.0056	-0.0041	-0.0033	-0.0027	-0.0054	-0.0054	-0.0042	-0.0013	-0.0031	-0.0041	-0.0066	-0.0045	-0.0059	-0.0053	-0.0076	-0.0042	-0.0078	-0.0067	-0.0047	-0.0063	-0.0045	-0.0062	-0.0039	-0.0046	-0.0022
2.54	-0.0034	-0.0033	-0.0033	-0.0017	-0.0063	-0.0053	-0.0064	-0.0054	-0.0043	-0.0044	-0.003	-0.0078	-0.0059	-0.0085	-0.0012	-0.0036	-0.0044	-0.0048	-0.0068	-0.0056	-0.0084	-0.006	-0.0068	-0.0053	-0.0066	-0.0022	-0.003	-0.006	-0.0032	-0.0038	-0.0056	-0.0032	-0.0033	-0.0045	-0.0047	-0.0049	-0.0065	-0.006	-0.0091	-0.0061	-0.0064	-0.0071	-0.0048	-0.0054	-0.003	-0.0071	-0.0063	-0.0047	-0.0017
2.555	-0.0021	-0.0032	-0.0057	-0.0048	-0.005	-0.0051	-0.0062	-0.0071	-0.0073	-0.003	-0.0044	-0.0074	-0.0039	-0.0067	-0.0037	-0.0042	-0.0033	-0.0031	-0.0057	-0.0062	-0.0072	-0.0059	-0.0079	-0.0022	-0.0034	-0.0052	-0.0017	-0.002	-0.0058	-0.0034	-0.0048	-0.0035	-0.0038	-0.0043	-0.0045	-0.0037	-0.0055	-0.0038	-0.0071	-0.0046	-0.0049	-0.0073	-0.0047	-0.0054	-0.0032	-0.0027	-0.006	-0.0051	-0.0034
2.57	-0.0034	-0.0027	-0.0061	-0.0025	-0.0074	-0.0048	-0.0044	-0.0061	-0.005	-0.0041	-0.0017	-0.0056	-0.0072	-0.005	-0.0016	-0.0031	-0.0023	-0.0031	-0.0056	-0.0073	-0.0064	-0.0077	-0.0062	-0.006	-0.0053	-0.0028	-0.0041	-0.0055	-0.0044	-0.0033	-0.0052	-0.004	-0.0047	-0.0021	-0.0059	-0.0021	-0.0069	-0.0042	-0.0082	-0.0053	-0.0052	-0.0051	-0.0044	-0.0042	-0.0013	-0.0058	-0.0049	-0.0045	-0.0032
2.585	-0.0019	-0.003	-0.0049	-0.0045	-0.0054	-0.0052	-0.0049	-0.0073	-0.0044	-0.0047	-0.003	-0.0061	-0.0069	-0.0059	-0.0012	-0.0044	-0.0039	-0.0051	-0.0061	-0.0048	-0.0059	-0.0075	-0.0063	-0.0057	-0.0048	-0.0031	-0.0043	-0.0027	-0.0055	-0.0075	-0.0054	-0.0022	-0.0037	-0.004	-0.0066	-0.0042	-0.0056	-0.0062	-0.008	-0.0072	-0.0055	-0.0083	-0.0044	-0.0036	-0.0038	-0.0057	-0.0064	-0.0055	-0.0014
2.6	-0.0042	-0.0054	-0.0051	-0.0055	-0.0065	-0.0048	-0.0048	-0.0064	-0.0058	-0.0052	-0.0036	-0.0076	-0.0074	-0.0036	-0.0012	-0.0041	-0.0041	-0.0041	-0.0064	-0.0059	-0.0063	-0.0066	-0.0088	-0.005	-0.0047	-0.0047	-0.0018	-0.0026	-0.0068	-0.0032	-0.0046	-0.0038	-0.0029	-0.0045	-0.0063	-0.0039	-0.0082	-0.0048	-0.006	-0.0052	-0.005	-0.0064	-0.0036	-0.0067	-0.0041	-0.0041	-0.0059	-0.0056	-0.0035
2.615	-0.002	-0.0027	-0.0036	-0.0052	-0.0063	-0.0043	-0.0059	-0.0071	-0.0066	-0.0045	-0.0048	-0.005	-0.006	-0.0035	-0.0011	-0.0011	-0.002	-0.0043	-0.0028	-0.0062	-0.0057	-0.0073	-0.0057	-0.0055	-0.0061	-0.003	-0.0015	-0.0052	-0.0042	-0.0018	-0.0039	-0.0024	-0.002	-0.0054	-0.0067	-0.0021	-0.0071	-0.0041	-0.0077	-0.0035	-0.0062	-0.0064	-0.0054	-0.0064	-0.0028	-0.005	-0.0046	-0.0034	-0.0027
2.63	-0.0033	-0.004	-0.0053	-0.0038	-0.0081	-0.0058	-0.0052	-0.0074	-0.0035	-0.0042	-0.0032	-0.0065	-0.0078	-0.0044	-0.0021	-0.0041	-0.005	-0.0043	-0.0063	-0.0067	-0.0052	-0.005	-0.0067	-0.0066	-0.0044	-0.0055	-0.0059	-0.0041	-0.0054	-0.0042	-0.0052	-0.002	-0.0031	-0.0032	-0.006	-0.002	-0.0051	-0.0067	-0.0076	-0.0053	-0.0066	-0.0053	-0.0042	-0.0035	-0.0045	-0.0051	-0.0063	-0.0042	-0.0029
2.645	-0.0032	-0.004	-0.0052	-0.0049	-0.0069	-0.0049	-0.0055	-0.0063	-0.0066	-0.0023	-0.0042	-0.0054	-0.0047	-0.0056	-0.001	-0.0024	-0.004	-0.0028	-0.006	-0.0044	-0.0035	-0.0075	-0.0067	-0.0033	-0.003	-0.0024	-0.0032	-0.0043	-0.0047	-0.0042	-0.0056	-0.0036	-0.0035	-0.0047	-0.0051	-0.0044	-0.0065	-0.005	-0.0057	-0.0047	-0.0066	-0.0059	-0.0033	-0.0044	-0.0036	-0.0061	-0.0061	-0.005	-0.0011
2.66	-0.0016	-0.0022	-0.0032	-0.007	-0.0051	-0.0065	-0.0042	-0.0085	-0.0067	-0.0035	-0.0044	-0.0066	-0.0072	-0.0064	-0.002	-0.0039	-0.003	-0.0034	-0.0065	-0.007	-0.0047	-0.0057	-0.0066	-0.0051	-0.0044	-0.0027	-0.0033	-0.0033	-0.0051	-0.0047	-0.0023	-0.0049	-0.0049	-0.003	-0.0052	-0.0054	-0.0062	-0.0039	-0.0077	-0.0078	-0.0045	-0.0065	-0.0048	-0.0043	-0.0021	-0.0064	-0.0045	-0.0055	-0.0012
2.675	-0.0029	-0.003	-0.0048	-0.0054	-0.0051	-0.0043	-0.0052	-0.0064	-0.0063	-0.0038	-0.0019	-0.0064	-0.006	-0.0061	-0.0023	-0.003	-0.0037	-0.0023	-0.0059	-0.0063	-0.0062	-0.0082	-0.0067	-0.0037	-0.0054	-0.0033	-0.0042	-0.0054	-0.0058	-0.004	-0.0049	-0.0026	-0.0036	-0.0052	-0.0072	-0.0043	-0.0048	-0.0037	-0.0061	-0.006	-0.0055	-0.0053	-0.0049	-0.0048	-0.0031	-0.0055	-0.006	-0.0078	-0.0046
2.69	-0.002	-0.0039	-0.0045	-0.0055	-0.007	-0.0052	-0.0041	-0.0069	-0.005	-0.0025	-0.005	-0.0065	-0.0066	-0.005	-0.0027	-0.0026	-0.0036	-0.003	-0.0075	-0.0059	-0.0068	-0.0077	-0.0051	-0.0064	-0.006	-0.0016	-0.003	-0.0053	-0.0059	-0.0041	-0.0047	-0.0053	-0.0022	-0.005	-0.0047	-0.0047	-0.0048	-0.0049	-0.007	-0.0062	-0.0061	-0.0062	-0.0067	-0.0044	-0.0033	-0.0047	-0.0035	-0.0039	-0.0036
2.705	-0.0042	-0.0031	-0.0046	-0.0052	-0.0086	-0.0064	-0.0043	-0.0068	-0.0063	-0.0032	-0.0022	-0.0067	-0.0071	-0.0058	-0.0031	-0.0025	-0.005	-0.0062	-0.006	-0.0051	-0.0047	-0.0079	-0.0058	-0.0059	-0.0052	-0.0027	-0.0035	-0.0048	-0.006	-0.0027	-0.0049	-0.0036	-0.0019	-0.0042	-0.0048	-0.0032	-0.007	-0.0054	-0.0072	-0.0058	-0.0067	-0.0052	-0.0043	-0.0052	-0.005	-0.0057	-0.0025	-0.0045	-0.0034
2.72	-0.0008	-0.004	-0.004	-0.0057	-0.0066	-0.0044	-0.0047	-0.0063	-0.0057	-0.0043	-0.0046	-0.0035	-0.0054	-0.0059	-0.0027	-0.0051	-0.0027	-0.0043	-0.0062	-0.0052	-0.0056	-0.0065	-0.0073	-0.0045	-0.0073	-0.0054	-0.0053	-0.0042	-0.0041	-0.0042	-0.0049	-0.0029	-0.0035	-0.0031	-0.0044	-0.0032	-0.0067	-0.0043	-0.0079	-0.0039	-0.0084	-0.0055	-0.0043	-0.0051	-0.0026	-0.0051	-0.0055	-0.0049	-0.0032
2.735	-0.0028	-0.0014	-0.0053	-0.0061	-0.007	-0.0062	-0.0057	-0.006	-0.003	-0.0071	-0.0071	-0.008	-0.0068	-0.008	-0.0016	-0.0039	-0.0049	-0.0028	-0.0066	-0.0055	-0.0068	-0.0064	-0.0059	-0.0057	-0.0052	-0.0028	-0.0041	-0.0063	-0.0071	-0.0033	-0.0046	-0.0026	-0.0022	-0.0045	-0.0025	-0.0034	-0.0061	-0.0045	-0.0072	-0.0062	-0.0026	-0.006	-0.0054	-0.0038	-0.0051	-0.0038	-0.0047	-0.0056	-0.0018
2.75	-0.0018	-0.0027	-0.0048	-0.004	-0.0066	-0.0055	-0.0052	-0.0084	-0.0066	-0.0042	-0.0032	-0.0063	-0.005	-0.0069	-0.0016	-0.0027	-0.0031	-0.0048	-0.0043	-0.0054	-0.004	-0.0061	-0.007	-0.0068	-0.0016	-0.0047	0	-0.0063	-0.0042	-0.0046	-0.0045	-0.0025	-0.0046	-0.0017	-0.0065	-0.0036	-0.007	-0.004	-0.0066	-0.0055	-0.0076	-0.0064	-0.0053	-0.0056	-0.0025	-0.0053	-0.0039	-0.0053	-0.0051
2.765	-0.0038	-0.0037	-0.0053	-0.0038	-0.007	-0.0051	-0.0053	-0.0053	-0.0066	-0.0042	-0.0028	-0.0064	-0.0077	-0.0032	-0.0022	-0.0044	-0.003	-0.0039	-0.0066	-0.0075	-0.0063	-0.0053	-0.0071	-0.0058	-0.0051	-0.0044	-0.0045	-0.0026	-0.0066	-0.0032	-0.0071	-0.0042	-0.0033	-0.0049	-0.0062	-0.005	-0.0043	-0.004	-0.0069	-0.0049	-0.0062	-0.0061	-0.0034	-0.0049	-0.0042	-0.0071	-0.0046	-0.0046	-0.0045
2.78	-0.0027	-0.0031	-0.003	-0.003	-0.0049	-0.0043	-0.0052	-0.0075	-0.0046	-0.0021	-0.0043	-0.0051	-0.0055	-0.0067	-0.0002	-0.0024	-0.004	-0.0036	-0.0056	-0.0062	-0.0052	-0.0068	-0.0078	-0.0059	-0.004	-0.0033	-0.0036	-0.0048	-0.0048	-0.0038	-0.0051	-0.0023	-0.0048	-0.0051	-0.0074	-0.0051	-0.0074	-0.0064	-0.0066	-0.0037	-0.0054	-0.0058	-0.0033	-0.0049	-0.0041	-0.0071	-0.0037	-0.0043	-0.0028
2.795	-0.0051	-0.003	-0.0064	-0.0067	-0.0063	-0.0019	-0.0065	-0.0043	-0.0052	-0.0037	-0.0056	-0.0051	-0.0059	-0.0062	-0.0016	-0.0059	-0.0048	-0.0036	-0.0072	-0.0064	-0.005	-0.0056	-0.0059	-0.0037	-0.0063	-0.0028	-0.0051	-0.0041	-0.0052	-0.0036	-0.0044	-0.0009	-0.0047	-0.0068	-0.0057	-0.0044	-0.0065	-0.0051	-0.0069	-0.0056	-0.0083	-0.0053	-0.0057	-0.0043	-0.0046	-0.007	-0.0045	-0.0068	-0.004
2.81	-0.003	-0.002	-0.0044	-0.0053	-0.0081	-0.0063	-0.0047	-0.0069	-0.0044	-0.0042	-0.0049	-0.0063	-0.0071	-0.0053	-0.002	-0.0034	-0.0033	-0.0019	-0.0068	-0.0059	-0.0047	-0.008	-0.0054	-0.006	-0.006	-0.0041	-0.004	-0.0047	-0.0071	-0.003	-0.0048	-0.0036	-0.0045	-0.0049	-0.006	-0.003	-0.0056	-0.0046	-0.0059	-0.0042	-0.006	-0.0069	-0.0042	-0.006	-0.004	-0.0062	-0.0059	-0.005	-0.0029
2.825	-0.0018	-0.0029	-0.0049	-0.0028	-0.0064	-0.0053	-0.0052	-0.0067	-0.0048	-0.0025	-0.0055	-0.0046	-0.008	-0.005	-0.0021	-0.0033	-0.0049	-0.0039	-0.0072	-0.0048	-0.0043	-0.0061	-0.0044	-0.0075	-0.0037	-0.0027	-0.0053	-0.0051	-0.0055	-0.0041	-0.0052	-0.0017	-0.0042	-0.0056	-0.0068	-0.0024	-0.0066	-0.005	-0.0068	-0.0048	-0.0051	-0.0055	-0.0052	-0.0042	-0.0041	-0.0044	-0.0021	-0.0052	-0.0021
2.84	-0.0026	-0.0046	-0.0051	-0.0023	-0.0066	-0.0038	-0.0043	-0.0052	-0.0045	-0.0024	-0.006	-0.0044	-0.0049	-0.0089	-0.0017	-0.0062	-0.0026	-0.0033	-0.0083	-0.0045	-0.0051	-0.0055	-0.0064	-0.0061	-0.0052	-0.0023	-0.0039	-0.0019	-0.0058	-0.0022	-0.0048	-0.0018	-0.0052	-0.0069	-0.0044	-0.0034	-0.0061	-0.0031	-0.0068	-0.0039	-0.0076	-0.0066	-0.004	-0.004	-0.0047	-0.0074	-0.0061	-0.0035	-0.0006
2.855	-0.0028	-0.0019	-0.0057	-0.0044	-0.0056	-0.0055	-0.0039	-0.0062	-0.0054	-0.0041	-0.004	-0.0034	-0.0061	-0.0063	-0.0011	-0.0032	-0.0046	-0.0042	-0.0068	-0.0032	-0.0068	-0.0074	-0.0072	-0.0035	-0.0054	-0.0028	-0.0052	-0.0047	-0.0065	-0.0048	-0.0053	-0.0014	-0.0043	-0.0057	-0.0075	-0.0036	-0.0047	-0.0043	-0.0079	-0.0042	-0.0053	-0.0048	-0.0051	-0.0044	-0.0061	-0.0061	-0.0019	-0.0046	-0.0023
2.87	-0.003	-0.0046	-0.0042	-0.006	-0.0066	-0.004	-0.0056	-0.0063	-0.0064	-0.0034	-0.004	-0.0063	-0.0068	-0.0055	-0.0016	-0.0045	-0.0039	-0.003	-0.0046	-0.0056	-0.0061	-0.0052	-0.0068	-0.0038	-0.0059	-0.0045	-0.0034	-0.0053	-0.0066	-0.0055	-0.0049	-0.0031	-0.0059	-0.0068	-0.0056	-0.0044	-0.0083	-0.0053	-0.0067	-0.0064	-0.0056	-0.0066	-0.0033	-0.0058	-0.0058	-0.0041	-0.0055	-0.0038	-0.0004
2.885	-0.003	-0.004	-0.0041	-0.0045	-0.007	-0.0059	-0.0074	-0.0055	-0.0053	-0.0074	-0.0048	-0.0044	-0.0058	-0.0065	-0.0035	-0.0038	-0.0024	-0.0045	-0.0065	-0.0068	-0.0048	-0.0054	-0.0043	-0.0067	-0.0056	-0.0037	-0.0034	-0.0044	-0.0051	-0.0042	-0.0053	-0.003	-0.0047	-0.0046	-0.0055	-0.005	-0.0079	-0.0037	-0.0056	-0.0062	-0.0043	-0.0056	-0.0037	-0.0055	-0.0045	-0.0052	-0.0053	-0.0059	-0.0038
2.9	-0.0046	-0.0039	-0.0069	-0.0052	-0.0075	-0.0054	-0.0063	-0.0061	-0.0071	-0.0059	-0.0041	-0.006	-0.0056	-0.0052	-0.0026	-0.0033	-0.0039	-0.0037	-0.006	-0.0042	-0.0046	-0.008	-0.0055	-0.005	-0.0058	-0.0057	-0.0039	-0.0032	-0.0034	-0.005	-0.0066	-0.0062	-0.0031	-0.0053	-0.0056	-0.0037	-0.0052	-0.0054	-0.0066	-0.0056	-0.0071	-0.0048	-0.005	-0.0083	-0.0043	-0.0053	-0.0032	-0.004	-0.0031
2.915	-0.0004	-0.003	-0.005	-0.0062	-0.0055	-0.0052	-0.0054	-0.0067	-0.0036	-0.0073	-0.0057	-0.0043	-0.0086	-0.0055	-0.0031	-0.0024	-0.0032	-0.0041	-0.006	-0.0071	-0.0055	-0.0067	-0.0057	-0.0057	-0.0061	-0.0041	-0.003	-0.0037	-0.0047	-0.0041	-0.0052	-0.0048	-0.0037	-0.0051	-0.007	-0.004	-0.0065	-0.0048	-0.0075	-0.0062	-0.003	-0.0064	-0.0038	-0.0047	-0.0021	-0.0051	-0.0043	-0.0032	-0.0038
2.93	-0.0015	-0.0018	-0.0057	-0.0035	-0.0083	-0.0054	-0.0048	-0.0058	-0.0051	-0.0042	-0.006	-0.0076	-0.0062	-0.0057	-0.0007	-0.003	-0.0047	-0.0043	-0.007	-0.0048	-0.006	-0.0052	-0.0049	-0.005	-0.0054	-0.0035	-0.0043	-0.003	-0.0037	-0.0045	-0.006	-0.0055	-0.0051	-0.0043	-0.0046	-0.0027	-0.0064	-0.0049	-0.009	-0.0068	-0.0063	-0.0061	-0.0046	-0.0049	-0.0052	-0.0049	-0.0057	-0.0042	-0.0028
2.945	-0.0021	-0.0032	-0.0069	-0.0027	-0.0074	-0.0067	-0.0052	-0.0086	-0.0051	-0.0029	-0.0047	-0.0048	-0.0054	-0.0072	0.0005	-0.0038	-0.0045	-0.0052	-0.0072	-0.0044	-0.0061	-0.0069	-0.0072	-0.0046	-0.0064	-0.0054	-0.0039	-0.0055	-0.007	-0.0059	-0.0046	-0.0036	-0.0042	-0.004	-0.0029	-0.0023	-0.0059	-0.0045	-0.0061	-0.0057	-0.0059	-0.0052	-0.0057	-0.0057	-0.0036	-0.0049	-0.0041	-0.0049	-0.0036
2.96	-0.001	-0.0039	-0.0052	-0.0042	-0.0066	-0.005	-0.0068	-0.0054	-0.0038	-0.0039	-0.0053	-0.0051	-0.007	-0.0068	-0.0021	-0.0052	-0.0042	-0.002	-0.0065	-0.0043	-0.006	-0.0071	-0.0078	-0.0068	-0.0028	-0.0049	-0.0033	-0.0063	-0.005	-0.0042	-0.0057	-0.0018	-0.0051	-0.0055	-0.0055	-0.0032	-0.0052	-0.0054	-0.0054	-0.0052	-0.0049	-0.0067	-0.0041	-0.004	-0.0049	-0.0053	-0.0044	-0.0069	-0.0036
2.975	-0.0037	-0.0021	-0.0055	-0.0052	-0.006	-0.0058	-0.0039	-0.0076	-0.0057	-0.003	-0.0047	-0.0061	-0.0071	-0.0047	-0.0035	-0.0025	-0.0037	-0.0026	-0.0058	-0.0045	-0.0046	-0.006	-0.0076	-0.0031	-0.0049	-0.0021	-0.0049	-0.0046	-0.0048	-0.0048	-0.006	-0.0054	-0.0028	-0.0045	-0.0056	-0.0044	-0.0053	-0.0047	-0.0064	-0.006	-0.0055	-0.0065	-0.005	-0.0032	-0.0055	-0.0059	-0.0033	-0.0043	-0.0048
2.99	-0.0002	-0.0031	-0.0049	-0.0029	-0.0057	-0.0051	-0.0058	-0.0051	-0.0047	-0.0035	-0.0053	-0.0064	-0.0056	-0.0049	-0.0027	-0.0034	-0.0033	-0.0036	-0.006	-0.005	-0.0054	-0.007	-0.0064	-0.0044	-0.0046	-0.0038	-0.0015	-0.0054	-0.0056	-0.0051	0.0246	-0.0037	-0.0047	-0.0056	-0.0047	-0.0019	-0.007	-0.005	-0.0067	-0.0065	-0.0055	-0.0063	-0.0053	-0.008	-0.0051	-0.0048	-0.0042	-0.0054	-0.0059
3.005	-0.0017	-0.003	-0.0046	-0.0045	0.0227	0.0628	-0.0049	-0.0071	-0.0032	-0.004	0.0684	0.0583	-0.0088	-0.0076	-0.002	0.0626	0.132	0.0618	-0.0063	0.1285	-0.0048	-0.007	0.1402	-0.0074	-0.0056	-0.0034	-0.002	0.0154	-0.0066	-0.0024	0.2124	-0.0033	0.1187	-0.0038	-0.0054	0.0639	-0.0052	-0.0049	-0.0049	0.0577	-0.006	0.2026	-0.0048	-0.0045	-0.0029	0.0628	0.1388	0.0112	-0.0023
3.02	0.1003	-0.0044	0.1395	0.1578	0.2072	0.2002	0.0641	0.2086	-0.0063	0.0692	0.2175	0.2234	0.0549	0.0392	0.1205	0.2004	0.207	0.2138	0.1095	0.2112	0.1242	0.063	0.2168	0.2141	0.1123	-0.0032	0.2231	0.2196	0.0536	0.1276	0.218	0	0.1853	0.1456	0.1519	0.2108	-0.006	0.2193	-0.0079	0.2129	0.0633	0.2128	0.142	0.1935	0.0643	0.2178	0.2303	0.1743	0.1285
3.035	0.2066	0.194	0.2164	0.2242	0.2085	0.2002	0.2187	0.2176	0.1402	0.2107	0.2182	0.2239	0.187	0.1999	0.2273	0.1989	0.2067	0.2148	0.2234	0.2119	0.203	0.2213	0.2156	0.218	0.2111	0.2107	0.2273	0.2217	0.2037	0.1834	0.2158	0.182	0.1857	0.2272	0.2114	0.2118	0.2082	0.2246	0.2184	0.2137	0.2108	0.2133	0.2167	0.2241	0.2159	0.2169	0.2275	0.1757	0.2021
3.05	0.2068	0.2037	0.2184	0.2243	0.2088	0.2	0.2196	0.2175	0.2023	0.2124	0.2194	0.2248	0.1868	0.2002	0.2276	0.1999	0.2047	0.2161	0.2245	0.2129	0.2034	0.2202	0.218	0.2191	0.211	0.2162	0.229	0.2223	0.2045	0.1808	0.2162	0.1831	0.185	0.2277	0.2113	0.2136	0.214	0.2243	0.2252	0.2165	0.2134	0.213	0.2166	0.2226	0.2168	0.219	0.2292	0.174	0.2011
3.065	0.2058	0.2059	0.2192	0.2254	0.2113	0.2021	0.2242	0.2177	0.2015	0.2124	0.2211	0.2244	0.1874	0.2025	0.2271	0.1996	0.2086	0.2158	0.224	0.2124	0.2032	0.2222	0.2189	0.2206	0.2129	0.2189	0.2294	0.2244	0.2049	0.1826	0.2173	0.1878	0.1882	0.231	0.2109	0.2134	0.2143	0.2253	0.2256	0.2157	0.212	0.2132	0.2175	0.2237	0.2172	0.2195	0.231	0.1768	0.2047
3.08	0.2085	0.2061	0.2197	0.2272	0.2124	0.2042	0.2243	0.2193	0.2019	0.213	0.2223	0.2281	0.1885	0.2027	0.2283	0.201	0.2094	0.2176	0.2245	0.215	0.2071	0.2233	0.2199	0.2211	0.2123	0.2183	0.2299	0.2237	0.2055	0.1824	0.2212	0.1877	0.1873	0.2294	0.2134	0.216	0.2156	0.2252	0.2257	0.2169	0.212	0.2167	0.2203	0.2237	0.2188	0.2222	0.2318	0.1784	0.2055
3.095	0.2101	0.2095	0.2188	0.2269	0.2129	0.2031	0.2234	0.2199	0.2036	0.2146	0.2239	0.2293	0.1893	0.2037	0.2295	0.2016	0.2085	0.2192	0.227	0.2152	0.2069	0.2244	0.2192	0.2241	0.2146	0.2205	0.2336	0.2274	0.207	0.1821	0.2193	0.1866	0.1877	0.2296	0.2159	0.2162	0.2168	0.2268	0.2266	0.2166	0.2164	0.2154	0.2185	0.226	0.2194	0.2238	0.2315	0.1776	0.2045
3.11	0.2078	0.2093	0.2201	0.2275	0.213	0.2048	0.2261	0.2211	0.2058	0.216	0.2229	0.2286	0.1891	0.2044	0.2296	0.202	0.2117	0.218	0.2281	0.2183	0.2072	0.2248	0.2205	0.2237	0.2159	0.2195	0.2309	0.2263	0.2053	0.1824	0.2205	0.1866	0.1898	0.2327	0.2146	0.2165	0.217	0.227	0.2271	0.219	0.2147	0.2161	0.2195	0.2256	0.2205	0.2239	0.2307	0.1801	0.2061
3.125	0.2098	0.2088	0.2232	0.2296	0.2133	0.2051	0.2245	0.2222	0.2035	0.217	0.2256	0.2293	0.1896	0.205	0.2319	0.2024	0.2106	0.219	0.2289	0.2164	0.2086	0.225	0.2194	0.2258	0.216	0.2222	0.233	0.2274	0.2054	0.1848	0.22	0.1883	0.1917	0.2318	0.2174	0.2168	0.2165	0.2273	0.2303	0.2203	0.2152	0.2179	0.2203	0.2262	0.2211	0.2237	0.2339	0.1805	0.2045
3.14	0.2125	0.2108	0.221	0.2311	0.2135	0.2066	0.2263	0.224	0.2053	0.2158	0.2252	0.2287	0.1913	0.2052	0.2314	0.2035	0.2119	0.2192	0.2284	0.2192	0.2062	0.2272	0.2207	0.2254	0.2166	0.2199	0.2329	0.2291	0.2103	0.1866	0.2228	0.1879	0.1918	0.2318	0.2165	0.2201	0.2186	0.2298	0.23	0.2221	0.2165	0.2196	0.2217	0.2253	0.2234	0.2271	0.234	0.1791	0.207
3.155	0.2104	0.2102	0.2225	0.2323	0.2139	0.2054	0.2256	0.225	0.207	0.2183	0.2275	0.2297	0.1922	0.2061	0.2334	0.2048	0.2115	0.2211	0.2301	0.2178	0.209	0.2264	0.223	0.2257	0.2171	0.2218	0.2359	0.2284	0.2089	0.1854	0.2231	0.1906	0.1908	0.2339	0.2174	0.2183	0.2187	0.2291	0.2285	0.2203	0.2161	0.22	0.2227	0.2294	0.2246	0.2274	0.2342	0.1817	0.208
3.17	0.2111	0.21	0.2255	0.2337	0.2163	0.2094	0.2275	0.2252	0.2061	0.2167	0.2292	0.2317	0.192	0.2072	0.2338	0.2063	0.2127	0.221	0.2306	0.221	0.2084	0.2273	0.2238	0.2269	0.2194	0.2233	0.234	0.2304	0.208	0.1854	0.2262	0.1911	0.1933	0.2348	0.2193	0.2205	0.2197	0.2319	0.2321	0.2226	0.2173	0.2205	0.2227	0.2289	0.2241	0.2265	0.2368	0.1795	0.2087
3.185	0.2097	0.2124	0.2239	0.2331	0.216	0.2076	0.2286	0.2264	0.2078	0.22	0.2283	0.2332	0.1924	0.2083	0.2351	0.2058	0.2153	0.2214	0.2323	0.2208	0.2097	0.2261	0.2256	0.2255	0.2187	0.2236	0.2366	0.2329	0.2101	0.1865	0.2248	0.1899	0.1932	0.235	0.2194	0.2215	0.2212	0.2325	0.2324	0.2225	0.2179	0.2204	0.2242	0.2282	0.2243	0.2287	0.2379	0.1811	0.2096
3.2	0.2146	0.2125	0.2263	0.2322	0.217	0.2096	0.229	0.2249	0.2097	0.2193	0.2302	0.2326	0.1944	0.2066	0.2343	0.2062	0.2159	0.2237	0.2305	0.2214	0.2109	0.2286	0.2261	0.2268	0.2206	0.2234	0.235	0.2316	0.2113	0.1872	0.2254	0.1916	0.1938	0.2375	0.2175	0.2202	0.219	0.2324	0.2327	0.2227	0.2192	0.2232	0.2257	0.2293	0.2276	0.2296	0.2386	0.1851	0.2097
3.215	0.213	0.2133	0.227	0.2336	0.2166	0.2101	0.2322	0.2264	0.2091	0.2209	0.231	0.2338	0.1937	0.2081	0.2369	0.2086	0.2145	0.2254	0.2335	0.2242	0.2119	0.2308	0.2262	0.2286	0.2212	0.226	0.2365	0.2312	0.2097	0.1875	0.2262	0.1926	0.1931	0.2339	0.2215	0.2211	0.2214	0.2347	0.2345	0.2248	0.2183	0.2228	0.2243	0.2317	0.2258	0.2278	0.2385	0.182	0.2105
3.23	0.2147	0.2149	0.2263	0.2354	0.2187	0.2101	0.2325	0.2264	0.2114	0.2218	0.2304	0.2354	0.195	0.2091	0.2365	0.2084	0.2167	0.2247	0.2344	0.2239	0.2119	0.2308	0.2274	0.2298	0.2223	0.2264	0.2381	0.2353	0.2107	0.1892	0.227	0.1927	0.1939	0.238	0.2194	0.2221	0.2244	0.234	0.2336	0.2244	0.2196	0.2222	0.224	0.2334	0.2277	0.2316	0.2382	0.1825	0.2118
3.245	0.2154	0.2148	0.2281	0.2329	0.2194	0.2116	0.2344	0.2288	0.21	0.2208	0.2327	0.2372	0.1954	0.2107	0.2393	0.2089	0.2157	0.2245	0.2348	0.2245	0.2118	0.2328	0.2275	0.2285	0.2224	0.2271	0.2379	0.2357	0.2128	0.1899	0.2274	0.1953	0.1947	0.2382	0.2232	0.2238	0.2228	0.2359	0.2332	0.226	0.2212	0.2245	0.2272	0.2317	0.2279	0.2325	0.2394	0.1858	0.2133
3.26	0.2159	0.2158	0.2286	0.2351	0.2195	0.2119	0.2307	0.2285	0.2119	0.2225	0.2339	0.2363	0.1967	0.212	0.2401	0.2099	0.2181	0.2265	0.2345	0.2241	0.2141	0.231	0.2271	0.2311	0.2235	0.2279	0.2396	0.2326	0.2104	0.1893	0.2271	0.1914	0.1956	0.2391	0.2219	0.2246	0.222	0.2373	0.2352	0.227	0.2237	0.222	0.2279	0.2332	0.2293	0.2323	0.2414	0.1844	0.2154
3.275	0.2144	0.2172	0.2292	0.2352	0.2205	0.2125	0.2335	0.2306	0.2126	0.2214	0.2325	0.2359	0.1958	0.2119	0.2385	0.2101	0.2161	0.2274	0.2372	0.2227	0.2144	0.2329	0.2296	0.2341	0.2255	0.2261	0.2412	0.2355	0.215	0.1901	0.2291	0.1937	0.1954	0.2391	0.2226	0.2251	0.2267	0.2363	0.2352	0.2256	0.2215	0.2248	0.2275	0.2352	0.2301	0.2338	0.2429	0.1848	0.2149
3.29	0.217	0.2163	0.2306	0.2345	0.2225	0.2139	0.2331	0.2301	0.2147	0.2249	0.2342	0.2368	0.1981	0.2106	0.24	0.2106	0.2202	0.228	0.2361	0.2263	0.2156	0.2344	0.228	0.2314	0.223	0.2285	0.243	0.2362	0.214	0.1899	0.2297	0.1943	0.1931	0.2393	0.2256	0.2264	0.2256	0.2377	0.2374	0.2265	0.2211	0.2249	0.2302	0.2356	0.2318	0.2335	0.2432	0.1853	0.2171
3.305	0.2192	0.2161	0.2302	0.237	0.2218	0.2141	0.2334	0.2307	0.2148	0.2227	0.2338	0.2397	0.197	0.2128	0.2439	0.2098	0.2194	0.2283	0.2391	0.225	0.2149	0.2362	0.2313	0.2323	0.226	0.2294	0.2423	0.2372	0.2157	0.1933	0.2298	0.1995	0.1963	0.2419	0.2256	0.2274	0.2262	0.2373	0.2388	0.2286	0.2241	0.2265	0.23	0.236	0.2317	0.2328	0.244	0.187	0.214
3.32	0.2172	0.2195	0.2302	0.2373	0.2229	0.2155	0.2344	0.2313	0.2157	0.2232	0.2358	0.2403	0.1983	0.2109	0.243	0.2123	0.2193	0.229	0.2369	0.2266	0.2179	0.2365	0.2297	0.2335	0.226	0.2319	0.2413	0.236	0.2136	0.192	0.2302	0.199	0.1974	0.2418	0.2262	0.2281	0.2262	0.2381	0.2387	0.23	0.2279	0.2266	0.2299	0.2373	0.2322	0.2341	0.2449	0.1878	0.2143
3.335	0.2181	0.2202	0.2295	0.2396	0.2245	0.2157	0.2354	0.2327	0.2159	0.2258	0.2352	0.2412	0.1995	0.2152	0.2418	0.2137	0.2204	0.2311	0.2387	0.228	0.2189	0.2371	0.2308	0.2352	0.226	0.2302	0.2437	0.2385	0.2158	0.1938	0.2321	0.1963	0.1987	0.2422	0.2261	0.2307	0.2296	0.2395	0.2398	0.229	0.2235	0.2272	0.2306	0.2362	0.2336	0.2352	0.2429	0.1883	0.215
3.35	0.2207	0.2193	0.2307	0.2366	0.2222	0.214	0.2364	0.2327	0.2155	0.2255	0.2364	0.2412	0.2001	0.2142	0.2435	0.2132	0.2203	0.2296	0.2381	0.2282	0.2193	0.2371	0.2328	0.2366	0.2292	0.2308	0.245	0.2377	0.2156	0.193	0.2343	0.1979	0.1991	0.2435	0.2278	0.2269	0.2295	0.2423	0.2408	0.2293	0.2255	0.2268	0.2317	0.2392	0.2318	0.2356	0.2436	0.1876	0.2177
3.365	0.2206	0.2209	0.2314	0.2377	0.2248	0.2171	0.2352	0.2339	0.2167	0.2264	0.2392	0.2433	0.199	0.2152	0.2445	0.2134	0.2212	0.2303	0.24	0.2295	0.2179	0.2373	0.2308	0.2371	0.2287	0.2332	0.2455	0.2395	0.216	0.1927	0.2341	0.198	0.1992	0.2442	0.2273	0.2291	0.2289	0.2432	0.241	0.2308	0.2259	0.2297	0.2322	0.2416	0.2349	0.2386	0.2475	0.1886	0.218
3.38	0.2213	0.2207	0.2338	0.2407	0.2255	0.217	0.2387	0.2339	0.2186	0.226	0.2379	0.2425	0.1998	0.2142	0.2471	0.2149	0.2233	0.231	0.2386	0.2294	0.219	0.2362	0.2349	0.2361	0.2289	0.2344	0.2457	0.2369	0.2177	0.1957	0.2352	0.1983	0.1999	0.2439	0.2294	0.2299	0.2299	0.2429	0.2418	0.2319	0.2272	0.23	0.2333	0.2387	0.235	0.2364	0.2468	0.1876	0.2175
3.395	0.2221	0.2212	0.2364	0.2392	0.2268	0.2171	0.238	0.2351	0.2179	0.2262	0.2378	0.2422	0.2016	0.216	0.2462	0.2165	0.2233	0.2324	0.2423	0.23	0.2201	0.2384	0.2337	0.2372	0.2285	0.2346	0.2462	0.2407	0.2177	0.1952	0.2387	0.199	0.2001	0.2461	0.228	0.2291	0.2314	0.2414	0.2436	0.2318	0.2292	0.2321	0.2328	0.24	0.2345	0.2377	0.2478	0.1905	0.2193
3.41	0.2223	0.2234	0.2347	0.24	0.2268	0.2173	0.2398	0.2358	0.219	0.231	0.2394	0.2428	0.2005	0.2149	0.2462	0.2146	0.2234	0.2329	0.243	0.2317	0.2212	0.2402	0.2355	0.2382	0.2314	0.2348	0.2501	0.2406	0.2177	0.1963	0.2372	0.2007	0.2013	0.2461	0.2304	0.2307	0.2315	0.243	0.2428	0.2329	0.2276	0.2303	0.2344	0.2405	0.2355	0.2368	0.2493	0.19	0.2186
3.425	0.2248	0.2241	0.2353	0.242	0.226	0.217	0.2389	0.2364	0.2202	0.2272	0.2402	0.2443	0.2021	0.2183	0.2474	0.2162	0.2245	0.2336	0.2433	0.2328	0.2232	0.2399	0.2362	0.2372	0.2321	0.2352	0.2481	0.2421	0.2183	0.1956	0.2362	0.2016	0.199	0.2465	0.2298	0.2336	0.2318	0.2439	0.2432	0.2343	0.2302	0.2317	0.235	0.2417	0.2357	0.2386	0.2491	0.1893	0.2177
3.44	0.224	0.2242	0.2368	0.2423	0.2262	0.219	0.2404	0.2366	0.2195	0.2319	0.2392	0.2446	0.2024	0.2183	0.2497	0.2182	0.226	0.2331	0.2422	0.2313	0.2204	0.2424	0.2351	0.2393	0.2311	0.2356	0.2499	0.2432	0.2202	0.197	0.2381	0.2009	0.2018	0.2487	0.2314	0.2321	0.2319	0.2449	0.2447	0.2333	0.2309	0.2321	0.2338	0.2439	0.236	0.2389	0.2501	0.1914	0.2201
3.455	0.2236	0.2251	0.2377	0.2423	0.2273	0.2196	0.2415	0.236	0.2204	0.231	0.2425	0.2451	0.2032	0.2169	0.2479	0.2165	0.2258	0.2337	0.2438	0.2334	0.2224	0.2419	0.2369	0.2372	0.2319	0.2385	0.2496	0.2438	0.2209	0.1985	0.236	0.2024	0.2021	0.248	0.2332	0.2335	0.2322	0.2457	0.2432	0.2336	0.2307	0.232	0.2354	0.242	0.2373	0.241	0.2499	0.1909	0.2215
3.47	0.2246	0.2269	0.2381	0.2435	0.2287	0.2209	0.2433	0.2393	0.2233	0.2336	0.2409	0.2445	0.204	0.2195	0.2493	0.2179	0.2269	0.2356	0.2442	0.2343	0.224	0.2422	0.2356	0.2394	0.2331	0.2375	0.2496	0.2441	0.2208	0.1986	0.2372	0.2028	0.2005	0.25	0.2319	0.2328	0.2341	0.2459	0.2448	0.2338	0.2315	0.2339	0.2367	0.2448	0.2356	0.2402	0.252	0.1942	0.2237
3.485	0.2243	0.2258	0.2385	0.2444	0.2296	0.2173	0.2409	0.2383	0.2202	0.2324	0.2421	0.2456	0.2045	0.2185	0.2502	0.2184	0.2277	0.2356	0.2454	0.236	0.2237	0.2436	0.2374	0.2401	0.234	0.2385	0.2481	0.2453	0.2203	0.1987	0.238	0.2024	0.2023	0.2493	0.231	0.2356	0.2354	0.2472	0.2457	0.2349	0.2299	0.2322	0.2378	0.2459	0.2417	0.2417	0.2501	0.1937	0.2226
3.5	0.2257	0.2254	0.2372	0.245	0.2306	0.2203	0.2432	0.2385	0.2239	0.2349	0.2431	0.2459	0.2074	0.2225	0.2505	0.2193	0.2286	0.2367	0.2473	0.2353	0.225	0.242	0.2375	0.2404	0.2332	0.2372	0.2513	0.2447	0.2205	0.1989	0.2414	0.2033	0.2032	0.2493	0.2342	0.2333	0.2357	0.2457	0.2456	0.2346	0.2319	0.2341	0.2374	0.2439	0.2407	0.2411	0.2515	0.192	0.2219
3.515	0.2258	0.2268	0.2386	0.2462	0.2297	0.2218	0.2434	0.2398	0.2222	0.2334	0.2446	0.2487	0.207	0.2219	0.2505	0.2182	0.2296	0.2384	0.2463	0.2364	0.2224	0.2446	0.2374	0.242	0.2337	0.2386	0.251	0.2462	0.2203	0.2007	0.2387	0.203	0.2031	0.2526	0.2329	0.2344	0.2371	0.2481	0.2471	0.2347	0.2322	0.2344	0.2397	0.2454	0.2415	0.2421	0.252	0.1961	0.225
3.53	0.2279	0.2262	0.2399	0.2467	0.2315	0.2209	0.2442	0.241	0.223	0.237	0.2442	0.2467	0.2042	0.222	0.2493	0.2185	0.2295	0.2364	0.2475	0.2362	0.2256	0.246	0.2394	0.2425	0.2336	0.2407	0.2517	0.2438	0.222	0.2002	0.2418	0.2036	0.2044	0.2515	0.2345	0.2349	0.2348	0.2489	0.2482	0.2352	0.2319	0.2364	0.2385	0.2467	0.2397	0.2441	0.2529	0.195	0.2235
3.545	0.2281	0.228	0.2395	0.2459	0.2304	0.222	0.2437	0.2385	0.2223	0.2353	0.2445	0.247	0.2049	0.2234	0.2516	0.2205	0.2305	0.2373	0.247	0.2364	0.2259	0.2444	0.239	0.2415	0.2349	0.2387	0.2543	0.247	0.222	0.2016	0.2438	0.2054	0.2031	0.2503	0.2346	0.2359	0.2346	0.2483	0.2479	0.2373	0.2337	0.2352	0.2401	0.2465	0.2415	0.2436	0.2558	0.194	0.2253
3.56	0.2292	0.2288	0.2387	0.2453	0.2301	0.2208	0.2439	0.2425	0.2239	0.236	0.2467	0.2505	0.2045	0.2225	0.2522	0.2193	0.2312	0.2391	0.2469	0.2382	0.225	0.2445	0.2412	0.2459	0.236	0.2397	0.2542	0.2476	0.2236	0.1994	0.2429	0.2048	0.2045	0.2523	0.2342	0.2372	0.2385	0.2502	0.2484	0.237	0.2357	0.235	0.2399	0.2473	0.2392	0.2453	0.2547	0.1951	0.2261
3.575	0.2275	0.2302	0.2408	0.2477	0.232	0.2221	0.2475	0.2427	0.225	0.237	0.2456	0.2497	0.2076	0.2217	0.2527	0.2199	0.2307	0.2405	0.2483	0.2381	0.2259	0.2447	0.24	0.2444	0.2354	0.2405	0.2547	0.2484	0.224	0.2011	0.2426	0.2062	0.2053	0.2522	0.2349	0.2369	0.2388	0.2502	0.2487	0.2371	0.234	0.2364	0.239	0.2485	0.2434	0.2442	0.2556	0.1968	0.2254
3.59	0.2273	0.2286	0.2421	0.2493	0.2331	0.2222	0.248	0.2422	0.2276	0.2363	0.2468	0.2495	0.208	0.2259	0.2545	0.221	0.2315	0.2389	0.2491	0.2383	0.2266	0.2443	0.2418	0.2456	0.2346	0.2429	0.2523	0.2491	0.2256	0.203	0.2424	0.2056	0.2072	0.2523	0.2367	0.2382	0.2385	0.2494	0.25	0.2375	0.2359	0.2361	0.2418	0.2489	0.2427	0.243	0.2562	0.1981	0.2271
3.605	0.2299	0.2301	0.2401	0.2486	0.2334	0.2241	0.2473	0.2422	0.2258	0.2381	0.2473	0.2524	0.2078	0.2258	0.2573	0.222	0.2322	0.2382	0.2483	0.2375	0.2275	0.2469	0.2445	0.245	0.2359	0.2417	0.2559	0.2513	0.2248	0.203	0.2411	0.2054	0.2047	0.2534	0.239	0.2375	0.2398	0.2517	0.2504	0.2383	0.2363	0.239	0.2437	0.2491	0.2453	0.2442	0.2567	0.198	0.2269
3.62	0.2293	0.23	0.2422	0.249	0.2326	0.2246	0.2474	0.2404	0.2248	0.2374	0.2462	0.2522	0.2085	0.2252	0.2552	0.222	0.2316	0.2398	0.2506	0.2374	0.2263	0.2477	0.2413	0.246	0.2363	0.2411	0.255	0.2496	0.2258	0.2023	0.2425	0.2059	0.2071	0.2547	0.2372	0.2377	0.2389	0.2506	0.2496	0.241	0.2364	0.2383	0.2404	0.2496	0.2444	0.2444	0.2569	0.1986	0.2291
3.635	0.231	0.2312	0.2435	0.2504	0.2333	0.2245	0.2475	0.2448	0.2263	0.2377	0.2486	0.2505	0.2081	0.2269	0.256	0.2217	0.2322	0.2404	0.2514	0.2393	0.2276	0.2478	0.2421	0.2476	0.2378	0.2443	0.259	0.2507	0.2248	0.2055	0.2446	0.2068	0.2067	0.2551	0.2396	0.238	0.2388	0.2523	0.252	0.2396	0.2365	0.2374	0.2437	0.2501	0.2449	0.2468	0.2591	0.1975	0.2269
3.65	0.2303	0.2325	0.2448	0.2509	0.2354	0.2249	0.2505	0.2436	0.2271	0.2372	0.2481	0.252	0.2113	0.2256	0.2565	0.2243	0.2326	0.2425	0.2509	0.2389	0.2291	0.2489	0.243	0.2477	0.2366	0.244	0.2574	0.2515	0.2262	0.2039	0.2449	0.2094	0.2077	0.256	0.2384	0.24	0.238	0.2527	0.251	0.2397	0.2357	0.2395	0.2428	0.2506	0.2457	0.2466	0.2587	0.201	0.2312
3.665	0.2305	0.2328	0.2443	0.2517	0.2334	0.2267	0.2486	0.2452	0.2279	0.2381	0.2473	0.2531	0.2088	0.2265	0.2573	0.2257	0.2327	0.2425	0.2519	0.2404	0.2294	0.2494	0.2444	0.2474	0.2402	0.2437	0.2583	0.2495	0.2272	0.207	0.2458	0.2087	0.207	0.2556	0.2391	0.2402	0.2398	0.2521	0.2518	0.2409	0.2386	0.2393	0.2442	0.2506	0.2475	0.2488	0.2568	0.1989	0.2311
3.68	0.2304	0.2333	0.2453	0.2517	0.2343	0.2254	0.2486	0.2445	0.2277	0.2408	0.2498	0.2541	0.2095	0.2276	0.2579	0.2245	0.2349	0.2422	0.2521	0.2408	0.2296	0.2504	0.2412	0.2483	0.238	0.2458	0.2579	0.2501	0.2275	0.2043	0.2464	0.2085	0.2064	0.2555	0.2395	0.2404	0.2405	0.2536	0.2526	0.2414	0.2385	0.2389	0.2444	0.2507	0.2462	0.2489	0.2588	0.1992	0.2312
3.695	0.2315	0.2313	0.2439	0.2528	0.2356	0.2257	0.2485	0.2465	0.2267	0.2394	0.2498	0.2535	0.2097	0.2281	0.2566	0.2254	0.2326	0.2439	0.2541	0.2431	0.2301	0.2489	0.2417	0.2496	0.2388	0.2444	0.2583	0.2523	0.226	0.2067	0.246	0.209	0.2086	0.2587	0.2398	0.2406	0.243	0.2538	0.2518	0.2437	0.2374	0.2397	0.2481	0.251	0.248	0.2489	0.2598	0.1995	0.2305
3.71	0.2314	0.2334	0.2464	0.2514	0.2361	0.2253	0.2493	0.2464	0.2289	0.2406	0.2486	0.254	0.2102	0.2286	0.2592	0.2276	0.2364	0.2424	0.2507	0.2447	0.2316	0.251	0.2445	0.2495	0.2417	0.2467	0.2586	0.2533	0.2292	0.2034	0.2467	0.2114	0.2087	0.2557	0.2392	0.2435	0.2422	0.2551	0.2524	0.2428	0.2389	0.24	0.2466	0.2538	0.2477	0.2489	0.2601	0.2	0.2304
3.725	0.2325	0.2346	0.2462	0.2537	0.2368	0.2264	0.2501	0.2448	0.23	0.2408	0.2498	0.2547	0.2135	0.2283	0.2601	0.2259	0.234	0.2438	0.2542	0.2434	0.2322	0.2508	0.2444	0.2502	0.2407	0.2466	0.2605	0.2519	0.2275	0.2071	0.2472	0.2108	0.2109	0.2588	0.24	0.242	0.2439	0.2564	0.2567	0.2418	0.2399	0.2402	0.2457	0.2538	0.2455	0.2501	0.2604	0.2002	0.2308
3.74	0.2333	0.234	0.2457	0.2542	0.2358	0.2282	0.2497	0.248	0.2299	0.2427	0.2521	0.2575	0.2111	0.2283	0.26	0.2273	0.2355	0.2455	0.2521	0.2427	0.2314	0.251	0.2439	0.2508	0.2398	0.2462	0.2604	0.254	0.2288	0.208	0.2499	0.2099	0.208	0.2584	0.2427	0.2411	0.2434	0.2577	0.2538	0.2439	0.2381	0.2407	0.2465	0.2534	0.2464	0.2489	0.2602	0.1999	0.2303
3.755	0.2336	0.2359	0.2476	0.2525	0.2347	0.2263	0.252	0.2499	0.2299	0.2406	0.2508	0.2564	0.2139	0.2302	0.2609	0.2267	0.2354	0.2432	0.2544	0.2434	0.2327	0.2525	0.2463	0.2511	0.2415	0.2471	0.2606	0.254	0.2304	0.2074	0.2466	0.2125	0.208	0.2596	0.2427	0.2428	0.2442	0.2558	0.2539	0.2422	0.241	0.2432	0.2487	0.2539	0.249	0.2505	0.2627	0.2009	0.2344
3.77	0.233	0.2341	0.247	0.2554	0.2366	0.2279	0.252	0.2472	0.2307	0.2418	0.2522	0.2544	0.2101	0.2312	0.2601	0.228	0.2381	0.2431	0.2553	0.2435	0.2314	0.2526	0.2452	0.2494	0.2422	0.2468	0.2618	0.2541	0.23	0.2088	0.2469	0.2094	0.2097	0.2597	0.2422	0.2434	0.2438	0.2542	0.2556	0.244	0.2404	0.241	0.2481	0.2525	0.248	0.2508	0.2625	0.2003	0.2311
3.785	0.2337	0.2349	0.247	0.2549	0.2347	0.229	0.2522	0.2468	0.2294	0.2426	0.2528	0.2571	0.2125	0.2294	0.2631	0.2276	0.2371	0.2444	0.2552	0.2455	0.2336	0.2518	0.2466	0.2521	0.2408	0.2459	0.2606	0.2559	0.2307	0.207	0.2483	0.2122	0.2099	0.26	0.2444	0.2428	0.2473	0.2581	0.2567	0.2452	0.2407	0.2431	0.2473	0.2548	0.2501	0.2507	0.2631	0.1983	0.2318
3.8	0.2337	0.236	0.2481	0.2571	0.2388	0.2305	0.2526	0.2479	0.2324	0.2417	0.2518	0.2553	0.2117	0.2296	0.2606	0.2285	0.2375	0.2445	0.2555	0.2449	0.2318	0.2518	0.2466	0.2512	0.2414	0.2487	0.2612	0.2568	0.2302	0.2076	0.248	0.2106	0.2098	0.2606	0.2423	0.244	0.2455	0.2574	0.2581	0.244	0.2429	0.2434	0.2475	0.2535	0.2504	0.251	0.2614	0.2033	0.2318
3.815	0.2342	0.2354	0.249	0.2571	0.2393	0.2292	0.254	0.2469	0.2327	0.2427	0.253	0.2551	0.2127	0.2304	0.2596	0.2291	0.2384	0.2458	0.2563	0.2454	0.2332	0.251	0.2479	0.2516	0.2431	0.2476	0.2618	0.2557	0.2286	0.208	0.2505	0.213	0.2102	0.2594	0.2429	0.2438	0.2441	0.2559	0.2556	0.2451	0.2419	0.2424	0.2479	0.2565	0.2496	0.2504	0.263	0.2012	0.2343
3.83	0.2334	0.2362	0.2489	0.2568	0.2373	0.2282	0.2519	0.2482	0.2314	0.2431	0.254	0.2556	0.2119	0.2325	0.2605	0.2279	0.239	0.2451	0.258	0.2446	0.2334	0.2534	0.2481	0.2523	0.2429	0.2477	0.2628	0.2544	0.2305	0.2102	0.2491	0.212	0.2088	0.2607	0.2427	0.2443	0.2457	0.2578	0.2562	0.245	0.2407	0.2446	0.2497	0.2556	0.2492	0.2497	0.2639	0.2023	0.2342
3.845	0.2356	0.237	0.2485	0.2557	0.2393	0.2306	0.2538	0.2495	0.2315	0.2436	0.253	0.2568	0.2129	0.2306	0.2608	0.2274	0.2382	0.2473	0.255	0.2469	0.235	0.2523	0.2488	0.2519	0.2435	0.25	0.261	0.2565	0.2304	0.208	0.2482	0.2136	0.2103	0.2611	0.2447	0.2447	0.2462	0.2558	0.258	0.2455	0.2425	0.244	0.2487	0.2545	0.2503	0.2515	0.2643	0.2014	0.2343
3.86	0.2368	0.2351	0.2483	0.2563	0.2379	0.2288	0.2536	0.2496	0.2308	0.2414	0.254	0.257	0.214	0.233	0.261	0.2285	0.2408	0.2485	0.2587	0.2458	0.2345	0.2546	0.2499	0.2525	0.2442	0.2476	0.2633	0.2562	0.2329	0.2098	0.2505	0.2124	0.2129	0.2619	0.2453	0.2452	0.2469	0.2602	0.2565	0.2449	0.2399	0.2417	0.2501	0.2575	0.2523	0.2533	0.2659	0.203	0.2353
3.875	0.2339	0.236	0.2509	0.2588	0.238	0.231	0.2555	0.2504	0.2342	0.2424	0.254	0.2599	0.2147	0.2316	0.2636	0.2299	0.2397	0.2478	0.2575	0.247	0.2359	0.2533	0.2495	0.2527	0.2421	0.2474	0.2645	0.258	0.2327	0.2115	0.2521	0.2135	0.2109	0.263	0.2451	0.2448	0.246	0.2608	0.2574	0.2462	0.2415	0.2435	0.2505	0.2567	0.2524	0.2521	0.2655	0.2024	0.2348
3.89	0.2372	0.2361	0.251	0.2566	0.2396	0.2286	0.2543	0.2525	0.232	0.2434	0.2546	0.2598	0.2147	0.2315	0.2635	0.2293	0.2414	0.2482	0.2582	0.2475	0.2342	0.2529	0.2484	0.254	0.2439	0.2502	0.264	0.258	0.2315	0.21	0.2519	0.2141	0.2118	0.2617	0.2437	0.247	0.2466	0.2585	0.2578	0.2447	0.2428	0.2445	0.251	0.2564	0.2528	0.2525	0.2645	0.2047	0.2356
3.905	0.2365	0.2355	0.2493	0.2575	0.2401	0.229	0.2562	0.252	0.2317	0.2441	0.256	0.2589	0.216	0.2334	0.2629	0.2324	0.2401	0.2487	0.2585	0.2462	0.2364	0.2534	0.2488	0.2555	0.2443	0.2492	0.2647	0.2602	0.2352	0.2112	0.2515	0.2113	0.2128	0.2615	0.2465	0.2457	0.247	0.2612	0.2586	0.2477	0.243	0.2465	0.2528	0.2571	0.2535	0.2531	0.2663	0.2039	0.2348
3.92	0.237	0.2372	0.2531	0.2578	0.2391	0.2302	0.2548	0.2508	0.2334	0.2448	0.2545	0.2599	0.2168	0.2348	0.2652	0.2313	0.24	0.2506	0.2585	0.2493	0.2362	0.2559	0.2508	0.2538	0.2461	0.2509	0.2659	0.2564	0.2324	0.211	0.2517	0.2155	0.2122	0.262	0.2437	0.2452	0.2476	0.2608	0.2587	0.2466	0.2436	0.2436	0.25	0.2599	0.2542	0.2517	0.2672	0.2036	0.2362
3.935	0.2368	0.2367	0.2524	0.2596	0.2404	0.2305	0.2556	0.2512	0.2338	0.2451	0.256	0.259	0.2154	0.2349	0.2641	0.2317	0.2428	0.2473	0.2594	0.2466	0.2353	0.2543	0.2501	0.2542	0.2437	0.251	0.265	0.258	0.2331	0.2138	0.2532	0.2154	0.2114	0.2645	0.2441	0.2474	0.2466	0.2629	0.2593	0.2468	0.2435	0.2451	0.2531	0.2581	0.2534	0.2533	0.2672	0.2053	0.238
3.95	0.238	0.2365	0.2505	0.261	0.2387	0.2308	0.2557	0.2527	0.2348	0.2456	0.2566	0.2591	0.2168	0.2353	0.266	0.2316	0.2401	0.2473	0.259	0.2473	0.2356	0.2547	0.2504	0.2539	0.2439	0.2501	0.2651	0.2592	0.2318	0.2106	0.2554	0.2156	0.2128	0.2639	0.2462	0.2469	0.2479	0.2629	0.2596	0.2483	0.2438	0.2472	0.252	0.258	0.2533	0.2537	0.2677	0.2053	0.2377
3.965	0.2363	0.2385	0.2511	0.2607	0.2416	0.2313	0.2564	0.2509	0.2337	0.2453	0.2603	0.258	0.217	0.234	0.2621	0.2302	0.241	0.249	0.2581	0.2477	0.2332	0.2545	0.2487	0.2557	0.2454	0.2511	0.2668	0.2594	0.2338	0.2097	0.2541	0.2167	0.2133	0.266	0.2454	0.2468	0.2478	0.2615	0.2579	0.249	0.2465	0.2449	0.2502	0.2571	0.2541	0.2543	0.2677	0.2049	0.2357
3.98	0.237	0.2387	0.2524	0.2594	0.2409	0.2319	0.2569	0.2505	0.2336	0.2454	0.2572	0.2604	0.2192	0.2361	0.2657	0.2328	0.2417	0.2487	0.2593	0.2491	0.2368	0.2551	0.2495	0.2542	0.2473	0.252	0.2658	0.26	0.2352	0.2109	0.2518	0.2152	0.213	0.2647	0.2466	0.2463	0.2497	0.2627	0.261	0.2479	0.2448	0.2436	0.2503	0.2577	0.255	0.2556	0.2674	0.2041	0.237
3.995	0.2372	0.2401	0.251	0.2606	0.24	0.2325	0.2575	0.2516	0.2351	0.2464	0.2571	0.2627	0.2178	0.2349	0.2644	0.2316	0.2429	0.2508	0.259	0.2493	0.2379	0.2556	0.2512	0.2549	0.2479	0.2524	0.2648	0.2598	0.2331	0.2123	0.2517	0.2157	0.2136	0.2646	0.2481	0.247	0.2479	0.264	0.2615	0.2465	0.2459	0.2469	0.2526	0.2592	0.2553	0.255	0.2688	0.206	0.2362
4.01	0.2366	0.2399	0.2514	0.2602	0.2401	0.2328	0.2589	0.2513	0.2333	0.2478	0.2558	0.2604	0.2174	0.2368	0.2646	0.2321	0.2405	0.2487	0.258	0.2491	0.2367	0.2573	0.2522	0.253	0.2466	0.2512	0.2662	0.2622	0.2351	0.2118	0.2519	0.2152	0.2114	0.2662	0.2458	0.2488	0.2491	0.2655	0.26	0.2474	0.2459	0.247	0.2524	0.2624	0.2558	0.256	0.2679	0.2049	0.2397
4.025	0.236	0.2413	0.2514	0.2591	0.2405	0.2327	0.2568	0.2524	0.2345	0.2479	0.2567	0.2614	0.2181	0.2364	0.2668	0.2325	0.2419	0.2499	0.2607	0.2504	0.2379	0.2547	0.2519	0.2573	0.2476	0.2516	0.2674	0.2615	0.2352	0.2114	0.2552	0.2169	0.2145	0.2664	0.2461	0.2484	0.2498	0.2641	0.2622	0.2496	0.2455	0.2457	0.254	0.2604	0.2558	0.2565	0.2681	0.2065	0.2389
4.04	0.2382	0.2419	0.2494	0.2612	0.2417	0.2314	0.2571	0.2541	0.234	0.2489	0.2576	0.2622	0.2167	0.2369	0.2646	0.2336	0.2419	0.2501	0.2597	0.2514	0.238	0.2565	0.2518	0.256	0.2448	0.2527	0.2664	0.2622	0.2344	0.2134	0.254	0.2165	0.216	0.2651	0.2472	0.2486	0.2493	0.2655	0.2605	0.2477	0.2469	0.2479	0.2542	0.2627	0.2561	0.2568	0.2692	0.2067	0.2388
4.055	0.2365	0.2404	0.2534	0.2609	0.2418	0.2321	0.2556	0.2523	0.2345	0.2495	0.2594	0.2634	0.2172	0.237	0.2676	0.2342	0.2418	0.2521	0.2608	0.2506	0.2383	0.2549	0.2516	0.2569	0.25	0.2535	0.2669	0.2632	0.2353	0.2115	0.2532	0.2163	0.2145	0.2681	0.2474	0.2486	0.2497	0.2639	0.2622	0.2485	0.246	0.2472	0.2537	0.2595	0.2582	0.2559	0.2701	0.2073	0.2391
4.07	0.2367	0.2414	0.254	0.2601	0.2416	0.2334	0.2606	0.2518	0.2351	0.2474	0.2572	0.2639	0.2177	0.2357	0.2657	0.234	0.243	0.2488	0.261	0.2491	0.2368	0.2551	0.2528	0.2556	0.248	0.2519	0.2671	0.2601	0.2342	0.214	0.2564	0.2184	0.2135	0.2668	0.2482	0.2494	0.2501	0.2615	0.2598	0.2517	0.2447	0.2458	0.2552	0.2595	0.2571	0.2574	0.2719	0.2069	0.2404
4.085	0.239	0.2392	0.2518	0.263	0.2436	0.2328	0.2589	0.2541	0.2357	0.2484	0.258	0.2616	0.2192	0.2357	0.2673	0.2335	0.2434	0.2518	0.2637	0.2486	0.2381	0.2562	0.2526	0.2582	0.2484	0.2524	0.2685	0.2623	0.2357	0.2136	0.2568	0.2174	0.2131	0.264	0.2485	0.2492	0.2512	0.264	0.2624	0.2494	0.2455	0.2448	0.2543	0.2612	0.2562	0.2574	0.2689	0.207	0.239
4.1	0.2389	0.2406	0.2535	0.2631	0.2445	0.2333	0.2602	0.2553	0.2361	0.2503	0.2616	0.2619	0.2179	0.2371	0.2668	0.2352	0.243	0.2505	0.2623	0.2505	0.2399	0.2582	0.2527	0.2575	0.2477	0.2521	0.2679	0.2637	0.2362	0.2132	0.2546	0.2178	0.2142	0.2656	0.2464	0.248	0.2508	0.264	0.2628	0.248	0.2467	0.2467	0.2549	0.2604	0.256	0.257	0.2701	0.206	0.2397
4.115	0.2389	0.2435	0.2534	0.2624	0.2427	0.2342	0.2598	0.2543	0.2344	0.249	0.2594	0.2628	0.2182	0.2376	0.2687	0.2357	0.2428	0.2524	0.2625	0.2518	0.2375	0.2562	0.2516	0.2555	0.248	0.2531	0.2673	0.2634	0.2375	0.2123	0.2568	0.2168	0.2163	0.2676	0.2481	0.2489	0.2516	0.2656	0.2619	0.2505	0.2468	0.248	0.2546	0.2598	0.2586	0.2548	0.2705	0.2081	0.2405
4.13	0.2381	0.2417	0.2555	0.2619	0.2422	0.2338	0.2602	0.2551	0.2346	0.2476	0.2602	0.2626	0.2199	0.2372	0.2662	0.234	0.2446	0.2519	0.2633	0.2508	0.2373	0.2573	0.2523	0.2583	0.2495	0.2544	0.2685	0.2628	0.2372	0.2145	0.2555	0.217	0.2163	0.266	0.2498	0.2506	0.25	0.264	0.2644	0.2491	0.2468	0.2483	0.2574	0.262	0.257	0.2581	0.2721	0.2086	0.24
4.145	0.2381	0.243	0.2532	0.2635	0.2422	0.2357	0.2588	0.2541	0.2379	0.2492	0.26	0.263	0.2206	0.2354	0.267	0.2351	0.2446	0.2522	0.262	0.2515	0.2392	0.2574	0.2525	0.26	0.2487	0.2546	0.2673	0.2633	0.2363	0.2121	0.2581	0.2196	0.2158	0.2659	0.2498	0.2497	0.2523	0.2665	0.2648	0.2516	0.2482	0.2473	0.2587	0.262	0.2604	0.2577	0.2732	0.2092	0.24
4.16	0.2402	0.2417	0.2548	0.2631	0.2428	0.2345	0.2614	0.2544	0.2385	0.2503	0.2606	0.2644	0.2202	0.2373	0.2688	0.2362	0.2447	0.2526	0.2628	0.2523	0.2399	0.2559	0.2527	0.2582	0.2505	0.2555	0.2676	0.2649	0.2381	0.2154	0.2557	0.2154	0.2166	0.2654	0.2494	0.2495	0.2498	0.2659	0.264	0.2505	0.2477	0.2491	0.2546	0.2631	0.258	0.2567	0.2717	0.2101	0.2402
4.175	0.2406	0.2417	0.2546	0.2636	0.2451	0.2337	0.26	0.2547	0.2349	0.2489	0.2606	0.2624	0.2199	0.2371	0.2648	0.235	0.2455	0.2525	0.2662	0.2528	0.2385	0.2578	0.2543	0.2569	0.2477	0.2531	0.268	0.2646	0.2368	0.2152	0.2574	0.2184	0.2136	0.2681	0.2485	0.2502	0.2532	0.2647	0.2627	0.252	0.2473	0.2491	0.2552	0.2618	0.2585	0.2581	0.2713	0.2083	0.2408
4.19	0.2392	0.2427	0.2566	0.2632	0.2434	0.2344	0.2587	0.2559	0.2378	0.2479	0.2597	0.2656	0.2189	0.2372	0.268	0.2357	0.246	0.252	0.2617	0.2494	0.2419	0.2589	0.2519	0.2586	0.2495	0.2536	0.2699	0.2642	0.237	0.2133	0.2569	0.2195	0.2146	0.2675	0.2498	0.2494	0.2529	0.2669	0.2637	0.2513	0.2488	0.2487	0.2536	0.2626	0.2588	0.2574	0.2738	0.2073	0.2414
4.205	0.2424	0.2427	0.2531	0.264	0.2442	0.2347	0.2604	0.255	0.2376	0.2505	0.2625	0.2644	0.2234	0.2387	0.2679	0.2333	0.2456	0.2532	0.263	0.2533	0.2402	0.2603	0.2522	0.2595	0.25	0.2536	0.2675	0.2656	0.2387	0.217	0.2598	0.2211	0.2158	0.2693	0.2487	0.251	0.2533	0.2647	0.2636	0.2526	0.2496	0.2473	0.2583	0.2637	0.2588	0.2586	0.2727	0.2112	0.2403
4.22	0.2402	0.2429	0.2533	0.2628	0.2434	0.2369	0.2621	0.2542	0.2399	0.2521	0.2598	0.2662	0.2224	0.2403	0.2684	0.2356	0.2445	0.2551	0.2645	0.2518	0.2408	0.2563	0.2522	0.2586	0.2493	0.2565	0.2673	0.2656	0.2382	0.2172	0.2585	0.2203	0.2173	0.2682	0.2485	0.2507	0.2509	0.2671	0.2648	0.2515	0.2479	0.2497	0.2569	0.2639	0.2577	0.2581	0.2718	0.209	0.241
4.235	0.2399	0.2426	0.255	0.2664	0.2428	0.2365	0.2608	0.256	0.2388	0.2515	0.2615	0.2654	0.2207	0.2395	0.2708	0.2343	0.2452	0.2542	0.2634	0.2517	0.2397	0.2597	0.2537	0.258	0.2516	0.2555	0.2698	0.2649	0.2354	0.214	0.2582	0.2188	0.2148	0.267	0.2496	0.2529	0.253	0.2676	0.2651	0.2525	0.2483	0.2494	0.2576	0.2641	0.2611	0.2602	0.2744	0.2092	0.2414
4.25	0.2404	0.2447	0.2569	0.2657	0.2446	0.2373	0.2593	0.2563	0.2386	0.2506	0.2636	0.266	0.2198	0.2399	0.2693	0.2354	0.2457	0.2546	0.2613	0.2542	0.2382	0.2585	0.2535	0.2589	0.2508	0.2565	0.269	0.2648	0.2376	0.2158	0.2563	0.2198	0.2156	0.268	0.2509	0.2515	0.2541	0.2675	0.2633	0.2533	0.2501	0.2497	0.2557	0.2621	0.259	0.2609	0.2736	0.2092	0.2408
4.265	0.2414	0.2441	0.2555	0.2658	0.2441	0.2374	0.2615	0.2556	0.2377	0.2494	0.2619	0.2648	0.2208	0.2399	0.2685	0.236	0.2469	0.2543	0.2655	0.2543	0.2408	0.2606	0.2545	0.2593	0.2511	0.2537	0.2699	0.2649	0.2402	0.2162	0.2579	0.2212	0.2163	0.2699	0.2512	0.2528	0.2526	0.266	0.2661	0.2523	0.2491	0.2496	0.2572	0.2631	0.2601	0.2591	0.2733	0.2104	0.2442
4.28	0.2398	0.247	0.257	0.2662	0.2453	0.2366	0.2609	0.2554	0.2381	0.2524	0.2625	0.2665	0.2226	0.2395	0.2713	0.2352	0.248	0.2536	0.2642	0.2529	0.2416	0.2593	0.2534	0.2591	0.2515	0.2546	0.2703	0.2659	0.2385	0.2184	0.2584	0.2214	0.2181	0.2693	0.2506	0.2537	0.255	0.2666	0.2648	0.2529	0.2489	0.2513	0.2562	0.263	0.26	0.2606	0.2746	0.2086	0.2426
4.295	0.2406	0.2458	0.255	0.2651	0.2432	0.2364	0.2618	0.256	0.2384	0.2518	0.2631	0.2667	0.2227	0.2428	0.27	0.2362	0.249	0.2531	0.2638	0.254	0.2427	0.2596	0.2567	0.2596	0.2516	0.2551	0.2696	0.265	0.2402	0.2159	0.2606	0.2205	0.2167	0.2688	0.2505	0.2517	0.2556	0.266	0.2649	0.2524	0.2492	0.2503	0.2579	0.2649	0.2607	0.2582	0.2727	0.209	0.2432
4.31	0.2416	0.2435	0.2557	0.266	0.2446	0.2371	0.2618	0.2569	0.2391	0.2519	0.2605	0.2657	0.2222	0.2423	0.2702	0.2385	0.2475	0.2551	0.2653	0.2525	0.2429	0.2619	0.2546	0.2601	0.2514	0.257	0.2698	0.2647	0.2394	0.2159	0.26	0.2218	0.2156	0.2691	0.2491	0.2519	0.2543	0.269	0.2662	0.2533	0.2491	0.2515	0.2559	0.2636	0.26	0.2595	0.2741	0.2093	0.2427
4.325	0.2415	0.2445	0.2553	0.2663	0.2446	0.2352	0.2623	0.2556	0.239	0.2527	0.26	0.2681	0.2238	0.2393	0.2689	0.2354	0.248	0.2552	0.2642	0.254	0.2426	0.2608	0.256	0.2594	0.2511	0.2556	0.2704	0.2639	0.2396	0.2156	0.2576	0.2215	0.215	0.2677	0.2517	0.2541	0.2541	0.2685	0.2662	0.2524	0.2491	0.2493	0.2569	0.2652	0.2604	0.26	0.2735	0.2103	0.2416
4.34	0.2453	0.2456	0.2578	0.2678	0.2443	0.235	0.2627	0.2568	0.2395	0.2514	0.2634	0.2667	0.2226	0.2396	0.2684	0.2367	0.2464	0.2545	0.2648	0.2539	0.2427	0.2601	0.2559	0.2591	0.2499	0.2567	0.2684	0.2673	0.2396	0.2186	0.2593	0.2227	0.2179	0.2706	0.249	0.2532	0.2537	0.2696	0.2664	0.254	0.2504	0.2508	0.2571	0.2642	0.2628	0.2601	0.2743	0.2124	0.2441
4.355	0.2431	0.2453	0.2559	0.2666	0.2473	0.2386	0.2633	0.2567	0.2402	0.2517	0.2624	0.2676	0.2228	0.239	0.2705	0.237	0.2479	0.2533	0.2667	0.2537	0.2425	0.2602	0.2567	0.2588	0.2512	0.2533	0.2709	0.2642	0.2393	0.2183	0.261	0.2223	0.2165	0.2704	0.2512	0.2532	0.2559	0.2689	0.2665	0.2531	0.2495	0.2506	0.2592	0.2653	0.2618	0.2602	0.2738	0.2104	0.2432
4.37	0.2408	0.2451	0.2584	0.2651	0.246	0.2367	0.2626	0.2573	0.24	0.2537	0.2608	0.2673	0.2228	0.2412	0.268	0.237	0.2478	0.254	0.2654	0.2547	0.2424	0.2606	0.2552	0.2593	0.2515	0.2554	0.2723	0.2664	0.2387	0.217	0.2611	0.22	0.2167	0.2712	0.2512	0.2523	0.2555	0.269	0.2679	0.2533	0.2493	0.2495	0.2587	0.2648	0.2614	0.2614	0.2726	0.2108	0.2424
4.385	0.2429	0.2447	0.2581	0.2648	0.2448	0.2385	0.2622	0.2587	0.239	0.2533	0.26	0.2664	0.2236	0.2418	0.2699	0.2358	0.2475	0.254	0.2662	0.255	0.2419	0.2601	0.2535	0.2608	0.2523	0.2574	0.2707	0.2677	0.2394	0.2162	0.2617	0.2217	0.2181	0.2705	0.2542	0.252	0.2543	0.2701	0.2664	0.2524	0.2495	0.2505	0.2621	0.2663	0.2627	0.2587	0.2741	0.2116	0.2447
4.4	0.2422	0.2465	0.2574	0.2655	0.2463	0.2378	0.2631	0.2579	0.2411	0.2544	0.266	0.2672	0.2215	0.2445	0.27	0.2369	0.2472	0.2563	0.2668	0.2552	0.2411	0.262	0.2561	0.2625	0.251	0.2564	0.2717	0.2665	0.2404	0.2168	0.2609	0.2221	0.2169	0.2704	0.2533	0.2532	0.2532	0.2695	0.2661	0.2543	0.25	0.2519	0.2578	0.2655	0.261	0.2596	0.2755	0.2126	0.2423
4.415	0.2431	0.2458	0.2581	0.2641	0.2468	0.2358	0.2631	0.2578	0.2394	0.2551	0.2612	0.2683	0.2221	0.2419	0.2726	0.2376	0.2489	0.2565	0.2655	0.2551	0.2435	0.2599	0.2546	0.2611	0.2532	0.2564	0.2712	0.2655	0.243	0.2182	0.2613	0.2226	0.2187	0.2712	0.2531	0.2533	0.2567	0.2698	0.2669	0.2521	0.2497	0.251	0.2611	0.2654	0.2628	0.2604	0.2764	0.2127	0.2423
4.43	0.2442	0.2463	0.2604	0.2667	0.2454	0.2398	0.2636	0.2583	0.2417	0.2524	0.2628	0.2668	0.225	0.2441	0.2698	0.2401	0.2502	0.2536	0.265	0.2543	0.2447	0.2624	0.2581	0.2609	0.2511	0.2559	0.2707	0.2675	0.2421	0.2179	0.2606	0.2208	0.2173	0.2717	0.2528	0.2527	0.2547	0.2704	0.2662	0.2545	0.253	0.2517	0.2618	0.265	0.2631	0.2602	0.2743	0.2116	0.2451
4.445	0.2431	0.245	0.2577	0.2681	0.2464	0.238	0.2618	0.2583	0.2418	0.2555	0.2628	0.269	0.2231	0.2432	0.2728	0.2385	0.2492	0.2553	0.2641	0.254	0.2425	0.2622	0.2555	0.2604	0.2509	0.2552	0.2732	0.2672	0.2412	0.2167	0.2595	0.2233	0.2171	0.2698	0.252	0.2543	0.2547	0.2706	0.2662	0.2532	0.2505	0.2506	0.2596	0.2657	0.261	0.2589	0.2735	0.2117	0.244
4.46	0.2441	0.246	0.2581	0.2667	0.2455	0.2382	0.263	0.2584	0.2385	0.2521	0.2633	0.2691	0.2218	0.2434	0.2706	0.2415	0.249	0.2578	0.2663	0.2547	0.2442	0.2625	0.2554	0.2627	0.2519	0.2553	0.2739	0.2668	0.2392	0.2172	0.2614	0.223	0.2169	0.2707	0.2534	0.2534	0.2551	0.2727	0.2683	0.2542	0.2519	0.25	0.2607	0.2665	0.2644	0.2624	0.2759	0.2119	0.2458
4.475	0.2421	0.2485	0.2584	0.2682	0.2462	0.2362	0.2614	0.2593	0.2403	0.2549	0.2654	0.269	0.2236	0.2431	0.2716	0.2377	0.2491	0.2561	0.2671	0.2546	0.2456	0.2622	0.2572	0.2612	0.2522	0.2563	0.272	0.2671	0.2402	0.2173	0.2614	0.2222	0.2163	0.268	0.2536	0.2548	0.2573	0.27	0.2676	0.2553	0.251	0.2502	0.2609	0.2683	0.2631	0.2607	0.2753	0.2105	0.2451
4.49	0.2453	0.244	0.2576	0.2679	0.2459	0.2384	0.264	0.2581	0.2418	0.255	0.2653	0.2695	0.2254	0.2431	0.269	0.238	0.2476	0.2563	0.2656	0.2567	0.2437	0.2614	0.2571	0.2605	0.2518	0.2575	0.2726	0.268	0.2421	0.2171	0.2615	0.2226	0.2164	0.27	0.2539	0.2541	0.2549	0.2698	0.2662	0.2545	0.2534	0.2527	0.2605	0.2664	0.2602	0.2599	0.2775	0.2107	0.2459
4.505	0.2432	0.2457	0.2579	0.2668	0.2475	0.2388	0.2638	0.2602	0.2396	0.2548	0.2646	0.27	0.2259	0.2441	0.2724	0.2389	0.2466	0.2572	0.2662	0.2556	0.2439	0.2597	0.2548	0.2624	0.2533	0.2579	0.2746	0.2696	0.2437	0.2188	0.2618	0.2218	0.2197	0.272	0.254	0.2551	0.2578	0.2709	0.2672	0.2538	0.2501	0.2512	0.2611	0.268	0.2646	0.2626	0.2754	0.2136	0.2461
4.52	0.2436	0.2463	0.2549	0.2686	0.2462	0.239	0.2641	0.2594	0.2409	0.2531	0.2639	0.2701	0.2237	0.2414	0.2708	0.2395	0.2489	0.2588	0.2662	0.2557	0.2441	0.2634	0.2567	0.26	0.2532	0.2577	0.2742	0.268	0.2404	0.2182	0.2612	0.2217	0.2183	0.2714	0.2523	0.256	0.2563	0.2718	0.2671	0.2553	0.2511	0.2527	0.2601	0.2669	0.2619	0.2609	0.2784	0.2138	0.2431
4.535	0.2436	0.2481	0.2583	0.2673	0.2457	0.2379	0.2646	0.2585	0.2426	0.2554	0.2637	0.2683	0.2255	0.2437	0.2731	0.239	0.2497	0.2566	0.2666	0.255	0.2448	0.2617	0.2571	0.2631	0.2543	0.2573	0.2727	0.269	0.2436	0.2197	0.2617	0.2226	0.2191	0.272	0.2532	0.2551	0.2567	0.2723	0.2672	0.2546	0.2522	0.251	0.2606	0.2647	0.2639	0.2619	0.2774	0.2138	0.2429
4.55	0.2436	0.2494	0.2586	0.2672	0.2482	0.2374	0.2622	0.2578	0.2419	0.256	0.2663	0.27	0.2247	0.2417	0.273	0.2389	0.2482	0.2579	0.2653	0.2556	0.244	0.2627	0.2563	0.2606	0.2527	0.2589	0.2722	0.2679	0.2424	0.2186	0.2603	0.2228	0.2163	0.2726	0.2518	0.2547	0.2571	0.2709	0.2678	0.2552	0.2521	0.253	0.2616	0.2684	0.2627	0.2623	0.2777	0.2121	0.2435
4.565	0.2438	0.2464	0.2571	0.2693	0.2464	0.2374	0.2624	0.2579	0.2394	0.2561	0.2671	0.2692	0.2266	0.242	0.2731	0.2405	0.2486	0.2582	0.2663	0.2571	0.2453	0.2628	0.2552	0.2632	0.2513	0.2573	0.274	0.2701	0.2432	0.2156	0.2629	0.2248	0.2203	0.2715	0.2543	0.2549	0.2568	0.2707	0.2669	0.2568	0.2515	0.2515	0.2621	0.2664	0.266	0.2616	0.2768	0.2125	0.2466
4.58	0.2444	0.2466	0.2584	0.2681	0.2477	0.2391	0.2632	0.2597	0.2401	0.2537	0.2644	0.2687	0.2272	0.2466	0.2741	0.24	0.2502	0.259	0.2683	0.2577	0.243	0.2625	0.2569	0.2624	0.2547	0.2563	0.2748	0.2685	0.2428	0.2198	0.262	0.2245	0.2188	0.2725	0.2527	0.2562	0.2563	0.2696	0.2688	0.2554	0.2541	0.2517	0.2621	0.2676	0.2669	0.2635	0.2774	0.2142	0.2434
4.595	0.2444	0.2482	0.26	0.2685	0.2486	0.239	0.2641	0.2585	0.2405	0.2549	0.2663	0.2695	0.2268	0.2452	0.2735	0.2402	0.2512	0.2575	0.268	0.2582	0.243	0.2609	0.2569	0.2629	0.2521	0.2606	0.2738	0.2695	0.2445	0.2181	0.2638	0.2241	0.2188	0.2737	0.2536	0.256	0.2559	0.2709	0.2691	0.2569	0.2517	0.2527	0.2626	0.2687	0.264	0.2611	0.2779	0.2133	0.244
4.61	0.2444	0.2485	0.2576	0.2675	0.2479	0.24	0.2646	0.2593	0.24	0.2547	0.2664	0.2695	0.2256	0.2454	0.2729	0.2397	0.2507	0.2545	0.267	0.2546	0.2457	0.2641	0.2566	0.2626	0.2543	0.2567	0.2747	0.2714	0.2431	0.2187	0.2636	0.2237	0.2185	0.2702	0.2527	0.2555	0.2575	0.2735	0.2674	0.254	0.2511	0.2544	0.2626	0.2689	0.2643	0.2602	0.2769	0.2141	0.2459
4.625	0.244	0.2466	0.2563	0.2706	0.2474	0.2388	0.2635	0.2596	0.2415	0.2563	0.2665	0.2702	0.2269	0.2424	0.2744	0.2401	0.2515	0.2591	0.268	0.2574	0.2447	0.2641	0.2578	0.2639	0.2532	0.2581	0.2733	0.2691	0.2442	0.2195	0.2609	0.2228	0.2176	0.2681	0.2536	0.2554	0.2576	0.2723	0.2677	0.2547	0.2515	0.2526	0.2633	0.2686	0.265	0.2633	0.2787	0.2142	0.2461
4.64	0.2451	0.2486	0.2577	0.2675	0.249	0.2398	0.2645	0.2586	0.241	0.2554	0.2667	0.2711	0.2254	0.246	0.2747	0.2402	0.2486	0.2582	0.2663	0.2588	0.2445	0.2643	0.2565	0.2621	0.2528	0.2561	0.2733	0.2686	0.2434	0.2207	0.2624	0.2249	0.2187	0.2733	0.2552	0.2581	0.2557	0.2732	0.2686	0.2555	0.2516	0.2522	0.2622	0.2682	0.2659	0.264	0.2798	0.2137	0.2467
4.655	0.2443	0.2506	0.2597	0.2704	0.2487	0.2391	0.2622	0.2581	0.2427	0.256	0.268	0.2697	0.2286	0.2448	0.2747	0.2404	0.2521	0.2576	0.269	0.2561	0.2419	0.2629	0.2585	0.2635	0.2551	0.2578	0.273	0.2699	0.2434	0.2185	0.2632	0.226	0.2194	0.2732	0.2544	0.2561	0.2563	0.2735	0.2689	0.2552	0.2512	0.2522	0.2633	0.2677	0.2664	0.2623	0.2791	0.2143	0.2477
4.67	0.2453	0.2496	0.2583	0.2714	0.2465	0.2404	0.2638	0.2604	0.2423	0.2579	0.2662	0.2695	0.2259	0.2458	0.2722	0.2417	0.2534	0.258	0.2707	0.2573	0.2451	0.2632	0.2556	0.2621	0.2524	0.2569	0.2729	0.2718	0.2443	0.2199	0.2631	0.2243	0.2193	0.2706	0.2559	0.2565	0.2565	0.2728	0.2691	0.2535	0.2509	0.2517	0.2623	0.2713	0.2641	0.2639	0.2797	0.2135	0.2489
4.685	0.2452	0.248	0.2619	0.2711	0.2496	0.2409	0.2613	0.2591	0.2406	0.2557	0.2656	0.2705	0.2274	0.2452	0.2737	0.2396	0.251	0.2576	0.2691	0.2576	0.2448	0.2634	0.2569	0.2632	0.2553	0.2581	0.2749	0.2698	0.244	0.2175	0.2629	0.2251	0.2186	0.274	0.2534	0.2565	0.258	0.2719	0.2707	0.2561	0.2521	0.2523	0.2633	0.269	0.2658	0.265	0.2775	0.2135	0.2477
4.7	0.2434	0.249	0.2582	0.2709	0.2468	0.2403	0.2644	0.2613	0.2428	0.256	0.2682	0.2696	0.2284	0.2463	0.2758	0.2404	0.2514	0.2572	0.2677	0.2592	0.2435	0.2632	0.2588	0.2627	0.253	0.2599	0.273	0.2686	0.2435	0.2187	0.2618	0.2247	0.2189	0.2719	0.2546	0.2567	0.257	0.2719	0.2678	0.2547	0.2527	0.2519	0.2612	0.2702	0.2672	0.2641	0.2793	0.2148	0.2476
4.715	0.2459	0.2501	0.261	0.2706	0.2493	0.241	0.2646	0.2581	0.2404	0.2565	0.2676	0.273	0.2276	0.246	0.2745	0.2396	0.2529	0.2581	0.2684	0.2564	0.2447	0.2638	0.2593	0.264	0.2535	0.2581	0.2737	0.271	0.2455	0.2182	0.2634	0.2237	0.2191	0.2745	0.2553	0.2536	0.2584	0.2738	0.268	0.2589	0.2537	0.2522	0.2643	0.2687	0.2653	0.2636	0.2782	0.2126	0.2474
4.73	0.2456	0.2494	0.2591	0.2696	0.2476	0.2428	0.2663	0.2584	0.2426	0.2574	0.2684	0.2722	0.23	0.2457	0.275	0.2413	0.2525	0.2589	0.2674	0.2563	0.2456	0.2625	0.2577	0.2642	0.2544	0.2585	0.2746	0.2717	0.2454	0.2207	0.2637	0.2249	0.2201	0.2743	0.255	0.2588	0.2572	0.2713	0.2696	0.2563	0.2531	0.2535	0.2603	0.2672	0.2663	0.2643	0.2798	0.214	0.2472
4.745	0.244	0.2497	0.2612	0.2707	0.2489	0.241	0.2655	0.2593	0.2424	0.2574	0.2676	0.273	0.2259	0.2445	0.2759	0.24	0.251	0.2597	0.2686	0.2592	0.2462	0.2648	0.2598	0.262	0.2538	0.2592	0.2746	0.2704	0.2438	0.2186	0.2638	0.2222	0.2199	0.2755	0.2539	0.2577	0.2592	0.2732	0.2701	0.2584	0.2523	0.253	0.2633	0.268	0.2662	0.2605	0.2793	0.216	0.2478
4.76	0.2459	0.2491	0.2624	0.2712	0.2483	0.2418	0.2645	0.2589	0.2425	0.26	0.2667	0.2718	0.2264	0.2465	0.2751	0.242	0.2518	0.2576	0.2679	0.2574	0.2447	0.2644	0.259	0.2641	0.2546	0.2603	0.2759	0.2717	0.2455	0.2192	0.2655	0.2272	0.2188	0.2749	0.2565	0.2584	0.2589	0.2735	0.2696	0.2578	0.253	0.2531	0.2633	0.2706	0.2651	0.2634	0.2789	0.2152	0.2488
4.775	0.2466	0.2483	0.2585	0.2698	0.2492	0.2403	0.2655	0.2612	0.2436	0.2572	0.2684	0.2714	0.2274	0.2462	0.2741	0.2411	0.2525	0.2577	0.2688	0.257	0.2464	0.2635	0.2589	0.2626	0.256	0.2608	0.2738	0.2712	0.2434	0.2202	0.2641	0.2237	0.2189	0.2745	0.2541	0.257	0.2568	0.2709	0.2716	0.2574	0.2534	0.2534	0.2622	0.2685	0.2686	0.2641	0.28	0.215	0.2478
4.79	0.2453	0.2473	0.2605	0.2727	0.2494	0.2397	0.266	0.2621	0.2437	0.2571	0.2678	0.2731	0.2277	0.2444	0.2742	0.2407	0.2521	0.2585	0.2683	0.2574	0.2454	0.2638	0.261	0.2635	0.2554	0.2594	0.2758	0.2705	0.2458	0.2201	0.2635	0.226	0.219	0.2757	0.2553	0.257	0.2595	0.2742	0.2711	0.2551	0.2542	0.2538	0.2631	0.2689	0.2655	0.264	0.2784	0.2138	0.2466
4.805	0.2436	0.2496	0.2611	0.2714	0.2488	0.2403	0.2648	0.2614	0.2416	0.2601	0.2673	0.271	0.2257	0.2467	0.2738	0.242	0.2544	0.2606	0.2702	0.259	0.2451	0.2625	0.2578	0.2637	0.2543	0.2581	0.2747	0.2711	0.2456	0.22	0.2661	0.2254	0.2201	0.2746	0.2565	0.2564	0.2594	0.2742	0.269	0.2592	0.2532	0.2538	0.2621	0.2687	0.2689	0.2641	0.2798	0.2148	0.2482
4.82	0.2461	0.2499	0.2605	0.2735	0.2494	0.2413	0.2651	0.261	0.2458	0.2581	0.2664	0.2725	0.2281	0.2472	0.2739	0.2423	0.2516	0.2601	0.2689	0.2566	0.2467	0.2644	0.2588	0.2657	0.2534	0.2605	0.2771	0.2725	0.2459	0.2216	0.2639	0.227	0.222	0.2742	0.2553	0.258	0.2597	0.2749	0.2699	0.2559	0.2529	0.254	0.264	0.2725	0.2688	0.2663	0.2789	0.2144	0.2487
4.835	0.2456	0.2514	0.2602	0.2722	0.2477	0.2425	0.2663	0.2606	0.2449	0.257	0.2686	0.271	0.2277	0.2486	0.2755	0.242	0.2518	0.2608	0.2701	0.2576	0.2465	0.2634	0.2595	0.2636	0.2541	0.2568	0.2767	0.2708	0.2452	0.2221	0.2642	0.2277	0.2208	0.2761	0.2547	0.259	0.2602	0.2731	0.2706	0.2573	0.2545	0.2532	0.2631	0.2705	0.267	0.2642	0.2801	0.2169	0.246
4.85	0.2476	0.2483	0.261	0.2735	0.2486	0.2427	0.2653	0.2618	0.2437	0.2594	0.2684	0.2719	0.2282	0.2477	0.2749	0.2415	0.2519	0.2594	0.2687	0.2584	0.2435	0.2631	0.2593	0.2635	0.2535	0.2584	0.2776	0.2702	0.2465	0.2213	0.2644	0.2245	0.2206	0.2763	0.2583	0.259	0.2583	0.273	0.2717	0.2584	0.2539	0.2549	0.2657	0.2698	0.2668	0.2644	0.2813	0.2159	0.2504
4.865	0.2452	0.2508	0.2615	0.2729	0.2479	0.2422	0.2646	0.2619	0.2447	0.2577	0.2677	0.2729	0.2295	0.2457	0.2738	0.2423	0.2534	0.2597	0.2668	0.2591	0.2461	0.2638	0.2573	0.2629	0.2563	0.2594	0.2771	0.2706	0.2433	0.2224	0.2627	0.2251	0.2209	0.275	0.2571	0.258	0.2612	0.2741	0.2701	0.2565	0.2528	0.254	0.2639	0.2702	0.2667	0.2633	0.2797	0.2166	0.2482
4.88	0.247	0.2509	0.2606	0.2709	0.2502	0.2405	0.2661	0.2618	0.2436	0.2582	0.2693	0.271	0.2288	0.2465	0.273	0.2424	0.2535	0.2597	0.2692	0.2579	0.2457	0.2653	0.2609	0.2637	0.2568	0.26	0.2727	0.2705	0.2441	0.2219	0.2659	0.2245	0.2223	0.275	0.2548	0.2575	0.2601	0.2746	0.2698	0.2577	0.2546	0.2573	0.2653	0.2709	0.2669	0.2662	0.2817	0.2158	0.2474
4.895	0.2452	0.2495	0.2605	0.2718	0.2497	0.2423	0.2664	0.2625	0.2423	0.2595	0.27	0.2715	0.2285	0.2484	0.2753	0.2408	0.2535	0.2586	0.271	0.2586	0.2472	0.2635	0.26	0.2644	0.2548	0.2569	0.2772	0.2724	0.2456	0.2207	0.264	0.226	0.221	0.2776	0.2577	0.2584	0.2598	0.2731	0.2701	0.257	0.2551	0.2545	0.2654	0.2708	0.2678	0.2647	0.2786	0.2148	0.2491
4.91	0.245	0.2507	0.2608	0.2694	0.2496	0.2413	0.2658	0.2633	0.2423	0.2573	0.2691	0.272	0.2281	0.2469	0.277	0.2438	0.2547	0.2611	0.2694	0.2587	0.2475	0.2651	0.2601	0.2654	0.2555	0.2597	0.2775	0.271	0.2461	0.2221	0.2646	0.2236	0.2206	0.2746	0.256	0.2563	0.2609	0.2737	0.2707	0.2589	0.2547	0.2545	0.2648	0.2689	0.2683	0.2642	0.2806	0.2158	0.2486
4.925	0.247	0.2499	0.2624	0.2713	0.2504	0.2407	0.2672	0.2604	0.2443	0.2597	0.2684	0.2745	0.2289	0.249	0.2753	0.2418	0.2547	0.2617	0.2715	0.2589	0.2475	0.264	0.2606	0.2644	0.2533	0.2605	0.2771	0.2706	0.2482	0.2193	0.2646	0.2269	0.2208	0.2752	0.2565	0.2566	0.2608	0.2747	0.2698	0.2588	0.2537	0.2551	0.2641	0.2733	0.2672	0.2657	0.2811	0.2155	0.2483
4.94	0.246	0.2507	0.2625	0.2717	0.2474	0.2421	0.2649	0.2621	0.2451	0.2614	0.2676	0.2715	0.2301	0.2462	0.2756	0.2423	0.2509	0.2595	0.2707	0.2583	0.2475	0.2634	0.2595	0.2647	0.2539	0.2593	0.2769	0.2719	0.2463	0.2211	0.2665	0.2234	0.2208	0.2769	0.2575	0.2593	0.2616	0.2743	0.2696	0.2573	0.2556	0.2567	0.2677	0.2718	0.2664	0.2666	0.2808	0.2166	0.2482
4.955	0.246	0.2493	0.2631	0.2727	0.2471	0.2403	0.2655	0.2615	0.2422	0.259	0.2684	0.2728	0.2278	0.2487	0.2735	0.2414	0.2541	0.2604	0.2688	0.2591	0.2471	0.2639	0.2611	0.265	0.2545	0.2608	0.2793	0.2723	0.2467	0.2207	0.2677	0.2255	0.2211	0.2772	0.2559	0.2589	0.2609	0.2767	0.2709	0.2591	0.2549	0.2537	0.2657	0.2691	0.268	0.2656	0.2806	0.2149	0.2488
4.97	0.2468	0.2483	0.2634	0.2742	0.2487	0.242	0.2671	0.2631	0.2422	0.2583	0.2701	0.273	0.2274	0.2486	0.2776	0.241	0.2544	0.2629	0.2704	0.2607	0.2484	0.268	0.2599	0.2642	0.2573	0.2593	0.2781	0.2728	0.2458	0.2236	0.2658	0.2254	0.2202	0.275	0.2569	0.2574	0.2608	0.2732	0.2714	0.259	0.2554	0.2556	0.2643	0.27	0.2655	0.264	0.2788	0.2176	0.2487
4.985	0.2474	0.2514	0.2612	0.2737	0.2486	0.2429	0.2661	0.2608	0.2439	0.2583	0.2696	0.2732	0.2299	0.2468	0.2761	0.2421	0.2536	0.2595	0.2712	0.2599	0.2444	0.2643	0.2599	0.2646	0.257	0.2619	0.2781	0.2753	0.2468	0.2212	0.2662	0.2269	0.2232	0.2757	0.2573	0.2583	0.2599	0.2757	0.2701	0.2591	0.2542	0.2555	0.2669	0.271	0.2689	0.2655	0.2823	0.2152	0.2519
5	0.2498	0.2515	0.2624	0.2716	0.2489	0.244	0.2686	0.2594	0.2438	0.2589	0.27	0.2717	0.2295	0.2471	0.2753	0.2422	0.2533	0.2605	0.2704	0.258	0.248	0.2632	0.2609	0.2653	0.2562	0.2609	0.277	0.2715	0.2474	0.2196	0.2662	0.228	0.2202	0.2777	0.2586	0.2593	0.2619	0.274	0.2721	0.2574	0.2552	0.2568	0.2653	0.2708	0.2689	0.2651	0.2831	0.2161	0.2486
5.015	0.248	0.2524	0.2616	0.2725	0.2509	0.2422	0.2656	0.2624	0.2447	0.2596	0.2691	0.274	0.2256	0.2503	0.276	0.2424	0.2537	0.2596	0.2693	0.2592	0.2464	0.2655	0.2619	0.2629	0.2578	0.2617	0.2784	0.273	0.2468	0.2222	0.2666	0.2271	0.2195	0.2756	0.2563	0.2587	0.2606	0.2749	0.2727	0.2597	0.2571	0.2547	0.265	0.2704	0.269	0.2637	0.2789	0.216	0.2494
5.03	0.2458	0.2514	0.2636	0.2731	0.2502	0.2444	0.267	0.2635	0.2467	0.2607	0.2708	0.2748	0.2268	0.2494	0.2754	0.2429	0.255	0.2601	0.2693	0.2595	0.2475	0.2625	0.2592	0.2643	0.2557	0.2607	0.2772	0.2715	0.2458	0.2214	0.2657	0.2266	0.2217	0.2748	0.2569	0.2608	0.263	0.2756	0.2727	0.2582	0.2554	0.2545	0.2647	0.2721	0.2685	0.2662	0.2823	0.217	0.2498
5.045	0.2478	0.2508	0.2629	0.2728	0.2508	0.2436	0.2654	0.2609	0.2435	0.2598	0.2703	0.2727	0.228	0.2493	0.2767	0.2425	0.2563	0.2602	0.2695	0.2586	0.2479	0.2655	0.2591	0.2667	0.2573	0.2597	0.2784	0.2734	0.2479	0.2221	0.265	0.2271	0.2218	0.2749	0.2586	0.2585	0.2591	0.2777	0.2701	0.2602	0.2554	0.2558	0.2663	0.272	0.2693	0.2655	0.2836	0.2187	0.2503
5.06	0.2475	0.2522	0.263	0.2756	0.2521	0.2443	0.2669	0.2625	0.2432	0.2592	0.2713	0.2746	0.2283	0.2485	0.2746	0.2425	0.2574	0.2621	0.2693	0.26	0.248	0.2662	0.2601	0.2644	0.256	0.2622	0.2795	0.2706	0.2466	0.2225	0.2658	0.2259	0.2206	0.2766	0.2588	0.2601	0.2611	0.2758	0.271	0.258	0.2554	0.2544	0.2671	0.2734	0.2707	0.2677	0.2815	0.2179	0.2484
5.075	0.2491	0.252	0.2631	0.2741	0.2492	0.2408	0.2684	0.264	0.2456	0.2594	0.2714	0.2736	0.2297	0.248	0.2753	0.2429	0.2566	0.2623	0.2723	0.2614	0.246	0.2638	0.2593	0.2653	0.2576	0.2598	0.2788	0.273	0.2484	0.2227	0.2684	0.2263	0.2218	0.2761	0.2551	0.2603	0.2619	0.2772	0.2719	0.2576	0.2542	0.2549	0.2659	0.2706	0.2705	0.2652	0.2839	0.2175	0.2482
5.09	0.2474	0.2508	0.262	0.2747	0.2499	0.2414	0.2661	0.2628	0.2465	0.2607	0.2702	0.2739	0.2292	0.2494	0.275	0.2435	0.255	0.2604	0.2718	0.26	0.2478	0.2672	0.2612	0.2691	0.2565	0.2629	0.2757	0.2717	0.2477	0.2239	0.266	0.2277	0.2211	0.2756	0.2589	0.2601	0.2617	0.277	0.2712	0.2606	0.2573	0.2555	0.2668	0.2723	0.2697	0.2656	0.2839	0.2168	0.2504
5.105	0.2476	0.2527	0.2649	0.2754	0.2505	0.244	0.2678	0.2639	0.2435	0.2624	0.2683	0.2752	0.2288	0.2501	0.2751	0.2415	0.2549	0.2606	0.2723	0.2592	0.2476	0.2646	0.2606	0.2665	0.2596	0.2593	0.2769	0.2744	0.2484	0.2202	0.2662	0.2261	0.2212	0.2742	0.2581	0.2603	0.2635	0.2778	0.2723	0.2587	0.2559	0.2562	0.2677	0.2708	0.2705	0.2662	0.2808	0.217	0.2498
5.12	0.248	0.2514	0.2635	0.2744	0.2493	0.243	0.2669	0.2628	0.2445	0.2598	0.27	0.2755	0.2301	0.2483	0.2765	0.2416	0.2561	0.2633	0.2705	0.2601	0.2473	0.2641	0.2598	0.2665	0.2579	0.2579	0.2784	0.2719	0.2474	0.2234	0.2652	0.2292	0.2232	0.2748	0.2583	0.2612	0.2617	0.2761	0.2709	0.2583	0.256	0.2563	0.2664	0.272	0.2675	0.2651	0.283	0.2173	0.2492
5.135	0.2489	0.253	0.2634	0.2739	0.248	0.2425	0.267	0.2648	0.2444	0.2599	0.2708	0.274	0.2303	0.2485	0.2757	0.2437	0.258	0.2619	0.2721	0.2618	0.247	0.2663	0.2603	0.2657	0.2585	0.2602	0.2761	0.273	0.2478	0.2202	0.2692	0.2279	0.2203	0.2742	0.259	0.2594	0.2612	0.2765	0.2734	0.2597	0.2551	0.2534	0.2665	0.2706	0.2711	0.2665	0.2823	0.2173	0.2503
5.15	0.2489	0.251	0.2626	0.2752	0.2516	0.2442	0.2672	0.2632	0.2454	0.2601	0.2704	0.2738	0.2311	0.2484	0.2752	0.2447	0.2554	0.2604	0.27	0.2612	0.2485	0.2639	0.2607	0.2659	0.2579	0.2587	0.2765	0.2732	0.2488	0.2227	0.2685	0.2289	0.2219	0.2753	0.2592	0.2594	0.2631	0.2757	0.272	0.2595	0.2548	0.2565	0.2664	0.2738	0.2707	0.2679	0.2803	0.2185	0.2518
5.165	0.2485	0.2537	0.2631	0.2741	0.2508	0.2452	0.2687	0.263	0.2432	0.2591	0.2705	0.274	0.2305	0.2511	0.2767	0.2438	0.2555	0.2609	0.2704	0.2632	0.2483	0.2663	0.2586	0.2642	0.2551	0.2615	0.2785	0.2749	0.2494	0.2224	0.2688	0.2284	0.2214	0.2772	0.2581	0.258	0.2625	0.2791	0.2718	0.2578	0.2572	0.2573	0.2666	0.2713	0.2709	0.2655	0.2821	0.2174	0.2489
5.18	0.2492	0.2516	0.2636	0.2748	0.2492	0.2455	0.2701	0.2614	0.2432	0.2624	0.2717	0.2746	0.2302	0.2479	0.276	0.2429	0.2569	0.2622	0.2733	0.2624	0.2487	0.2668	0.2625	0.2676	0.2572	0.2611	0.2803	0.2741	0.2481	0.2226	0.2665	0.227	0.2219	0.2755	0.2592	0.2573	0.2619	0.2769	0.272	0.2592	0.2566	0.2563	0.2676	0.274	0.2718	0.2667	0.2834	0.2185	0.2517
5.195	0.2481	0.2518	0.2655	0.2749	0.2511	0.2436	0.2684	0.2624	0.2463	0.2613	0.2684	0.2761	0.2291	0.2487	0.2773	0.2438	0.2567	0.261	0.2713	0.2602	0.2494	0.2666	0.2632	0.2655	0.2562	0.2594	0.2764	0.2729	0.2476	0.222	0.2668	0.2283	0.2216	0.2765	0.258	0.2609	0.2619	0.2775	0.2744	0.2581	0.2558	0.2553	0.2685	0.272	0.2704	0.2665	0.2842	0.2202	0.2483
5.21	0.2465	0.2525	0.2638	0.2756	0.2515	0.2463	0.2676	0.2615	0.2435	0.2595	0.2699	0.2753	0.2294	0.2489	0.2772	0.2465	0.2543	0.2608	0.2717	0.2615	0.2483	0.266	0.2625	0.266	0.256	0.2611	0.2773	0.2739	0.2486	0.2219	0.2687	0.2275	0.2232	0.2755	0.2579	0.2615	0.2626	0.2787	0.2713	0.2576	0.2545	0.2553	0.2688	0.2728	0.2711	0.2671	0.283	0.2172	0.2508
5.225	0.2472	0.2536	0.2635	0.2742	0.25	0.2434	0.2676	0.2635	0.2462	0.2602	0.2717	0.2747	0.2303	0.2504	0.2775	0.2447	0.2568	0.2611	0.271	0.2601	0.2474	0.2661	0.26	0.2665	0.2567	0.2626	0.2796	0.2737	0.2483	0.2214	0.2684	0.2279	0.2225	0.277	0.2573	0.2634	0.2617	0.2757	0.2721	0.2613	0.2565	0.2541	0.268	0.2738	0.2727	0.266	0.2826	0.2166	0.2501
5.24	0.248	0.2522	0.2642	0.2747	0.2507	0.2443	0.2674	0.2638	0.2454	0.2603	0.2707	0.2759	0.2292	0.2481	0.277	0.2445	0.2589	0.2612	0.2718	0.2606	0.2491	0.2676	0.26	0.2684	0.2574	0.2627	0.2776	0.2752	0.2466	0.2221	0.2664	0.2305	0.222	0.2769	0.2588	0.2591	0.2627	0.2795	0.274	0.2596	0.2548	0.2551	0.2678	0.2726	0.2729	0.2658	0.2851	0.2169	0.2504
5.255	0.2479	0.2547	0.2633	0.2731	0.2505	0.2427	0.2674	0.2643	0.2474	0.2637	0.27	0.2766	0.2296	0.2489	0.2777	0.2448	0.2587	0.2611	0.2711	0.2623	0.2478	0.265	0.2605	0.2686	0.2584	0.2619	0.28	0.2726	0.2486	0.2231	0.2685	0.2284	0.2218	0.2766	0.2589	0.2603	0.2635	0.2803	0.2723	0.2604	0.2567	0.2556	0.2673	0.2734	0.2704	0.2672	0.2836	0.2187	0.2521
5.27	0.2468	0.2538	0.2641	0.2745	0.2511	0.2435	0.2677	0.2645	0.2488	0.259	0.2717	0.2737	0.231	0.252	0.2773	0.2444	0.2586	0.2614	0.27	0.2605	0.2495	0.2661	0.2613	0.2653	0.2577	0.2628	0.2776	0.273	0.2487	0.2235	0.2689	0.2288	0.2238	0.2764	0.2602	0.2628	0.2641	0.2787	0.2745	0.2598	0.2566	0.2563	0.2676	0.2741	0.2729	0.2679	0.283	0.2157	0.2496
5.285	0.2494	0.2534	0.2623	0.2751	0.2519	0.2428	0.2672	0.2637	0.2445	0.2607	0.2717	0.2737	0.2289	0.248	0.2789	0.2458	0.2567	0.2631	0.2716	0.261	0.2474	0.2661	0.263	0.2678	0.2563	0.2621	0.2768	0.2735	0.2489	0.2211	0.2672	0.2273	0.2225	0.2777	0.2582	0.2612	0.2617	0.2793	0.2713	0.2603	0.2581	0.254	0.2667	0.2713	0.2714	0.2663	0.2836	0.2181	0.2506
5.3	0.249	0.2541	0.265	0.2757	0.251	0.2446	0.268	0.2622	0.2464	0.2596	0.2711	0.2727	0.2309	0.2497	0.2783	0.2445	0.2576	0.262	0.2721	0.2625	0.2502	0.2646	0.2617	0.2688	0.2592	0.2608	0.2796	0.2727	0.2488	0.2233	0.267	0.2271	0.224	0.2772	0.2589	0.2606	0.2631	0.278	0.2728	0.2613	0.2556	0.2559	0.2662	0.2714	0.2731	0.2671	0.285	0.2179	0.2538
5.315	0.2517	0.2531	0.2632	0.2749	0.2508	0.2444	0.2689	0.2635	0.244	0.2622	0.2701	0.2741	0.2306	0.2496	0.2772	0.2431	0.258	0.2609	0.2709	0.261	0.2486	0.2651	0.2605	0.2679	0.2579	0.2598	0.2789	0.2752	0.2494	0.2222	0.2685	0.2293	0.2248	0.2776	0.2588	0.2611	0.2633	0.2789	0.2737	0.26	0.2563	0.2571	0.2673	0.271	0.2725	0.2671	0.2841	0.2187	0.2522
5.33	0.2503	0.2531	0.2637	0.2754	0.2487	0.2433	0.2673	0.2639	0.2456	0.2633	0.2736	0.2745	0.2307	0.2502	0.2769	0.2437	0.2564	0.2624	0.2721	0.2621	0.2495	0.2648	0.2622	0.2678	0.2571	0.2626	0.2781	0.2774	0.2503	0.2215	0.2683	0.2288	0.2244	0.2771	0.2586	0.2622	0.2626	0.2785	0.2728	0.2617	0.2577	0.2547	0.2667	0.2745	0.2725	0.268	0.2834	0.2188	0.252
5.345	0.2508	0.2543	0.2649	0.2757	0.2491	0.2427	0.2676	0.2633	0.2457	0.262	0.2729	0.273	0.2312	0.2492	0.2781	0.2446	0.2568	0.2641	0.2723	0.2608	0.2493	0.2646	0.2619	0.2658	0.2572	0.2611	0.2763	0.2732	0.2461	0.2218	0.2666	0.229	0.2224	0.278	0.261	0.2608	0.2624	0.2771	0.273	0.2596	0.2568	0.2549	0.2688	0.2744	0.272	0.2675	0.2846	0.2212	0.2523
5.36	0.248	0.2532	0.2657	0.2768	0.2519	0.2469	0.2694	0.264	0.2473	0.261	0.2713	0.274	0.2297	0.2518	0.2778	0.2451	0.2575	0.2614	0.2716	0.2617	0.2479	0.2667	0.2618	0.2673	0.257	0.2624	0.2789	0.2741	0.248	0.2221	0.2675	0.2266	0.2227	0.2778	0.2588	0.26	0.2608	0.2773	0.2742	0.2604	0.2579	0.2556	0.2665	0.2748	0.2722	0.2671	0.2844	0.2183	0.2537
5.375	0.249	0.2534	0.265	0.2759	0.2514	0.2462	0.2696	0.2645	0.2462	0.2614	0.2717	0.2773	0.231	0.2513	0.2788	0.2442	0.2583	0.2651	0.2717	0.2625	0.2486	0.2664	0.2613	0.2687	0.2565	0.2634	0.2788	0.2746	0.2486	0.2223	0.2661	0.2256	0.2213	0.2759	0.2585	0.2614	0.2629	0.2761	0.2738	0.2616	0.2565	0.2552	0.268	0.2748	0.2741	0.2681	0.2816	0.2187	0.2513
5.39	0.2504	0.2555	0.2641	0.2764	0.2509	0.2459	0.2698	0.264	0.2463	0.26	0.2718	0.2768	0.2292	0.2494	0.2784	0.244	0.2581	0.264	0.271	0.2628	0.2496	0.268	0.2633	0.2662	0.257	0.2636	0.2784	0.2736	0.2495	0.2243	0.2663	0.229	0.2225	0.2754	0.2601	0.2613	0.2634	0.2777	0.2718	0.2605	0.2578	0.257	0.266	0.2743	0.2725	0.2672	0.2828	0.2196	0.2522
5.405	0.2502	0.2545	0.2641	0.2757	0.252	0.2454	0.2676	0.2639	0.246	0.2619	0.2718	0.274	0.2312	0.2506	0.2786	0.2454	0.2578	0.2617	0.273	0.2629	0.2486	0.2672	0.2618	0.268	0.258	0.2618	0.2795	0.2737	0.2491	0.2217	0.2675	0.2287	0.2207	0.2766	0.2587	0.2609	0.2636	0.279	0.2722	0.2612	0.2568	0.2568	0.2686	0.2746	0.2736	0.2677	0.2817	0.2181	0.2547
5.42	0.2499	0.2567	0.2632	0.2765	0.2514	0.2456	0.2684	0.2632	0.2464	0.2619	0.2715	0.2747	0.2328	0.2524	0.2779	0.244	0.2603	0.2628	0.2724	0.2603	0.2466	0.2684	0.2636	0.2673	0.2579	0.261	0.2792	0.2768	0.249	0.2246	0.2687	0.2289	0.2237	0.2783	0.2603	0.2615	0.263	0.2785	0.2727	0.2619	0.2566	0.2572	0.2681	0.2726	0.2737	0.2662	0.2825	0.2162	0.2533
5.435	0.2488	0.254	0.2663	0.2764	0.2522	0.2456	0.2689	0.2621	0.2453	0.2614	0.2725	0.2748	0.2299	0.2523	0.2786	0.2435	0.2582	0.2638	0.2723	0.261	0.2507	0.2651	0.2632	0.2692	0.2582	0.261	0.2802	0.2732	0.2489	0.2242	0.2675	0.2277	0.2214	0.2775	0.2617	0.2622	0.2626	0.2794	0.2728	0.2627	0.2574	0.256	0.2678	0.2738	0.2745	0.2691	0.2843	0.2182	0.2561
5.45	0.2492	0.254	0.2646	0.276	0.2527	0.246	0.2687	0.2637	0.2476	0.2645	0.2719	0.2749	0.2326	0.2513	0.2784	0.2449	0.2592	0.2634	0.2715	0.262	0.2497	0.2659	0.2633	0.2686	0.2581	0.2628	0.28	0.2739	0.2507	0.2238	0.2676	0.2294	0.2236	0.2777	0.2605	0.2634	0.2627	0.28	0.2732	0.2611	0.2575	0.2565	0.2675	0.2738	0.2741	0.2678	0.2845	0.2198	0.2535
5.465	0.2501	0.2531	0.2641	0.2749	0.2516	0.2473	0.2692	0.2655	0.2448	0.2629	0.2732	0.2779	0.2332	0.251	0.2805	0.2456	0.2608	0.2633	0.2721	0.2627	0.2487	0.2675	0.261	0.2695	0.2577	0.2624	0.2799	0.2755	0.2494	0.2231	0.2681	0.2272	0.221	0.2765	0.2614	0.2624	0.264	0.2786	0.2744	0.2623	0.2563	0.2568	0.2684	0.2753	0.2741	0.2687	0.2863	0.219	0.2543
5.48	0.2487	0.2551	0.2651	0.2772	0.2519	0.2466	0.2693	0.2642	0.2474	0.2626	0.2732	0.2752	0.2307	0.2535	0.2804	0.2448	0.2609	0.2649	0.2705	0.2613	0.2481	0.2677	0.2617	0.2674	0.2578	0.2619	0.2796	0.2759	0.2506	0.2215	0.2682	0.2303	0.2221	0.2768	0.2599	0.262	0.2617	0.2794	0.2748	0.2623	0.2544	0.2569	0.2702	0.2739	0.2751	0.2689	0.2843	0.2181	0.2532
5.495	0.2515	0.2573	0.265	0.2765	0.2538	0.247	0.2684	0.2674	0.2471	0.2619	0.273	0.2764	0.2324	0.2533	0.2787	0.2453	0.2611	0.2647	0.2754	0.2624	0.2504	0.2654	0.2615	0.2685	0.258	0.2623	0.2783	0.276	0.2496	0.2237	0.2691	0.2266	0.2236	0.2752	0.2611	0.2621	0.2629	0.2787	0.2745	0.2614	0.2589	0.2578	0.2695	0.2768	0.2752	0.2682	0.286	0.2187	0.2547
5.51	0.2496	0.2549	0.2646	0.2777	0.253	0.2454	0.2685	0.2665	0.2467	0.2607	0.2751	0.2763	0.2317	0.2526	0.2787	0.2453	0.259	0.2622	0.2722	0.2624	0.2522	0.2663	0.2627	0.2694	0.2577	0.2614	0.2789	0.2755	0.2503	0.2248	0.2708	0.2299	0.224	0.2783	0.2631	0.2629	0.2632	0.2796	0.2753	0.2625	0.2581	0.2584	0.2691	0.2755	0.2735	0.2701	0.2856	0.2185	0.254
5.525	0.2501	0.2548	0.2651	0.2753	0.2509	0.247	0.2695	0.2654	0.2455	0.2629	0.2726	0.277	0.2321	0.2516	0.2782	0.2444	0.2591	0.2646	0.2732	0.2634	0.2499	0.2663	0.2595	0.2687	0.257	0.2631	0.2803	0.2751	0.2505	0.2224	0.2673	0.2289	0.2239	0.2765	0.2584	0.2639	0.2629	0.28	0.2734	0.2625	0.2589	0.2552	0.2718	0.2715	0.2747	0.2698	0.2862	0.2192	0.2556
5.54	0.2522	0.2546	0.2662	0.2773	0.2521	0.2473	0.2695	0.2635	0.2456	0.261	0.2734	0.2762	0.2324	0.2526	0.278	0.2449	0.2616	0.2638	0.2729	0.2624	0.2491	0.267	0.2636	0.2683	0.2582	0.2608	0.2794	0.2768	0.2499	0.2229	0.268	0.2273	0.2253	0.2775	0.2617	0.2633	0.2619	0.2799	0.2743	0.2626	0.2574	0.2548	0.2702	0.2736	0.2725	0.2707	0.2844	0.2175	0.2506
5.555	0.2524	0.2536	0.2652	0.2776	0.2526	0.2466	0.2717	0.266	0.2461	0.263	0.2755	0.2778	0.2318	0.2521	0.279	0.2457	0.2608	0.2635	0.2732	0.2617	0.2501	0.265	0.2629	0.2694	0.2586	0.2631	0.278	0.2731	0.2499	0.2245	0.269	0.2297	0.2227	0.2782	0.2602	0.2655	0.2652	0.2793	0.2745	0.2629	0.2564	0.2573	0.2699	0.2743	0.2726	0.2693	0.2859	0.2194	0.2518
5.57	0.2501	0.2555	0.2657	0.2797	0.252	0.2468	0.269	0.2656	0.244	0.2639	0.2761	0.2773	0.2337	0.2515	0.2783	0.2452	0.2622	0.2625	0.2736	0.2625	0.2507	0.2665	0.2628	0.2678	0.2582	0.263	0.2785	0.2767	0.2505	0.2239	0.2685	0.2294	0.2217	0.2763	0.2617	0.2627	0.265	0.28	0.2751	0.2615	0.2569	0.2564	0.27	0.2765	0.2735	0.2684	0.2862	0.2188	0.2538
5.585	0.2522	0.2564	0.2654	0.2788	0.2526	0.2476	0.2695	0.2643	0.2455	0.2622	0.2738	0.2772	0.2341	0.2542	0.2772	0.2479	0.2616	0.2627	0.2719	0.2643	0.2505	0.2652	0.263	0.2667	0.2581	0.2636	0.279	0.2753	0.2512	0.2257	0.2678	0.2305	0.2249	0.2785	0.2601	0.2613	0.2644	0.2808	0.2731	0.2635	0.2571	0.2568	0.2694	0.2739	0.2754	0.2696	0.2846	0.2206	0.2523
5.6	0.2518	0.2575	0.2662	0.2773	0.2545	0.246	0.2696	0.2655	0.2474	0.2631	0.2741	0.276	0.2321	0.2527	0.2783	0.2469	0.2634	0.2635	0.2723	0.2635	0.2501	0.2677	0.2623	0.2692	0.2593	0.2645	0.2805	0.276	0.249	0.2246	0.2688	0.2278	0.2239	0.2787	0.2618	0.2629	0.2668	0.2815	0.2746	0.263	0.2575	0.2567	0.2696	0.2748	0.2746	0.2698	0.2877	0.2191	0.2525
5.615	0.2503	0.2565	0.2657	0.2783	0.2531	0.247	0.2696	0.2655	0.2468	0.2634	0.2735	0.2757	0.2312	0.2533	0.2799	0.2454	0.2607	0.2631	0.2732	0.263	0.2513	0.2674	0.2657	0.2688	0.2592	0.264	0.2799	0.2756	0.2496	0.2234	0.2696	0.23	0.2232	0.2801	0.261	0.2626	0.2641	0.2806	0.2751	0.2611	0.2575	0.257	0.2711	0.2781	0.2743	0.269	0.2864	0.2198	0.2514
5.63	0.2516	0.2557	0.2656	0.2767	0.253	0.2463	0.2709	0.2666	0.2472	0.2643	0.2758	0.2771	0.2306	0.2546	0.2786	0.2466	0.2624	0.2648	0.2728	0.2628	0.2518	0.2677	0.2641	0.2687	0.258	0.2634	0.278	0.2766	0.251	0.2243	0.2668	0.2283	0.2244	0.2785	0.2615	0.2651	0.2637	0.28	0.2745	0.2601	0.2576	0.2585	0.271	0.2738	0.2749	0.2686	0.2856	0.2198	0.2532
5.645	0.2525	0.2572	0.266	0.2767	0.2545	0.2481	0.2686	0.2641	0.2475	0.2644	0.2731	0.2769	0.2333	0.2526	0.2808	0.2464	0.2619	0.2625	0.273	0.2625	0.2493	0.266	0.2639	0.2672	0.2591	0.2617	0.2806	0.2756	0.2537	0.223	0.2695	0.2301	0.224	0.28	0.2619	0.2621	0.2647	0.2803	0.2761	0.2637	0.2592	0.2582	0.2718	0.2745	0.2766	0.268	0.2875	0.2196	0.2547
5.66	0.2501	0.2571	0.2657	0.276	0.2509	0.2472	0.2703	0.2651	0.2475	0.2665	0.2745	0.277	0.232	0.2533	0.2801	0.2448	0.2617	0.2638	0.2733	0.2627	0.2508	0.2697	0.2626	0.2682	0.2581	0.2608	0.28	0.2755	0.2493	0.2253	0.2682	0.2284	0.2244	0.2784	0.2622	0.2644	0.2659	0.2819	0.2762	0.2623	0.259	0.2581	0.2714	0.2758	0.2748	0.2695	0.2863	0.2209	0.2531
5.675	0.254	0.2577	0.2649	0.2767	0.2514	0.2491	0.2719	0.264	0.2475	0.2645	0.277	0.2786	0.2328	0.254	0.2804	0.2454	0.2631	0.2657	0.2721	0.2639	0.2512	0.2677	0.2649	0.2679	0.2602	0.261	0.2785	0.2781	0.2511	0.222	0.2715	0.2296	0.2212	0.2805	0.2623	0.2627	0.2646	0.2815	0.2743	0.2624	0.2589	0.2604	0.2735	0.2753	0.2754	0.2698	0.2843	0.2211	0.2575
5.69	0.2497	0.2552	0.2661	0.2782	0.2534	0.2474	0.2705	0.2646	0.2483	0.2655	0.2729	0.2756	0.2331	0.2529	0.2784	0.2461	0.2631	0.2642	0.2747	0.2642	0.2513	0.2682	0.264	0.2693	0.2591	0.2634	0.279	0.2774	0.2512	0.2224	0.2676	0.2315	0.2221	0.2792	0.2625	0.2634	0.2645	0.2796	0.2756	0.2631	0.2584	0.2579	0.2719	0.2769	0.2751	0.2689	0.2871	0.2221	0.2535
5.705	0.2522	0.2585	0.2664	0.2795	0.2525	0.2463	0.2727	0.2657	0.248	0.2636	0.274	0.2766	0.2332	0.253	0.28	0.2456	0.2626	0.2643	0.2739	0.2642	0.2506	0.2672	0.2617	0.2657	0.26	0.2611	0.2821	0.2748	0.2484	0.2244	0.2699	0.2311	0.2224	0.2772	0.2628	0.263	0.2657	0.2821	0.2743	0.2642	0.257	0.2571	0.2702	0.2753	0.2761	0.2685	0.2868	0.2202	0.2539
5.72	0.2516	0.2572	0.2659	0.28	0.2546	0.2464	0.269	0.2654	0.2482	0.2635	0.2755	0.2755	0.2344	0.2527	0.2818	0.2473	0.2618	0.2641	0.2725	0.263	0.2519	0.2678	0.2631	0.2695	0.2596	0.2614	0.2794	0.2762	0.2507	0.2242	0.2701	0.2282	0.2204	0.2778	0.2614	0.2638	0.265	0.2806	0.277	0.2611	0.2598	0.2567	0.2706	0.2769	0.2745	0.2713	0.285	0.223	0.2558
5.735	0.251	0.2575	0.267	0.2776	0.2536	0.2489	0.2697	0.2664	0.2495	0.2646	0.2757	0.2788	0.2325	0.2543	0.2792	0.2457	0.2623	0.2623	0.2721	0.2639	0.2501	0.2666	0.2639	0.2681	0.2572	0.2609	0.2817	0.2749	0.2505	0.2231	0.2711	0.2306	0.2226	0.2757	0.2631	0.2647	0.2667	0.2813	0.2765	0.263	0.259	0.2571	0.2724	0.2752	0.2779	0.2675	0.2848	0.222	0.2535
5.75	0.2535	0.2579	0.2679	0.2784	0.2524	0.2479	0.2706	0.2648	0.2497	0.2648	0.2736	0.2782	0.2328	0.2533	0.2787	0.2451	0.2623	0.2632	0.2742	0.2628	0.2503	0.2689	0.2636	0.269	0.2614	0.2638	0.2792	0.2782	0.2505	0.2247	0.2723	0.2289	0.2219	0.2797	0.2626	0.2636	0.2658	0.2821	0.2783	0.2627	0.2595	0.2592	0.2719	0.2748	0.2751	0.2696	0.2889	0.2216	0.256
5.765	0.253	0.2588	0.2658	0.2781	0.2526	0.2476	0.2682	0.2668	0.2481	0.2656	0.2743	0.279	0.2322	0.2552	0.279	0.2464	0.2642	0.2633	0.2737	0.2638	0.2516	0.2693	0.2636	0.2689	0.2598	0.265	0.2807	0.2773	0.2508	0.2253	0.2716	0.2268	0.2266	0.2784	0.2611	0.2644	0.2665	0.2826	0.2758	0.2632	0.2607	0.2597	0.2718	0.2766	0.2757	0.268	0.2872	0.2198	0.2546
5.78	0.2513	0.256	0.2663	0.2788	0.2533	0.247	0.2734	0.2669	0.2484	0.2635	0.2739	0.2771	0.2343	0.2532	0.2797	0.2454	0.2648	0.2621	0.2748	0.2635	0.2519	0.2707	0.2638	0.269	0.2567	0.2615	0.2802	0.2766	0.2517	0.2264	0.2705	0.23	0.2245	0.2804	0.2628	0.2638	0.2661	0.2821	0.2761	0.2642	0.2592	0.2593	0.2719	0.2792	0.276	0.2719	0.2881	0.2215	0.2558
5.795	0.2509	0.2566	0.2657	0.2787	0.2525	0.2467	0.2706	0.2656	0.2506	0.2664	0.2755	0.2797	0.2349	0.2569	0.2796	0.2451	0.2639	0.2662	0.2712	0.2626	0.2522	0.2691	0.2642	0.2684	0.2593	0.2631	0.2794	0.2765	0.2516	0.2258	0.2696	0.2295	0.2224	0.2793	0.2602	0.2634	0.266	0.2816	0.276	0.2636	0.2583	0.2588	0.2717	0.278	0.2751	0.2717	0.2878	0.2212	0.2561
5.81	0.2522	0.2556	0.2681	0.2803	0.2518	0.246	0.2729	0.2665	0.2478	0.264	0.2759	0.2792	0.2341	0.2554	0.281	0.2474	0.2641	0.2664	0.2748	0.2638	0.251	0.2666	0.263	0.2671	0.2597	0.261	0.2786	0.2768	0.2524	0.2266	0.2701	0.2307	0.2248	0.2806	0.2626	0.2635	0.2648	0.2835	0.274	0.2623	0.2591	0.2585	0.2691	0.2779	0.2761	0.27	0.2853	0.2213	0.2535
5.825	0.2538	0.26	0.2658	0.2796	0.2516	0.2473	0.2689	0.2658	0.2467	0.2632	0.2751	0.278	0.2343	0.2546	0.2788	0.2461	0.2649	0.2658	0.274	0.2655	0.2519	0.2697	0.2636	0.2692	0.2595	0.2627	0.2812	0.2794	0.2514	0.2256	0.2725	0.2308	0.2242	0.2771	0.263	0.2651	0.2651	0.2833	0.2764	0.2647	0.2586	0.2596	0.2714	0.2739	0.2766	0.2705	0.288	0.2223	0.2538
5.84	0.2539	0.2577	0.2657	0.2792	0.2532	0.2472	0.2688	0.2657	0.2492	0.266	0.2767	0.2777	0.2336	0.2551	0.2803	0.2462	0.2628	0.2623	0.2741	0.2633	0.252	0.2678	0.2646	0.269	0.2582	0.2656	0.2785	0.2772	0.2521	0.2253	0.2706	0.2299	0.2235	0.2798	0.2619	0.2657	0.2648	0.2815	0.2752	0.2624	0.2601	0.2582	0.2721	0.2744	0.2767	0.272	0.2879	0.22	0.2557
5.855	0.2526	0.2581	0.267	0.2809	0.2517	0.2479	0.2729	0.2656	0.2487	0.2665	0.2772	0.2786	0.2339	0.2547	0.2797	0.246	0.2651	0.2646	0.2737	0.2652	0.2506	0.2679	0.2619	0.2687	0.2592	0.2633	0.2789	0.2781	0.2541	0.2257	0.2691	0.2323	0.2214	0.28	0.2617	0.264	0.2661	0.283	0.2768	0.2609	0.2585	0.2584	0.2742	0.2788	0.2784	0.27	0.2878	0.2206	0.2554
5.87	0.2525	0.2589	0.2683	0.2795	0.2536	0.2483	0.2696	0.2643	0.2491	0.2667	0.2775	0.2792	0.2325	0.256	0.2804	0.2469	0.2641	0.2655	0.2731	0.2639	0.2516	0.2668	0.2646	0.268	0.2592	0.2614	0.2819	0.2782	0.2516	0.2247	0.2715	0.2308	0.2256	0.2793	0.2638	0.2656	0.2672	0.2827	0.2764	0.2651	0.2594	0.2594	0.2712	0.2771	0.2767	0.2702	0.2876	0.222	0.2545
5.885	0.251	0.2593	0.268	0.2816	0.2541	0.2473	0.2705	0.2675	0.2499	0.2652	0.2767	0.2785	0.2345	0.2567	0.2799	0.2468	0.266	0.2634	0.2749	0.2648	0.2512	0.2678	0.2631	0.2671	0.2571	0.2642	0.2806	0.2759	0.2495	0.2268	0.2706	0.2335	0.2243	0.2803	0.2619	0.2635	0.2674	0.2818	0.2751	0.2621	0.2601	0.2565	0.2732	0.2768	0.2773	0.2697	0.2894	0.2212	0.2552
5.9	0.2513	0.2588	0.2666	0.2795	0.2512	0.2457	0.271	0.2645	0.2503	0.2657	0.2772	0.2795	0.2338	0.256	0.2811	0.2468	0.2659	0.2646	0.2746	0.2635	0.2505	0.2676	0.2641	0.2687	0.26	0.2625	0.28	0.2758	0.2515	0.2247	0.2708	0.2317	0.223	0.2787	0.2646	0.2647	0.2676	0.2829	0.2766	0.2638	0.2584	0.2588	0.2741	0.2766	0.2749	0.2696	0.2879	0.221	0.257
5.915	0.2526	0.2575	0.2664	0.278	0.252	0.2501	0.2702	0.2654	0.2475	0.2661	0.2762	0.2811	0.2344	0.2548	0.2808	0.2488	0.2654	0.2626	0.2742	0.2644	0.2527	0.2665	0.2644	0.2691	0.2609	0.2644	0.2802	0.2762	0.2522	0.227	0.2726	0.2311	0.2236	0.2786	0.2648	0.2655	0.2659	0.2836	0.2781	0.267	0.258	0.2594	0.2722	0.2782	0.2778	0.2688	0.2899	0.2237	0.2574
5.93	0.2545	0.2571	0.2672	0.2799	0.2526	0.2489	0.2699	0.2681	0.2481	0.2662	0.2756	0.2794	0.2335	0.2568	0.2809	0.2468	0.2657	0.2647	0.2738	0.2653	0.2524	0.2688	0.2635	0.2681	0.2597	0.2631	0.2781	0.2757	0.251	0.2261	0.2715	0.2306	0.2226	0.2792	0.2626	0.2653	0.265	0.2835	0.2771	0.2642	0.2604	0.2586	0.2738	0.2773	0.2756	0.2708	0.288	0.2214	0.2555
5.945	0.2534	0.2591	0.2682	0.281	0.2551	0.2486	0.2715	0.2673	0.2476	0.2637	0.2755	0.2809	0.2341	0.2557	0.281	0.2476	0.268	0.2656	0.2755	0.2651	0.2498	0.2681	0.2651	0.27	0.2617	0.2653	0.2786	0.2755	0.2522	0.2271	0.2712	0.2304	0.2237	0.2804	0.264	0.2655	0.2667	0.284	0.2765	0.2648	0.2604	0.2578	0.2741	0.2771	0.2772	0.2693	0.2892	0.2217	0.2549
5.96	0.2519	0.2594	0.2675	0.2811	0.2536	0.2499	0.2712	0.2666	0.2499	0.266	0.2751	0.28	0.2357	0.2559	0.2817	0.2477	0.2668	0.266	0.2743	0.2648	0.2517	0.2686	0.2628	0.2701	0.2605	0.2644	0.2787	0.277	0.2554	0.2242	0.2703	0.2318	0.2252	0.2807	0.2633	0.264	0.2661	0.2826	0.2757	0.2637	0.2603	0.2596	0.2725	0.277	0.2787	0.2713	0.2859	0.2224	0.2548
5.975	0.2511	0.2583	0.2689	0.2808	0.2535	0.2502	0.2709	0.2677	0.2492	0.2672	0.2771	0.2799	0.2332	0.2581	0.2809	0.2481	0.2671	0.264	0.2738	0.2648	0.2513	0.2676	0.2646	0.2687	0.2604	0.2647	0.2789	0.2792	0.2513	0.2247	0.2693	0.2308	0.2249	0.2802	0.264	0.2644	0.2656	0.2834	0.2776	0.2643	0.2596	0.2586	0.2748	0.2789	0.2768	0.2727	0.2888	0.2225	0.2543
5.99	0.2536	0.261	0.2684	0.2808	0.2525	0.2508	0.2723	0.269	0.2472	0.2663	0.2771	0.2824	0.2338	0.2574	0.2823	0.2487	0.268	0.2654	0.2745	0.2654	0.251	0.269	0.2653	0.2688	0.2587	0.2639	0.2818	0.2766	0.2509	0.2256	0.2705	0.2311	0.2257	0.2783	0.2658	0.2662	0.2687	0.2832	0.2781	0.2649	0.2592	0.2592	0.2723	0.2761	0.2777	0.2701	0.2869	0.2214	0.2574
6.005	0.253	0.2598	0.2671	0.2805	0.2553	0.2498	0.2727	0.2682	0.2498	0.2661	0.2777	0.2786	0.2359	0.2568	0.2802	0.2476	0.2684	0.2654	0.2756	0.2643	0.2524	0.2671	0.263	0.2694	0.2592	0.2639	0.2803	0.2776	0.2522	0.2246	0.2725	0.2309	0.2244	0.2805	0.2637	0.2661	0.269	0.2835	0.2756	0.2639	0.2588	0.2601	0.2742	0.2776	0.2778	0.2701	0.2889	0.2244	0.2559
6.02	0.2521	0.2576	0.2685	0.2802	0.2542	0.2494	0.2709	0.2672	0.2507	0.2653	0.2772	0.2789	0.2343	0.2563	0.2836	0.2482	0.2686	0.2637	0.273	0.2634	0.2521	0.2682	0.264	0.2701	0.2606	0.2624	0.2805	0.2762	0.254	0.2243	0.2708	0.2309	0.2226	0.2787	0.2635	0.2662	0.2664	0.286	0.2754	0.2631	0.2612	0.2598	0.2739	0.2793	0.2783	0.269	0.2874	0.2243	0.2579
6.035	0.2545	0.2612	0.268	0.2794	0.2528	0.2499	0.2715	0.2666	0.249	0.2669	0.2773	0.2801	0.2346	0.2563	0.2821	0.2484	0.2677	0.2658	0.2735	0.2656	0.2522	0.2685	0.2657	0.2694	0.2603	0.2654	0.2802	0.2774	0.2498	0.2254	0.2715	0.2296	0.2256	0.2792	0.266	0.2666	0.2672	0.2835	0.2749	0.2643	0.2608	0.2602	0.2736	0.2771	0.2782	0.2711	0.2881	0.222	0.2578
6.05	0.2536	0.2598	0.2691	0.281	0.254	0.2512	0.2711	0.2661	0.2474	0.2676	0.2785	0.2795	0.2352	0.2572	0.2806	0.2471	0.2668	0.2661	0.2739	0.2648	0.2506	0.27	0.2637	0.2668	0.2608	0.2643	0.2803	0.2766	0.2512	0.2262	0.2713	0.231	0.2247	0.28	0.2655	0.2652	0.2675	0.2852	0.2775	0.2647	0.2603	0.2571	0.273	0.2789	0.2773	0.271	0.2873	0.222	0.2566
6.065	0.2537	0.2595	0.2681	0.2799	0.2532	0.2497	0.27	0.2675	0.2498	0.2661	0.2784	0.2818	0.235	0.2561	0.2818	0.2468	0.2679	0.2662	0.2755	0.2645	0.2522	0.2692	0.2636	0.269	0.2595	0.2638	0.2811	0.2743	0.252	0.2267	0.2696	0.2282	0.2246	0.2801	0.2646	0.2656	0.2672	0.2845	0.2755	0.2648	0.261	0.2592	0.2726	0.2777	0.2774	0.2688	0.2882	0.223	0.2559
6.08	0.2544	0.2604	0.2707	0.2784	0.2545	0.2482	0.2716	0.265	0.2483	0.269	0.278	0.2804	0.2339	0.2578	0.2808	0.2481	0.2684	0.2638	0.2758	0.2642	0.252	0.2673	0.2641	0.2694	0.26	0.2664	0.2792	0.2756	0.254	0.2263	0.2731	0.2308	0.2256	0.2807	0.2652	0.265	0.2682	0.2834	0.2755	0.264	0.2611	0.2579	0.2753	0.2808	0.2782	0.2708	0.2889	0.223	0.2593
6.095	0.2528	0.2614	0.2692	0.2805	0.2563	0.2501	0.2721	0.2685	0.2497	0.2681	0.28	0.2797	0.2356	0.2547	0.2827	0.2472	0.2691	0.2639	0.2747	0.2644	0.2505	0.2696	0.2647	0.2718	0.2598	0.2627	0.2802	0.2783	0.2535	0.2258	0.2712	0.2322	0.2252	0.2803	0.2658	0.2673	0.2684	0.2836	0.276	0.2656	0.2585	0.2602	0.274	0.279	0.2792	0.2709	0.2883	0.2226	0.2574
6.11	0.254	0.2593	0.2682	0.2819	0.2538	0.2487	0.2707	0.2678	0.2502	0.266	0.2776	0.2785	0.2359	0.2567	0.2826	0.2468	0.2703	0.2662	0.2731	0.2646	0.2516	0.2679	0.2634	0.2704	0.2598	0.2649	0.2816	0.2757	0.2519	0.2273	0.2723	0.2304	0.2235	0.2802	0.2646	0.268	0.2696	0.2855	0.2765	0.2652	0.2609	0.2602	0.2754	0.2772	0.2785	0.2734	0.2879	0.2248	0.2579
6.125	0.2525	0.2606	0.269	0.2826	0.2551	0.2502	0.2728	0.2673	0.2495	0.2665	0.2784	0.2796	0.2379	0.2572	0.2831	0.2464	0.2685	0.2647	0.2754	0.2657	0.2516	0.27	0.265	0.27	0.2608	0.264	0.2792	0.2786	0.2531	0.2248	0.2718	0.2295	0.225	0.2797	0.2651	0.2677	0.2676	0.2854	0.2759	0.265	0.2602	0.2612	0.2755	0.2775	0.2785	0.2726	0.2904	0.2252	0.2572
6.14	0.254	0.2584	0.2673	0.2816	0.2516	0.2494	0.2698	0.2684	0.2486	0.2665	0.2776	0.281	0.2372	0.2572	0.2825	0.2467	0.2678	0.2642	0.2743	0.2662	0.2555	0.2696	0.266	0.2718	0.2609	0.2651	0.2801	0.2788	0.252	0.2261	0.2716	0.2317	0.2245	0.2809	0.2649	0.2685	0.2677	0.285	0.2767	0.2661	0.2597	0.261	0.2761	0.2795	0.2787	0.2734	0.2881	0.2239	0.2581
6.155	0.2542	0.2603	0.2681	0.2828	0.2524	0.2497	0.2702	0.2689	0.2511	0.2675	0.2791	0.2803	0.2362	0.2581	0.2838	0.2484	0.2685	0.2662	0.2751	0.2648	0.2521	0.2676	0.264	0.2701	0.2607	0.2633	0.281	0.2767	0.2525	0.2271	0.2708	0.2322	0.2243	0.279	0.2646	0.2673	0.2698	0.2859	0.2796	0.2662	0.2608	0.2612	0.2752	0.2805	0.2787	0.2715	0.2881	0.2235	0.2581
6.17	0.2551	0.2613	0.2686	0.2825	0.2541	0.2507	0.272	0.2676	0.2499	0.2675	0.2788	0.2807	0.2378	0.2601	0.2817	0.2497	0.2708	0.2636	0.2741	0.2642	0.2533	0.2696	0.2627	0.2706	0.2603	0.2634	0.2798	0.2789	0.2524	0.2272	0.2739	0.2299	0.224	0.2801	0.2638	0.2678	0.2677	0.2845	0.2782	0.2643	0.262	0.2606	0.2763	0.2788	0.2803	0.2732	0.2896	0.223	0.257
6.185	0.255	0.2601	0.2691	0.281	0.2546	0.2481	0.2706	0.2676	0.2495	0.2675	0.2792	0.2817	0.2389	0.259	0.2834	0.2477	0.2685	0.2662	0.2754	0.2662	0.253	0.2707	0.2656	0.271	0.2617	0.2662	0.2817	0.2771	0.2543	0.2273	0.2715	0.2287	0.2243	0.2787	0.2655	0.2656	0.2686	0.2853	0.2784	0.266	0.262	0.2595	0.2755	0.28	0.2809	0.2714	0.2875	0.2235	0.2588
6.2	0.2541	0.2599	0.2699	0.2809	0.2559	0.2496	0.2713	0.2683	0.2481	0.2679	0.2784	0.2799	0.2368	0.2579	0.2835	0.2482	0.2696	0.2648	0.2761	0.2659	0.2518	0.2687	0.2642	0.2686	0.2592	0.2648	0.2809	0.2745	0.255	0.2263	0.2712	0.2308	0.2226	0.2816	0.2657	0.2686	0.2676	0.286	0.2796	0.2673	0.2605	0.2593	0.277	0.2803	0.279	0.2701	0.2882	0.2234	0.2574
6.215	0.2554	0.2617	0.2688	0.2814	0.2548	0.2486	0.2735	0.2679	0.2519	0.268	0.2759	0.2821	0.238	0.2602	0.283	0.2482	0.2686	0.2645	0.2747	0.2655	0.2527	0.2681	0.2643	0.2702	0.2593	0.265	0.281	0.2784	0.2524	0.2276	0.2722	0.2301	0.226	0.2792	0.2656	0.2673	0.2688	0.2851	0.2777	0.2644	0.2606	0.2621	0.2759	0.28	0.2792	0.2733	0.2904	0.2238	0.2584
6.23	0.2559	0.2631	0.2677	0.2821	0.2556	0.2504	0.2734	0.2674	0.2502	0.2661	0.2798	0.2818	0.2372	0.2594	0.2827	0.248	0.2708	0.266	0.274	0.2651	0.2526	0.2689	0.2662	0.2669	0.2599	0.2648	0.2804	0.2796	0.2542	0.2257	0.2727	0.2312	0.2243	0.2816	0.2644	0.2667	0.2687	0.2862	0.2776	0.2657	0.2619	0.2619	0.2754	0.2788	0.2795	0.2739	0.2897	0.2244	0.258
6.245	0.2545	0.2632	0.2692	0.2808	0.2566	0.2507	0.273	0.2688	0.2508	0.2671	0.2783	0.2812	0.2354	0.2603	0.2828	0.2489	0.2694	0.2655	0.2758	0.2637	0.2527	0.2679	0.2637	0.2712	0.2601	0.2632	0.2806	0.2794	0.2516	0.2255	0.2717	0.2301	0.2246	0.2807	0.2661	0.2669	0.2697	0.2869	0.2777	0.2654	0.2613	0.26	0.2767	0.2802	0.2789	0.2718	0.2891	0.2242	0.2578
6.26	0.2535	0.2621	0.2684	0.2831	0.2529	0.2518	0.2718	0.2693	0.2523	0.2679	0.278	0.2809	0.2359	0.2599	0.2822	0.2477	0.2691	0.2635	0.275	0.2665	0.2536	0.2705	0.264	0.2715	0.2612	0.2651	0.2811	0.2787	0.2535	0.2263	0.2724	0.2329	0.2243	0.2797	0.2665	0.2673	0.2689	0.2872	0.2775	0.2657	0.2626	0.2599	0.2776	0.2799	0.2783	0.2728	0.2887	0.2246	0.2589
6.275	0.2531	0.263	0.2686	0.2841	0.2544	0.2516	0.2721	0.27	0.2501	0.2695	0.2803	0.2801	0.2368	0.2594	0.2835	0.2474	0.2694	0.2662	0.2768	0.266	0.2519	0.2687	0.2631	0.2705	0.2597	0.2652	0.2822	0.2798	0.2535	0.2261	0.2719	0.2316	0.2263	0.2823	0.2665	0.2676	0.27	0.2868	0.2777	0.2649	0.2612	0.2624	0.2756	0.2811	0.279	0.2728	0.2865	0.2263	0.2578
6.29	0.2534	0.2618	0.2694	0.2826	0.2536	0.2503	0.2738	0.2707	0.2519	0.2672	0.2802	0.2835	0.235	0.2586	0.2843	0.2504	0.2686	0.2654	0.2758	0.2651	0.2511	0.27	0.2635	0.2714	0.2579	0.2659	0.2817	0.2782	0.2522	0.225	0.272	0.231	0.223	0.2792	0.2665	0.269	0.2702	0.2877	0.2792	0.2656	0.261	0.2614	0.275	0.2793	0.2788	0.2733	0.2891	0.2244	0.2598
6.305	0.2555	0.2619	0.2682	0.2819	0.2546	0.2513	0.2693	0.2688	0.2503	0.2684	0.278	0.2851	0.236	0.2582	0.2829	0.2488	0.271	0.2671	0.2725	0.266	0.2516	0.2666	0.2654	0.2691	0.2623	0.2641	0.2816	0.2793	0.2528	0.2262	0.2724	0.2326	0.2246	0.2792	0.2663	0.2678	0.2691	0.2883	0.2781	0.2669	0.2621	0.2621	0.2761	0.28	0.2818	0.2709	0.2897	0.2241	0.2589
6.32	0.2554	0.263	0.2696	0.283	0.2547	0.253	0.2721	0.2674	0.2505	0.2693	0.2795	0.2823	0.2349	0.2605	0.2823	0.249	0.2721	0.2644	0.2756	0.2672	0.2534	0.2705	0.2648	0.2703	0.2612	0.2638	0.2812	0.2803	0.2523	0.2267	0.2731	0.2336	0.2246	0.2807	0.2652	0.2671	0.2709	0.2866	0.2779	0.2664	0.2609	0.2615	0.2758	0.2812	0.2799	0.2709	0.2917	0.2231	0.2575
6.335	0.254	0.264	0.271	0.2822	0.2539	0.2509	0.2732	0.269	0.2531	0.268	0.2787	0.2838	0.2354	0.2612	0.2827	0.2491	0.2707	0.2661	0.2768	0.2673	0.2534	0.2694	0.2659	0.2698	0.2604	0.2649	0.2843	0.2797	0.2526	0.2277	0.2731	0.2317	0.2252	0.28	0.2674	0.2695	0.2689	0.2862	0.2786	0.2665	0.2615	0.2607	0.2768	0.2804	0.281	0.2736	0.29	0.2264	0.2568
6.35	0.2539	0.2611	0.2691	0.2824	0.2565	0.2506	0.2734	0.2676	0.2494	0.2691	0.2806	0.2833	0.2372	0.2609	0.2835	0.2491	0.2721	0.2657	0.2763	0.2673	0.2525	0.268	0.2644	0.2699	0.2612	0.2647	0.2827	0.2783	0.2533	0.2268	0.2706	0.2308	0.2253	0.2812	0.2655	0.2665	0.2686	0.2874	0.2781	0.2638	0.2607	0.2628	0.2757	0.2795	0.2822	0.2738	0.2889	0.2248	0.2606
6.365	0.2544	0.2636	0.2692	0.2838	0.2549	0.2513	0.2718	0.2677	0.2515	0.269	0.2788	0.2818	0.2367	0.2587	0.2821	0.2495	0.2707	0.2658	0.2759	0.2664	0.2539	0.2684	0.2652	0.2707	0.2606	0.2655	0.2836	0.2785	0.253	0.2266	0.2726	0.2312	0.2233	0.28	0.2654	0.2678	0.2682	0.287	0.2784	0.2681	0.2617	0.2603	0.2775	0.2814	0.2803	0.2725	0.2902	0.2247	0.2596
6.38	0.2556	0.2614	0.268	0.2841	0.2534	0.2538	0.2723	0.2678	0.2516	0.2676	0.2822	0.2817	0.2386	0.2594	0.2835	0.2491	0.2713	0.2671	0.2732	0.2661	0.2524	0.269	0.264	0.2705	0.2594	0.264	0.2818	0.2793	0.2542	0.227	0.2723	0.2328	0.2251	0.281	0.2658	0.2673	0.27	0.2872	0.2764	0.2666	0.2633	0.2598	0.2769	0.2799	0.2812	0.2747	0.2896	0.2237	0.2576
6.395	0.255	0.2635	0.2691	0.2836	0.2562	0.2503	0.2738	0.2681	0.2505	0.2686	0.2805	0.2826	0.2396	0.2612	0.2839	0.2498	0.2721	0.268	0.2755	0.2667	0.2521	0.2686	0.2637	0.2713	0.2613	0.2654	0.2839	0.28	0.2551	0.2253	0.2728	0.2328	0.2257	0.2818	0.2673	0.2676	0.2709	0.2886	0.278	0.2647	0.2624	0.2627	0.2779	0.2797	0.2799	0.2749	0.2905	0.2259	0.259
6.41	0.257	0.2624	0.2715	0.2831	0.2565	0.2533	0.2729	0.2691	0.2507	0.268	0.2808	0.2851	0.2365	0.2612	0.2844	0.2485	0.2717	0.2665	0.2734	0.2675	0.2524	0.268	0.2646	0.2726	0.2601	0.2652	0.2816	0.28	0.2535	0.2263	0.2708	0.2294	0.2256	0.2798	0.2653	0.2689	0.2696	0.2881	0.278	0.2649	0.2629	0.2605	0.2773	0.2816	0.2819	0.2748	0.2894	0.2264	0.2594
6.425	0.2544	0.2632	0.2698	0.2847	0.2563	0.2531	0.2728	0.2713	0.2486	0.2683	0.282	0.2827	0.237	0.2615	0.284	0.2493	0.2724	0.2665	0.275	0.2669	0.2541	0.2684	0.2634	0.2696	0.2617	0.2656	0.2813	0.2785	0.2527	0.2264	0.2741	0.2298	0.2256	0.2804	0.2667	0.2695	0.2691	0.2885	0.2779	0.2655	0.2626	0.2624	0.2784	0.2782	0.2824	0.2742	0.2898	0.2253	0.2582
6.44	0.2547	0.2632	0.268	0.2845	0.2548	0.2527	0.2721	0.2726	0.2521	0.2693	0.281	0.2818	0.2369	0.2625	0.2835	0.2486	0.2732	0.2676	0.2763	0.2667	0.2514	0.2698	0.2641	0.2711	0.2604	0.266	0.2819	0.2794	0.2549	0.2283	0.271	0.2313	0.2255	0.2817	0.2655	0.2688	0.2715	0.2867	0.2793	0.2656	0.2628	0.2637	0.28	0.2799	0.2819	0.274	0.2899	0.2238	0.261
6.455	0.255	0.2636	0.2708	0.2847	0.2575	0.2523	0.2725	0.2691	0.2544	0.2707	0.2776	0.2817	0.2383	0.2632	0.2851	0.2491	0.2751	0.2668	0.2763	0.2669	0.2526	0.2675	0.2659	0.271	0.2602	0.2649	0.2819	0.279	0.2518	0.2275	0.2735	0.231	0.2269	0.2794	0.2658	0.271	0.272	0.288	0.2798	0.2669	0.2621	0.2604	0.2775	0.2818	0.2822	0.2728	0.2907	0.2244	0.2604
6.47	0.2557	0.2627	0.2705	0.2845	0.258	0.2526	0.2721	0.2701	0.2524	0.2684	0.281	0.2843	0.2365	0.2617	0.2854	0.2497	0.2748	0.2666	0.2759	0.2675	0.2517	0.2713	0.2646	0.2701	0.2617	0.2675	0.2829	0.2778	0.2554	0.2278	0.2725	0.2319	0.2239	0.2805	0.2668	0.2692	0.2705	0.288	0.281	0.2675	0.2636	0.2621	0.2775	0.2824	0.2828	0.2745	0.2908	0.2257	0.2613
6.485	0.2542	0.2626	0.2713	0.2858	0.2555	0.2527	0.2735	0.2731	0.2519	0.27	0.2793	0.2835	0.2384	0.2631	0.285	0.249	0.2727	0.2663	0.2767	0.2675	0.2521	0.269	0.2657	0.2722	0.2602	0.2658	0.2837	0.2782	0.254	0.2282	0.271	0.2317	0.2268	0.2825	0.2646	0.2685	0.272	0.2884	0.2802	0.2665	0.2629	0.2634	0.2795	0.281	0.2836	0.2738	0.2909	0.2252	0.2606
6.5	0.2558	0.2643	0.2706	0.2863	0.2541	0.2529	0.2747	0.2702	0.2518	0.2689	0.2805	0.2836	0.2404	0.262	0.287	0.2498	0.2717	0.2664	0.277	0.2664	0.2519	0.2694	0.2662	0.2697	0.2614	0.2647	0.2841	0.2767	0.2543	0.2267	0.2736	0.2316	0.2286	0.2804	0.2671	0.2689	0.2698	0.288	0.2767	0.2662	0.264	0.2632	0.2783	0.283	0.2839	0.2759	0.2918	0.2258	0.2579
6.515	0.2579	0.2646	0.2717	0.2839	0.256	0.2529	0.2753	0.2711	0.2488	0.2697	0.2801	0.2831	0.2386	0.2624	0.2834	0.2502	0.2716	0.2646	0.274	0.2664	0.2543	0.2709	0.2632	0.27	0.2611	0.264	0.2823	0.2792	0.2535	0.2285	0.2725	0.2319	0.2248	0.2801	0.266	0.2707	0.2712	0.2894	0.2787	0.267	0.2635	0.2624	0.2782	0.2789	0.2837	0.2755	0.2919	0.2259	0.2606
6.53	0.2565	0.2644	0.2722	0.2856	0.2557	0.2526	0.2746	0.271	0.2519	0.2701	0.2807	0.2821	0.2399	0.262	0.2847	0.2473	0.2744	0.2658	0.2754	0.2665	0.2533	0.2704	0.2669	0.2694	0.2638	0.2654	0.2827	0.2787	0.2543	0.227	0.271	0.2318	0.2249	0.2829	0.2665	0.2688	0.2698	0.2896	0.279	0.2661	0.2616	0.2614	0.2796	0.28	0.2836	0.2731	0.2942	0.2273	0.2601
6.545	0.2565	0.2648	0.2718	0.2855	0.2561	0.2528	0.2751	0.271	0.2507	0.2708	0.2828	0.2822	0.2408	0.2617	0.287	0.251	0.273	0.2663	0.276	0.2691	0.2544	0.2684	0.2657	0.2704	0.2603	0.2645	0.2832	0.2792	0.2545	0.227	0.2716	0.2313	0.2244	0.2818	0.264	0.27	0.2726	0.2886	0.2779	0.2667	0.2633	0.2613	0.28	0.2804	0.2844	0.2731	0.2926	0.2265	0.2602
6.56	0.2572	0.2647	0.2712	0.2857	0.256	0.2547	0.2748	0.2704	0.2496	0.2684	0.2812	0.2853	0.2379	0.2628	0.2862	0.251	0.2729	0.2666	0.2755	0.2659	0.2548	0.2693	0.2641	0.2713	0.2607	0.2659	0.285	0.2779	0.2537	0.2285	0.2724	0.2324	0.2258	0.2813	0.2678	0.269	0.2723	0.2882	0.2781	0.2664	0.2626	0.2625	0.2807	0.2819	0.2831	0.2741	0.2937	0.2268	0.2618
6.575	0.2565	0.2649	0.2715	0.2854	0.2588	0.2537	0.2742	0.2693	0.2517	0.27	0.2805	0.2826	0.2364	0.2635	0.2863	0.2494	0.2751	0.2666	0.2747	0.2664	0.2539	0.2692	0.2671	0.2707	0.2619	0.2649	0.2828	0.2779	0.2566	0.2278	0.2744	0.2304	0.2266	0.2822	0.2677	0.2682	0.2709	0.2886	0.2802	0.2678	0.2634	0.2628	0.2775	0.2802	0.2832	0.275	0.2927	0.2244	0.2615
6.59	0.2555	0.2656	0.2731	0.2853	0.2561	0.2531	0.2737	0.2702	0.2515	0.2719	0.281	0.284	0.2378	0.2631	0.2848	0.2495	0.2764	0.2663	0.2759	0.2679	0.2546	0.2706	0.2655	0.2721	0.2637	0.2654	0.2831	0.279	0.2551	0.2273	0.2731	0.2343	0.2267	0.2825	0.268	0.27	0.2695	0.29	0.2813	0.2677	0.2637	0.26	0.2778	0.2816	0.2816	0.2743	0.2928	0.2277	0.2612
6.605	0.2581	0.2659	0.2714	0.285	0.256	0.2531	0.2743	0.2707	0.2537	0.2715	0.2805	0.284	0.2377	0.2646	0.2864	0.2514	0.2731	0.2683	0.2766	0.2678	0.2538	0.2693	0.2662	0.27	0.2617	0.2663	0.2831	0.2798	0.2562	0.2282	0.2714	0.2316	0.2263	0.2804	0.2667	0.2696	0.2707	0.2882	0.2794	0.2671	0.2625	0.2618	0.2805	0.28	0.2831	0.2752	0.2948	0.2264	0.2589
6.62	0.2585	0.2639	0.2724	0.285	0.257	0.2519	0.2741	0.2703	0.2523	0.27	0.2803	0.2851	0.2396	0.2623	0.2853	0.2489	0.2766	0.2669	0.2773	0.2672	0.2541	0.2723	0.2664	0.2719	0.2617	0.2654	0.2833	0.2774	0.2544	0.2278	0.2701	0.2308	0.222	0.2811	0.2686	0.2727	0.2706	0.2892	0.2774	0.2696	0.2627	0.2616	0.2795	0.2817	0.2827	0.2744	0.2926	0.2264	0.2589
6.635	0.256	0.2653	0.273	0.2847	0.2554	0.2548	0.2764	0.271	0.2512	0.2714	0.2817	0.2837	0.2385	0.2604	0.2848	0.2505	0.2743	0.2661	0.2765	0.2642	0.2539	0.2703	0.2669	0.2714	0.2616	0.2664	0.2825	0.2793	0.2553	0.2292	0.2742	0.2301	0.2242	0.2828	0.2671	0.2704	0.272	0.2911	0.2799	0.2673	0.2633	0.2628	0.2806	0.2807	0.283	0.2766	0.2927	0.2277	0.2609
6.65	0.2576	0.2652	0.2708	0.2837	0.2581	0.2517	0.2732	0.271	0.2526	0.2701	0.2839	0.2844	0.237	0.2639	0.2847	0.2494	0.2752	0.2659	0.2771	0.2662	0.2542	0.2714	0.2674	0.27	0.2626	0.2651	0.2828	0.2799	0.2556	0.2281	0.2742	0.2324	0.2252	0.2826	0.2677	0.2701	0.2728	0.2906	0.2805	0.2675	0.2632	0.2627	0.279	0.2815	0.2864	0.2764	0.291	0.2274	0.2615
6.665	0.2541	0.2659	0.2721	0.2871	0.2559	0.2524	0.2729	0.2714	0.2511	0.2709	0.2811	0.2858	0.239	0.2649	0.2858	0.2507	0.2747	0.2665	0.2774	0.268	0.2554	0.2694	0.2661	0.2715	0.262	0.2641	0.2838	0.2787	0.2524	0.2275	0.2748	0.2316	0.2271	0.2805	0.2683	0.2704	0.2706	0.2888	0.2787	0.27	0.2621	0.2615	0.2795	0.283	0.2836	0.2757	0.2924	0.2292	0.2586
6.68	0.2564	0.2661	0.2728	0.2868	0.2562	0.2531	0.275	0.268	0.2524	0.2709	0.2811	0.2821	0.2411	0.2627	0.285	0.2506	0.2765	0.2667	0.2776	0.269	0.2526	0.2694	0.2656	0.2704	0.2626	0.264	0.2821	0.2776	0.2526	0.2269	0.2725	0.2323	0.2255	0.2809	0.2676	0.271	0.2727	0.2878	0.2809	0.2675	0.2644	0.263	0.2812	0.2817	0.2835	0.276	0.2931	0.2266	0.2632
6.695	0.2579	0.2647	0.2734	0.2875	0.2565	0.2515	0.2729	0.2687	0.2526	0.2713	0.2821	0.2844	0.2399	0.2652	0.2881	0.252	0.2747	0.2669	0.2778	0.2673	0.2531	0.2703	0.2675	0.272	0.2636	0.2634	0.2841	0.2796	0.255	0.2271	0.2737	0.2336	0.2263	0.2814	0.2684	0.2701	0.2712	0.2908	0.2796	0.2666	0.2641	0.2641	0.2816	0.2843	0.2848	0.2739	0.2929	0.2262	0.2611
6.71	0.2555	0.2663	0.2722	0.2868	0.2566	0.2537	0.2763	0.2716	0.2525	0.2716	0.2821	0.2847	0.2397	0.2639	0.2851	0.2511	0.2758	0.2653	0.2758	0.267	0.2538	0.2716	0.2674	0.2706	0.2612	0.268	0.2837	0.2785	0.2562	0.2292	0.2714	0.2336	0.225	0.2828	0.2675	0.2706	0.2725	0.2918	0.2809	0.2673	0.2648	0.2615	0.2801	0.2804	0.2858	0.2749	0.2927	0.2262	0.2608
6.725	0.2562	0.2667	0.2728	0.2865	0.257	0.2538	0.273	0.2705	0.2521	0.2702	0.2825	0.2848	0.2407	0.2641	0.2876	0.2506	0.2765	0.2651	0.2759	0.2663	0.254	0.2703	0.267	0.2713	0.2632	0.2663	0.2825	0.2799	0.256	0.2278	0.2736	0.231	0.2257	0.2829	0.2678	0.27	0.2736	0.2908	0.2801	0.2675	0.2637	0.2634	0.2815	0.2828	0.2833	0.2753	0.2934	0.2278	0.2619
6.74	0.2586	0.2669	0.2727	0.2866	0.2583	0.2537	0.2753	0.2698	0.253	0.2713	0.2853	0.2845	0.2396	0.2655	0.2846	0.2502	0.2755	0.2696	0.2763	0.2652	0.2562	0.2714	0.2667	0.2731	0.2621	0.2664	0.2858	0.2795	0.2533	0.2287	0.2742	0.2335	0.2289	0.2827	0.2686	0.271	0.2735	0.2903	0.2816	0.2685	0.2644	0.2614	0.2812	0.2827	0.2837	0.2755	0.2933	0.2266	0.2623
6.755	0.256	0.2658	0.2732	0.2874	0.2585	0.2557	0.2759	0.2723	0.2535	0.269	0.282	0.2858	0.2407	0.2634	0.2875	0.2484	0.2749	0.2677	0.2775	0.2657	0.2545	0.2716	0.2655	0.2723	0.2599	0.2647	0.2827	0.2803	0.2547	0.2285	0.2721	0.2337	0.2276	0.2855	0.2691	0.2704	0.272	0.2901	0.2794	0.2686	0.2641	0.2622	0.2815	0.2807	0.284	0.278	0.2943	0.2295	0.2607
6.77	0.2573	0.2682	0.2732	0.2864	0.2578	0.2544	0.2754	0.2695	0.2522	0.2723	0.283	0.2851	0.2411	0.2652	0.2875	0.2514	0.278	0.2677	0.2763	0.2676	0.2548	0.2708	0.2642	0.2712	0.2628	0.2646	0.2837	0.2792	0.2547	0.2278	0.2738	0.2321	0.2282	0.2821	0.27	0.2702	0.2723	0.2919	0.279	0.2685	0.2656	0.2625	0.2819	0.2807	0.2857	0.2747	0.2919	0.2281	0.2627
6.785	0.2586	0.267	0.2751	0.2876	0.257	0.2521	0.2766	0.2696	0.2526	0.2712	0.283	0.2842	0.2396	0.2642	0.2854	0.2495	0.2777	0.2681	0.2761	0.2675	0.2553	0.2686	0.2686	0.2718	0.2622	0.2646	0.2836	0.281	0.2537	0.2275	0.2749	0.2345	0.2246	0.2826	0.2698	0.2725	0.2722	0.2897	0.2789	0.2681	0.2633	0.2634	0.281	0.2834	0.286	0.2749	0.2935	0.2272	0.2632
6.8	0.2581	0.2681	0.2714	0.2863	0.2586	0.2533	0.2736	0.2696	0.2535	0.2705	0.2831	0.2875	0.2434	0.2647	0.2868	0.2533	0.2776	0.2671	0.2747	0.268	0.255	0.2704	0.2655	0.2706	0.2624	0.2655	0.2842	0.2799	0.2554	0.2296	0.2738	0.234	0.2282	0.2823	0.269	0.2708	0.2708	0.2916	0.2814	0.269	0.2648	0.2643	0.2812	0.2841	0.2865	0.2746	0.2926	0.2284	0.2623
6.815	0.2581	0.2657	0.2733	0.2865	0.2574	0.2539	0.2747	0.2716	0.253	0.2722	0.2827	0.2869	0.2409	0.2649	0.2881	0.2521	0.2797	0.2674	0.2761	0.2666	0.2546	0.2692	0.2658	0.2723	0.2635	0.267	0.2824	0.2808	0.2531	0.2286	0.2732	0.2309	0.227	0.2811	0.2696	0.271	0.2722	0.2899	0.2809	0.2686	0.2657	0.2649	0.2823	0.2838	0.2845	0.2778	0.2951	0.227	0.2629
6.83	0.2584	0.2663	0.2725	0.287	0.2558	0.2551	0.2752	0.2715	0.2532	0.2721	0.2819	0.2845	0.2411	0.266	0.2879	0.2503	0.2785	0.2656	0.2772	0.269	0.2544	0.2712	0.2669	0.2707	0.2609	0.2637	0.2815	0.2815	0.2547	0.2268	0.2742	0.2331	0.2271	0.2833	0.2687	0.2727	0.2729	0.291	0.2812	0.2675	0.2669	0.2648	0.2844	0.2835	0.2872	0.2765	0.2927	0.2292	0.264
6.845	0.2576	0.2675	0.2744	0.2874	0.2571	0.256	0.2756	0.2725	0.2542	0.2714	0.2823	0.2839	0.2427	0.2645	0.2855	0.2516	0.2793	0.2664	0.2783	0.2673	0.2534	0.2696	0.266	0.2722	0.2614	0.265	0.2837	0.2795	0.2535	0.2279	0.2723	0.2314	0.2264	0.2828	0.2688	0.2715	0.2725	0.292	0.2804	0.268	0.2663	0.263	0.285	0.2818	0.2853	0.2765	0.2935	0.2279	0.2621
6.86	0.2597	0.2659	0.2732	0.2874	0.2573	0.2544	0.275	0.2728	0.2535	0.272	0.2832	0.2846	0.2403	0.2662	0.2858	0.2511	0.2798	0.2674	0.2777	0.2691	0.2555	0.2723	0.2658	0.2749	0.2604	0.2659	0.2838	0.2796	0.2549	0.2281	0.2731	0.2346	0.2268	0.2834	0.2698	0.2708	0.2734	0.2905	0.2804	0.2664	0.2649	0.262	0.2813	0.2832	0.2871	0.2773	0.2942	0.2315	0.2624
6.875	0.2585	0.267	0.2722	0.2888	0.2557	0.2559	0.2749	0.2696	0.2528	0.2715	0.2832	0.287	0.2398	0.2672	0.2889	0.2493	0.2795	0.2672	0.2788	0.2687	0.2543	0.2701	0.2667	0.2742	0.2602	0.2647	0.2869	0.2798	0.2556	0.2282	0.2741	0.232	0.2275	0.2832	0.2695	0.2717	0.2743	0.291	0.2816	0.2696	0.2659	0.2636	0.2822	0.2836	0.2864	0.276	0.294	0.2285	0.2647
6.89	0.2573	0.2668	0.2738	0.2884	0.2567	0.2547	0.2756	0.2724	0.2541	0.2708	0.2837	0.2841	0.2409	0.266	0.2898	0.2514	0.2792	0.267	0.2768	0.2671	0.2559	0.2704	0.2664	0.2724	0.2621	0.2654	0.2834	0.2807	0.2547	0.2289	0.2742	0.2332	0.2266	0.2841	0.2712	0.2726	0.274	0.2925	0.2809	0.2703	0.2655	0.2633	0.2822	0.2838	0.2862	0.2759	0.2946	0.229	0.2657
6.905	0.2583	0.2672	0.2738	0.291	0.2576	0.2534	0.2749	0.2711	0.2534	0.2711	0.2823	0.2873	0.2385	0.2681	0.2873	0.2525	0.2799	0.2672	0.2789	0.2677	0.2545	0.2706	0.2671	0.2713	0.2624	0.265	0.2834	0.2801	0.2562	0.2247	0.2733	0.2308	0.2287	0.2831	0.2687	0.2714	0.273	0.2924	0.2823	0.2688	0.2641	0.2631	0.2834	0.2836	0.2875	0.2781	0.2948	0.2278	0.2637
6.92	0.2581	0.2681	0.2729	0.2895	0.2573	0.256	0.277	0.2713	0.2557	0.2723	0.2851	0.2842	0.2418	0.2659	0.2864	0.2511	0.2785	0.2668	0.2788	0.2648	0.2545	0.2704	0.2648	0.2704	0.2604	0.264	0.2838	0.2825	0.2551	0.2287	0.2754	0.2347	0.227	0.2816	0.2696	0.2715	0.2749	0.2918	0.2797	0.2711	0.2682	0.2628	0.2843	0.2835	0.2872	0.2784	0.2937	0.2272	0.2629
6.935	0.2573	0.2699	0.2742	0.289	0.2574	0.2565	0.2757	0.2717	0.2541	0.2748	0.2836	0.285	0.2399	0.2669	0.2887	0.2522	0.2793	0.2681	0.2784	0.2677	0.2555	0.2689	0.2675	0.2728	0.2612	0.2638	0.2827	0.2797	0.2551	0.2287	0.2745	0.2324	0.2264	0.2817	0.2702	0.2725	0.2728	0.2934	0.2811	0.2699	0.2664	0.2646	0.284	0.2847	0.287	0.2791	0.2944	0.2274	0.2654
6.95	0.259	0.2687	0.2745	0.2914	0.2577	0.2547	0.276	0.2706	0.254	0.2725	0.2863	0.2859	0.2422	0.2655	0.2879	0.2503	0.2815	0.2685	0.2752	0.2691	0.2541	0.2706	0.2659	0.2752	0.2609	0.2651	0.2836	0.2799	0.2565	0.228	0.2738	0.234	0.227	0.2836	0.2716	0.2727	0.2739	0.2928	0.2815	0.2708	0.2646	0.2631	0.2844	0.2831	0.2868	0.2784	0.2941	0.2293	0.2649
6.965	0.26	0.2685	0.2736	0.2891	0.2586	0.2552	0.2772	0.2727	0.2544	0.2728	0.2848	0.2843	0.24	0.2658	0.2866	0.2528	0.2791	0.2674	0.2788	0.2654	0.2542	0.2694	0.2672	0.2712	0.2606	0.2643	0.2842	0.2797	0.2566	0.2293	0.2746	0.2329	0.2261	0.2836	0.2689	0.2725	0.2747	0.2921	0.2804	0.2701	0.266	0.2622	0.2854	0.2848	0.2867	0.2776	0.2956	0.2287	0.2637
6.98	0.258	0.2685	0.2744	0.2905	0.2571	0.2571	0.2769	0.2714	0.2541	0.2738	0.2857	0.2858	0.2409	0.267	0.2861	0.2497	0.28	0.2675	0.2766	0.2688	0.2557	0.271	0.267	0.2715	0.2625	0.2657	0.2834	0.2816	0.2548	0.2294	0.2734	0.2318	0.2266	0.2834	0.2694	0.2754	0.2745	0.294	0.2806	0.2685	0.2652	0.2662	0.2826	0.2862	0.2875	0.2781	0.295	0.2291	0.2629
6.995	0.2585	0.2689	0.2761	0.2891	0.2576	0.2559	0.2767	0.2727	0.2573	0.2738	0.2863	0.2876	0.2404	0.2689	0.2879	0.2523	0.2814	0.2669	0.2769	0.2669	0.2554	0.2696	0.2672	0.2727	0.2633	0.266	0.2827	0.2826	0.2561	0.2295	0.2724	0.2336	0.2277	0.2813	0.27	0.2717	0.2743	0.2935	0.2813	0.2701	0.2661	0.2637	0.2859	0.2861	0.2876	0.2773	0.2949	0.2298	0.2649
7.01	0.2609	0.2688	0.2724	0.2891	0.2579	0.2574	0.2744	0.2722	0.2538	0.2728	0.2829	0.289	0.24	0.2671	0.2894	0.2525	0.2815	0.2677	0.2768	0.2691	0.2532	0.2715	0.2654	0.2737	0.2622	0.2638	0.2831	0.2818	0.2564	0.2284	0.2743	0.2323	0.2261	0.2816	0.2711	0.2728	0.2732	0.2921	0.2826	0.2704	0.2658	0.2635	0.2833	0.2831	0.2886	0.278	0.2943	0.2304	0.2646
7.025	0.258	0.2708	0.2743	0.2882	0.2576	0.258	0.2767	0.2724	0.2525	0.2742	0.2863	0.2857	0.2405	0.2666	0.2871	0.2532	0.281	0.2671	0.2773	0.2686	0.2545	0.2705	0.2668	0.2729	0.2631	0.2664	0.2838	0.2794	0.2553	0.2285	0.2754	0.2349	0.2254	0.2834	0.2717	0.2724	0.2744	0.295	0.2827	0.27	0.2666	0.2653	0.2838	0.2859	0.2879	0.277	0.2956	0.2277	0.2629
7.04	0.2604	0.2691	0.2741	0.2897	0.2566	0.2568	0.2774	0.271	0.2546	0.2742	0.2872	0.2888	0.2419	0.2684	0.2866	0.2522	0.2823	0.2689	0.2771	0.2682	0.2545	0.2724	0.2669	0.2727	0.2616	0.2661	0.2844	0.2805	0.2557	0.2308	0.2737	0.235	0.2273	0.2809	0.2702	0.2716	0.274	0.2931	0.2811	0.2692	0.2642	0.2647	0.2855	0.2836	0.2859	0.2788	0.2946	0.2283	0.2659
7.055	0.2613	0.2698	0.2721	0.2919	0.2572	0.255	0.2754	0.2737	0.2553	0.2741	0.2858	0.2885	0.242	0.2686	0.2877	0.2532	0.2815	0.2684	0.2787	0.2687	0.2566	0.2704	0.2676	0.2723	0.2622	0.2646	0.2833	0.2824	0.2565	0.2308	0.2751	0.2327	0.2274	0.2826	0.2698	0.2721	0.2744	0.2931	0.2808	0.2714	0.2664	0.2651	0.2827	0.2828	0.2887	0.2768	0.2947	0.2294	0.2634
7.07	0.2603	0.2695	0.2757	0.2912	0.2579	0.2571	0.2756	0.274	0.255	0.2748	0.2865	0.29	0.2438	0.2682	0.2885	0.2544	0.2804	0.2683	0.2795	0.2681	0.2551	0.27	0.2665	0.273	0.2623	0.2652	0.2833	0.2818	0.2558	0.2309	0.2739	0.2327	0.2274	0.2826	0.2704	0.2738	0.2746	0.2938	0.2808	0.2729	0.2643	0.2657	0.2858	0.2859	0.2872	0.279	0.2964	0.2319	0.2651
7.085	0.2604	0.2701	0.2745	0.2897	0.2572	0.2567	0.2773	0.2741	0.255	0.2749	0.2863	0.2859	0.2418	0.2693	0.2902	0.2523	0.2827	0.2676	0.2781	0.268	0.257	0.2712	0.2681	0.2718	0.2611	0.2658	0.2819	0.2823	0.2563	0.2297	0.2772	0.2317	0.2273	0.2816	0.2691	0.2742	0.2755	0.2944	0.2841	0.2699	0.2647	0.2641	0.2861	0.2848	0.288	0.2786	0.296	0.2301	0.2637
7.1	0.258	0.27	0.2748	0.2908	0.2577	0.2552	0.2759	0.2742	0.2567	0.2744	0.2867	0.288	0.243	0.2685	0.2891	0.2512	0.2809	0.2685	0.2773	0.2673	0.2558	0.2707	0.2668	0.2727	0.2632	0.2652	0.2816	0.281	0.2565	0.2285	0.277	0.2366	0.225	0.2828	0.2713	0.2726	0.2748	0.2934	0.2834	0.2711	0.2659	0.2654	0.2848	0.2856	0.2888	0.278	0.2981	0.2287	0.2653
7.115	0.2586	0.2691	0.2731	0.2893	0.2593	0.2581	0.2773	0.2727	0.2535	0.274	0.2872	0.2866	0.2452	0.268	0.2863	0.2538	0.2802	0.2673	0.2785	0.2684	0.2553	0.2714	0.2657	0.2737	0.2618	0.2644	0.2819	0.2812	0.2559	0.2302	0.2758	0.2335	0.2241	0.2847	0.2715	0.2726	0.2763	0.2939	0.2828	0.2699	0.2673	0.2642	0.285	0.2839	0.2885	0.2775	0.2944	0.2303	0.2657
7.13	0.2596	0.2695	0.275	0.2891	0.2598	0.255	0.2775	0.2731	0.2545	0.2736	0.287	0.2853	0.2425	0.2696	0.2892	0.2523	0.2809	0.2677	0.2785	0.2685	0.2549	0.2701	0.2666	0.272	0.2618	0.2656	0.285	0.2812	0.2556	0.229	0.2769	0.2323	0.227	0.2825	0.2719	0.2754	0.275	0.2967	0.2814	0.2707	0.2662	0.2668	0.2832	0.2854	0.2902	0.2783	0.2971	0.231	0.2641
7.145	0.26	0.2694	0.2739	0.2898	0.2566	0.2573	0.2765	0.2745	0.2542	0.2769	0.2863	0.2878	0.2433	0.2691	0.2893	0.2535	0.2823	0.2682	0.2765	0.2698	0.2551	0.27	0.2684	0.2741	0.2637	0.2656	0.2858	0.2813	0.2568	0.2284	0.2746	0.2353	0.2274	0.2826	0.2724	0.2718	0.2752	0.2939	0.2815	0.2696	0.2649	0.2665	0.2846	0.2854	0.2874	0.28	0.2981	0.23	0.2651
7.16	0.26	0.2706	0.2771	0.2903	0.2612	0.2566	0.2774	0.2723	0.2541	0.2747	0.2871	0.2884	0.2436	0.2694	0.2882	0.252	0.2797	0.2683	0.2763	0.271	0.2563	0.2712	0.2687	0.2732	0.2612	0.2641	0.2823	0.2829	0.2571	0.229	0.2773	0.2345	0.2273	0.2839	0.272	0.2731	0.2758	0.2952	0.2824	0.2734	0.2644	0.2652	0.2855	0.2861	0.2897	0.2773	0.2976	0.2275	0.2633
7.175	0.2614	0.2678	0.2754	0.2926	0.2587	0.2557	0.2769	0.2716	0.2569	0.2763	0.2874	0.2899	0.2441	0.2695	0.2898	0.2535	0.2821	0.2696	0.2781	0.2698	0.2573	0.2705	0.2696	0.2721	0.2623	0.2663	0.2831	0.2818	0.2572	0.2312	0.2736	0.2339	0.2269	0.285	0.2696	0.2725	0.2757	0.2944	0.2814	0.2696	0.2667	0.2651	0.2849	0.2866	0.29	0.279	0.2962	0.2303	0.2646
7.19	0.2608	0.2711	0.2742	0.2921	0.258	0.2567	0.2758	0.2748	0.2568	0.2741	0.2867	0.2892	0.245	0.2712	0.2901	0.2543	0.2851	0.2669	0.2786	0.2672	0.2554	0.2714	0.2646	0.2713	0.2614	0.2677	0.2853	0.2811	0.2571	0.2295	0.2758	0.2346	0.2266	0.2842	0.2723	0.2748	0.2771	0.2961	0.2814	0.272	0.268	0.2642	0.2853	0.285	0.2892	0.2787	0.2968	0.2304	0.2684
7.205	0.26	0.2729	0.2756	0.2921	0.2585	0.2553	0.2776	0.2761	0.2549	0.2743	0.2885	0.2888	0.2436	0.2701	0.2903	0.2539	0.2829	0.2688	0.2773	0.2691	0.254	0.2722	0.2664	0.2737	0.261	0.2639	0.2857	0.2833	0.2546	0.2295	0.2734	0.2334	0.2272	0.2824	0.2712	0.2739	0.2768	0.2951	0.2821	0.2721	0.2675	0.2673	0.2855	0.2859	0.2899	0.2793	0.2979	0.2295	0.2652
7.22	0.2607	0.2694	0.2747	0.2908	0.258	0.2575	0.2771	0.2743	0.2557	0.2747	0.2875	0.2879	0.2439	0.2701	0.2899	0.2528	0.2844	0.2662	0.2784	0.2686	0.2572	0.2713	0.2677	0.2743	0.2625	0.2633	0.2834	0.2812	0.2573	0.2326	0.2751	0.2328	0.227	0.2831	0.2718	0.2735	0.278	0.2962	0.2821	0.2709	0.2673	0.2673	0.2856	0.2844	0.2885	0.2801	0.297	0.2299	0.2658
7.235	0.261	0.2714	0.2753	0.2908	0.2591	0.2569	0.2769	0.2743	0.2577	0.2735	0.2893	0.2879	0.2434	0.2711	0.2905	0.2523	0.2843	0.2682	0.2763	0.2695	0.2589	0.2727	0.2659	0.2734	0.2628	0.2639	0.2848	0.2809	0.2548	0.2331	0.2753	0.2345	0.2289	0.2828	0.2715	0.2731	0.2775	0.2955	0.2824	0.2701	0.2669	0.2655	0.2841	0.2877	0.2898	0.2795	0.2987	0.2315	0.267
7.25	0.2624	0.2723	0.2766	0.2913	0.2588	0.2587	0.2779	0.2756	0.2566	0.2739	0.2877	0.288	0.2446	0.269	0.2902	0.2538	0.2845	0.2681	0.28	0.268	0.2557	0.2719	0.2668	0.2735	0.2647	0.2677	0.283	0.2813	0.2563	0.2298	0.2791	0.234	0.228	0.2836	0.2719	0.2736	0.2787	0.297	0.2816	0.2689	0.2671	0.2686	0.2876	0.2869	0.2908	0.2791	0.2992	0.2311	0.2662
7.265	0.2609	0.2709	0.2766	0.2908	0.2591	0.2577	0.2797	0.2756	0.2534	0.2772	0.2865	0.2883	0.2428	0.2696	0.2898	0.2524	0.285	0.2686	0.2804	0.2693	0.2561	0.27	0.2681	0.2732	0.2623	0.2644	0.2842	0.281	0.2572	0.2304	0.2759	0.2341	0.2288	0.2847	0.2721	0.277	0.2782	0.2975	0.2829	0.2707	0.2667	0.2651	0.2884	0.2852	0.2916	0.2793	0.2982	0.2311	0.267
7.28	0.2606	0.2726	0.2777	0.2926	0.2572	0.2565	0.2778	0.2741	0.256	0.277	0.2888	0.2894	0.2432	0.2707	0.2897	0.253	0.285	0.2692	0.2782	0.2713	0.2551	0.2697	0.2671	0.2719	0.2624	0.2668	0.2843	0.2816	0.257	0.2322	0.2738	0.235	0.227	0.2832	0.2707	0.2775	0.2751	0.296	0.2818	0.2711	0.2659	0.2652	0.287	0.2869	0.2901	0.2794	0.2984	0.2313	0.2673
7.295	0.2618	0.2725	0.2761	0.2917	0.2596	0.257	0.2776	0.2747	0.2568	0.2757	0.287	0.2897	0.2422	0.2699	0.2899	0.253	0.2844	0.2668	0.2789	0.2696	0.2569	0.2702	0.2693	0.2738	0.2601	0.2642	0.2847	0.2818	0.2571	0.2286	0.2769	0.2334	0.2279	0.2831	0.2721	0.2732	0.2765	0.2963	0.2843	0.2705	0.2683	0.2652	0.2857	0.2857	0.2896	0.28	0.2981	0.2334	0.2671
7.31	0.2622	0.2714	0.2756	0.293	0.2586	0.2583	0.2781	0.2744	0.2563	0.2772	0.29	0.2895	0.2431	0.271	0.2912	0.2525	0.2858	0.2678	0.2788	0.2686	0.255	0.2715	0.2667	0.2732	0.2643	0.267	0.2842	0.2826	0.2562	0.229	0.2772	0.2349	0.2277	0.2833	0.2716	0.2752	0.2784	0.2961	0.282	0.2717	0.2678	0.2654	0.2852	0.2877	0.291	0.2792	0.2976	0.2302	0.2672
7.325	0.2605	0.2723	0.2748	0.2928	0.2598	0.2602	0.2805	0.275	0.2569	0.2764	0.2873	0.2904	0.2451	0.2714	0.2899	0.2536	0.2857	0.2696	0.2785	0.27	0.256	0.2718	0.2682	0.2741	0.2646	0.2657	0.2826	0.2818	0.2577	0.2286	0.2752	0.234	0.2292	0.2852	0.273	0.2759	0.2782	0.2963	0.2835	0.2711	0.2665	0.2677	0.287	0.2876	0.2897	0.2807	0.2984	0.2314	0.2679
7.34	0.2606	0.2726	0.2756	0.2923	0.2605	0.2587	0.278	0.2753	0.2572	0.2768	0.2878	0.2884	0.2468	0.2723	0.2905	0.2551	0.2864	0.2688	0.2769	0.2687	0.2566	0.2686	0.2668	0.2743	0.2612	0.2657	0.2836	0.2814	0.2563	0.2337	0.2773	0.2344	0.2281	0.2836	0.273	0.2748	0.2789	0.2969	0.2836	0.2727	0.2704	0.2652	0.2853	0.289	0.2921	0.2806	0.2995	0.2324	0.2663
7.355	0.2612	0.2729	0.2777	0.2928	0.2612	0.2581	0.2776	0.2732	0.2548	0.2766	0.2896	0.2893	0.2439	0.2716	0.2904	0.2545	0.2867	0.2694	0.2793	0.2711	0.2572	0.273	0.2691	0.2736	0.2624	0.2661	0.2829	0.2804	0.2539	0.229	0.2759	0.2334	0.2262	0.2844	0.273	0.2743	0.2779	0.2953	0.2827	0.2717	0.2681	0.2671	0.2878	0.2866	0.2913	0.2796	0.2989	0.2313	0.2676
7.37	0.2603	0.273	0.2782	0.2914	0.2568	0.2573	0.281	0.2763	0.2556	0.2758	0.2881	0.2886	0.2459	0.2709	0.2906	0.2544	0.2887	0.2697	0.2789	0.2692	0.2577	0.2724	0.268	0.2732	0.2619	0.2696	0.2841	0.2801	0.255	0.2323	0.2763	0.2338	0.2267	0.2866	0.2735	0.2751	0.277	0.2961	0.2824	0.271	0.2671	0.2664	0.286	0.2856	0.2912	0.2793	0.2988	0.2335	0.2688
7.385	0.2609	0.2718	0.2777	0.2941	0.2596	0.2569	0.2779	0.2756	0.2562	0.2769	0.2869	0.2911	0.2446	0.2731	0.2922	0.2531	0.2859	0.2685	0.2757	0.2681	0.2564	0.2725	0.2679	0.2725	0.2626	0.2645	0.2813	0.2839	0.2585	0.2318	0.2769	0.235	0.2283	0.2823	0.2727	0.2758	0.2787	0.2964	0.2826	0.2705	0.2661	0.266	0.2859	0.2883	0.2948	0.277	0.2999	0.2325	0.2684
7.4	0.2624	0.2699	0.276	0.2932	0.2589	0.2592	0.2778	0.275	0.2553	0.2777	0.2885	0.292	0.2444	0.2731	0.2906	0.2557	0.2876	0.2683	0.2788	0.2707	0.2569	0.2724	0.2669	0.2747	0.262	0.2683	0.2831	0.2825	0.2568	0.231	0.2765	0.234	0.2287	0.284	0.2721	0.2748	0.2769	0.2958	0.2825	0.2705	0.2679	0.2662	0.2896	0.287	0.2909	0.281	0.299	0.2306	0.2673
7.415	0.2621	0.2721	0.2757	0.2944	0.2601	0.26	0.2792	0.2772	0.2554	0.2776	0.286	0.29	0.2459	0.2711	0.2925	0.2544	0.2887	0.2695	0.2796	0.2679	0.2572	0.2737	0.2679	0.2751	0.264	0.2675	0.2843	0.2848	0.2566	0.2308	0.2766	0.2344	0.2268	0.2825	0.274	0.2744	0.2785	0.2968	0.2831	0.2704	0.2664	0.2671	0.2855	0.286	0.2934	0.2826	0.3009	0.2312	0.2654
7.43	0.2598	0.2744	0.2779	0.294	0.2587	0.2613	0.2788	0.2747	0.257	0.2752	0.2866	0.2912	0.2454	0.2723	0.2905	0.2543	0.288	0.2687	0.279	0.271	0.2568	0.2706	0.2679	0.2721	0.2609	0.2655	0.2857	0.2831	0.2576	0.2322	0.2755	0.2337	0.2274	0.2839	0.2741	0.2761	0.2773	0.299	0.2831	0.2726	0.2684	0.2659	0.2871	0.286	0.2912	0.2821	0.2987	0.2328	0.2666
7.445	0.2614	0.2717	0.2772	0.294	0.2585	0.2593	0.2775	0.2745	0.2575	0.2776	0.287	0.2901	0.2457	0.2716	0.2912	0.254	0.2857	0.2692	0.2802	0.2699	0.2566	0.2702	0.268	0.2743	0.2649	0.2653	0.2851	0.2851	0.2563	0.2304	0.2738	0.2363	0.2284	0.2825	0.2728	0.2752	0.2793	0.2976	0.2836	0.2708	0.2687	0.2694	0.2893	0.2876	0.2951	0.2803	0.2986	0.2325	0.2678
7.46	0.2606	0.2727	0.2781	0.2932	0.2589	0.2588	0.2804	0.2755	0.2566	0.2767	0.289	0.2921	0.2455	0.2728	0.2917	0.2525	0.2862	0.2698	0.2776	0.2685	0.257	0.2709	0.2681	0.2742	0.2631	0.2678	0.2859	0.2822	0.257	0.231	0.2755	0.2335	0.2278	0.2829	0.2729	0.2738	0.2785	0.2985	0.2831	0.2718	0.2715	0.2678	0.288	0.2888	0.2949	0.2823	0.2999	0.2329	0.2681
7.475	0.2625	0.2725	0.2763	0.2927	0.2567	0.259	0.2812	0.275	0.2578	0.2779	0.2864	0.2879	0.2448	0.2735	0.2916	0.255	0.2884	0.2696	0.2786	0.2721	0.2569	0.2698	0.2678	0.2723	0.264	0.2673	0.2815	0.2828	0.2567	0.2324	0.2766	0.2341	0.2294	0.2828	0.2749	0.2763	0.2792	0.2972	0.2819	0.2726	0.2698	0.2671	0.2884	0.2894	0.2931	0.2812	0.2989	0.2329	0.268
7.49	0.2617	0.2742	0.2767	0.2943	0.259	0.2605	0.2792	0.2746	0.2568	0.2789	0.2885	0.2923	0.2435	0.2719	0.2921	0.2556	0.2875	0.2696	0.279	0.2704	0.2571	0.2715	0.2657	0.2745	0.2644	0.2672	0.2855	0.2828	0.2584	0.2327	0.2765	0.2345	0.2282	0.2839	0.2763	0.2754	0.2768	0.2971	0.2829	0.2727	0.2694	0.2677	0.2878	0.2877	0.2931	0.2794	0.3003	0.2334	0.2691
7.505	0.2627	0.2752	0.2765	0.2938	0.2601	0.2605	0.2815	0.275	0.2566	0.2762	0.2916	0.2895	0.246	0.2731	0.2911	0.2569	0.2871	0.2683	0.2792	0.2712	0.2556	0.272	0.2681	0.2747	0.2654	0.2665	0.285	0.2823	0.2567	0.2302	0.2762	0.2343	0.2279	0.2842	0.2732	0.2765	0.28	0.2985	0.2856	0.2714	0.2695	0.2669	0.2884	0.2882	0.2924	0.2806	0.3011	0.2336	0.2712
7.52	0.2611	0.2748	0.2779	0.2956	0.2591	0.2585	0.2802	0.276	0.2562	0.2772	0.292	0.2909	0.2468	0.2748	0.291	0.2558	0.2886	0.2703	0.2785	0.272	0.2563	0.2742	0.2688	0.2723	0.2634	0.2678	0.2868	0.2822	0.258	0.2307	0.2768	0.2375	0.2289	0.2853	0.2745	0.2759	0.2787	0.2988	0.284	0.2714	0.2702	0.2675	0.2882	0.2883	0.2958	0.2827	0.2993	0.2323	0.2691
7.535	0.2638	0.2737	0.277	0.2963	0.2595	0.2592	0.279	0.2767	0.2574	0.2777	0.2889	0.2915	0.2476	0.2736	0.2919	0.2568	0.289	0.2689	0.2794	0.2708	0.2578	0.2725	0.2682	0.2736	0.2656	0.2672	0.2863	0.283	0.2572	0.2324	0.2769	0.2349	0.2285	0.284	0.274	0.2769	0.2786	0.2992	0.2836	0.2708	0.2686	0.2674	0.2921	0.2871	0.2932	0.2823	0.2998	0.2333	0.2697
7.55	0.2632	0.2727	0.2768	0.2943	0.2584	0.2599	0.2805	0.2775	0.2563	0.278	0.2904	0.292	0.2476	0.2731	0.2923	0.2544	0.2873	0.2724	0.2809	0.2707	0.259	0.2712	0.2687	0.2727	0.2626	0.2666	0.2846	0.2817	0.2574	0.2336	0.2777	0.235	0.2277	0.2852	0.2748	0.2769	0.2775	0.2985	0.2848	0.2724	0.2666	0.2679	0.287	0.2888	0.2932	0.2812	0.3002	0.2335	0.2702
7.565	0.2625	0.2734	0.2782	0.2961	0.2598	0.2594	0.2819	0.2768	0.2589	0.2777	0.2886	0.2916	0.2464	0.2741	0.2924	0.2571	0.2886	0.2677	0.2789	0.2709	0.2581	0.2716	0.267	0.2774	0.2622	0.2671	0.2855	0.2817	0.2583	0.2325	0.2754	0.2374	0.229	0.2866	0.2729	0.2753	0.2787	0.2985	0.2842	0.2732	0.2686	0.2673	0.2883	0.2874	0.2944	0.2818	0.3001	0.2347	0.2699
7.58	0.263	0.2754	0.2779	0.2967	0.2599	0.2603	0.2798	0.2748	0.256	0.2772	0.2904	0.2923	0.2473	0.2747	0.2928	0.2562	0.2901	0.2707	0.2793	0.2735	0.2576	0.2716	0.2658	0.2727	0.2638	0.2679	0.2839	0.2831	0.258	0.2329	0.2763	0.2335	0.2278	0.2835	0.2743	0.276	0.2787	0.2989	0.2869	0.2717	0.2681	0.2673	0.2897	0.2881	0.2936	0.2829	0.2997	0.2334	0.2697
7.595	0.2648	0.2719	0.2791	0.2949	0.2601	0.2599	0.2781	0.2755	0.2577	0.2779	0.2904	0.2933	0.2481	0.2738	0.2921	0.2537	0.2906	0.2684	0.2796	0.2714	0.2569	0.2718	0.2701	0.2729	0.2641	0.2675	0.2856	0.2845	0.2575	0.2336	0.2775	0.2362	0.2282	0.2866	0.275	0.277	0.28	0.2997	0.2838	0.2701	0.2693	0.2686	0.2898	0.2895	0.2946	0.281	0.3002	0.2338	0.2702
7.61	0.2616	0.2754	0.2803	0.2945	0.2609	0.2607	0.2794	0.2749	0.2583	0.278	0.2903	0.2927	0.2476	0.2742	0.2911	0.2546	0.2921	0.2695	0.2797	0.2694	0.2568	0.273	0.2681	0.2743	0.2631	0.2665	0.2864	0.2827	0.2589	0.2309	0.2771	0.2363	0.2286	0.2826	0.2738	0.279	0.279	0.2988	0.284	0.2731	0.2698	0.2679	0.2884	0.2884	0.2968	0.2826	0.3	0.2325	0.2713
7.625	0.2626	0.2748	0.2782	0.2949	0.2614	0.2582	0.2803	0.2773	0.2588	0.2783	0.2913	0.2906	0.2472	0.2757	0.2933	0.2552	0.2891	0.271	0.2788	0.2714	0.2572	0.2722	0.2682	0.2752	0.2653	0.2682	0.2849	0.2833	0.2562	0.2316	0.2779	0.236	0.2276	0.2855	0.2744	0.2764	0.2787	0.2994	0.2848	0.2729	0.2696	0.2675	0.2924	0.2871	0.2935	0.2823	0.301	0.2347	0.2698
7.64	0.2633	0.2745	0.2785	0.295	0.2615	0.2602	0.2805	0.2773	0.2578	0.2795	0.2903	0.2923	0.2462	0.2749	0.2931	0.2546	0.2914	0.2696	0.2795	0.269	0.2553	0.2726	0.2685	0.2739	0.2648	0.2672	0.2854	0.2823	0.2576	0.2344	0.2766	0.2354	0.2264	0.283	0.2746	0.2781	0.2781	0.3003	0.2838	0.2716	0.2686	0.2659	0.2899	0.2899	0.2962	0.2819	0.3008	0.234	0.2697
7.655	0.2613	0.2737	0.2789	0.2974	0.2606	0.2607	0.2773	0.2778	0.257	0.2797	0.2917	0.2908	0.2466	0.2749	0.2931	0.254	0.2897	0.2692	0.2795	0.2713	0.2573	0.2726	0.2672	0.276	0.2631	0.2663	0.2856	0.2836	0.2582	0.2328	0.276	0.2336	0.2271	0.2841	0.2741	0.2775	0.2773	0.2985	0.2855	0.2727	0.27	0.267	0.2911	0.2898	0.2946	0.284	0.3005	0.2353	0.271
7.67	0.2611	0.2743	0.2799	0.2939	0.2591	0.2607	0.2803	0.2773	0.2595	0.2828	0.2914	0.2922	0.2455	0.2752	0.293	0.2528	0.292	0.2696	0.2786	0.2717	0.2571	0.2732	0.2678	0.2739	0.2637	0.2673	0.286	0.2847	0.2571	0.2319	0.2766	0.2342	0.2306	0.2861	0.2749	0.2775	0.2788	0.2999	0.2851	0.2728	0.2695	0.2692	0.291	0.2898	0.2971	0.2792	0.3002	0.2343	0.2694
7.685	0.2615	0.2749	0.2795	0.2941	0.2595	0.2618	0.2787	0.2781	0.2562	0.2802	0.2904	0.2913	0.2468	0.2749	0.2928	0.2547	0.2915	0.2695	0.2778	0.2683	0.2572	0.2718	0.2673	0.2744	0.2636	0.268	0.2847	0.2822	0.2578	0.2314	0.2771	0.2357	0.2287	0.2851	0.2744	0.2775	0.279	0.3002	0.2844	0.2726	0.2688	0.2677	0.2894	0.2889	0.2958	0.2828	0.3019	0.2349	0.27
7.7	0.265	0.2756	0.2794	0.2974	0.258	0.2607	0.2807	0.2785	0.258	0.2776	0.2902	0.2925	0.2465	0.2748	0.2951	0.2537	0.2917	0.2702	0.2801	0.2698	0.2563	0.2718	0.2688	0.274	0.2635	0.2677	0.2863	0.284	0.257	0.2317	0.2762	0.2349	0.2293	0.2848	0.2767	0.2784	0.2783	0.3	0.2852	0.2728	0.2715	0.2697	0.2914	0.2903	0.295	0.2837	0.3016	0.2333	0.2681
7.715	0.2633	0.2754	0.2789	0.2977	0.2597	0.262	0.2812	0.2777	0.2588	0.2788	0.2899	0.2948	0.2449	0.2753	0.2921	0.2566	0.2927	0.2706	0.2795	0.2704	0.2558	0.2711	0.2681	0.2738	0.2628	0.2681	0.2851	0.283	0.2581	0.2337	0.278	0.2372	0.2291	0.2856	0.2747	0.2776	0.2814	0.3007	0.2851	0.2723	0.2697	0.2694	0.2941	0.2904	0.2956	0.2837	0.3017	0.2329	0.2706
7.73	0.2641	0.2755	0.2797	0.2959	0.2589	0.2591	0.2804	0.2767	0.2607	0.2785	0.2913	0.2921	0.2468	0.2751	0.2954	0.2581	0.2924	0.2698	0.2805	0.2717	0.2584	0.2737	0.2698	0.2737	0.2638	0.2671	0.285	0.2851	0.2579	0.2327	0.2776	0.2353	0.2292	0.2847	0.278	0.276	0.2802	0.3011	0.2881	0.2722	0.2699	0.2678	0.2921	0.2889	0.2946	0.2818	0.3019	0.2337	0.2688
7.745	0.2643	0.2761	0.2802	0.2984	0.2591	0.2631	0.2816	0.2762	0.2596	0.2797	0.2917	0.2935	0.2471	0.2759	0.2935	0.2568	0.2914	0.2688	0.2796	0.2706	0.2574	0.2731	0.2679	0.2752	0.2628	0.2656	0.2864	0.2827	0.259	0.2328	0.277	0.2351	0.227	0.285	0.2756	0.2774	0.2814	0.3007	0.2865	0.2728	0.269	0.2694	0.291	0.2904	0.2969	0.2869	0.3002	0.2354	0.27
7.76	0.2648	0.2756	0.2816	0.2972	0.26	0.2613	0.2808	0.2781	0.2566	0.2811	0.2917	0.2927	0.2486	0.2765	0.2948	0.2553	0.2897	0.2692	0.2809	0.2707	0.2576	0.2722	0.2674	0.2771	0.2643	0.2674	0.2851	0.285	0.2586	0.2318	0.2765	0.2363	0.2277	0.2823	0.2758	0.279	0.28	0.3014	0.2858	0.2731	0.2707	0.2696	0.2926	0.2898	0.2955	0.2838	0.3034	0.2351	0.2693
7.775	0.2629	0.2771	0.2814	0.2974	0.2605	0.2604	0.2827	0.2761	0.2582	0.2808	0.292	0.2932	0.2465	0.2758	0.2953	0.2565	0.2936	0.269	0.2798	0.2728	0.2593	0.272	0.2699	0.2748	0.2629	0.2665	0.2846	0.2835	0.2575	0.2319	0.2769	0.2345	0.2285	0.2861	0.2769	0.2779	0.2799	0.3022	0.2864	0.2735	0.2716	0.2695	0.2914	0.2891	0.2968	0.2824	0.3037	0.2346	0.27
7.79	0.263	0.2769	0.2805	0.2971	0.2603	0.2596	0.2799	0.2775	0.2572	0.2785	0.2924	0.2925	0.247	0.2739	0.2942	0.2569	0.2899	0.2708	0.2795	0.2718	0.2583	0.2722	0.2671	0.2776	0.2652	0.2671	0.2881	0.2829	0.2565	0.2328	0.2773	0.2338	0.2281	0.2853	0.2765	0.2772	0.2805	0.3004	0.2858	0.2731	0.2708	0.2682	0.2927	0.2897	0.297	0.2816	0.3032	0.2366	0.2707
7.805	0.2639	0.2773	0.2809	0.2968	0.2592	0.2624	0.2815	0.2787	0.2586	0.2791	0.293	0.292	0.2481	0.278	0.2934	0.2557	0.2924	0.2691	0.2783	0.2704	0.2569	0.2745	0.2677	0.2734	0.2648	0.2689	0.2859	0.2845	0.2554	0.2311	0.2749	0.2352	0.2277	0.2851	0.2765	0.2813	0.2814	0.3023	0.2881	0.2758	0.2702	0.2716	0.2901	0.2904	0.2955	0.2821	0.3017	0.2355	0.2699
7.82	0.2633	0.2761	0.2813	0.2992	0.2595	0.2621	0.2805	0.2787	0.2591	0.2803	0.292	0.2939	0.2494	0.2779	0.2946	0.2576	0.2913	0.2704	0.2821	0.27	0.2582	0.2719	0.2673	0.2755	0.2648	0.267	0.285	0.2859	0.2584	0.2329	0.2769	0.2362	0.2294	0.2858	0.2776	0.2799	0.2803	0.3015	0.2854	0.2746	0.2726	0.27	0.2931	0.2906	0.2968	0.2848	0.3026	0.236	0.2715
7.835	0.2647	0.2775	0.281	0.2993	0.2602	0.2604	0.2792	0.2767	0.2571	0.2787	0.2922	0.2921	0.2482	0.2777	0.2955	0.2568	0.2917	0.27	0.28	0.2709	0.2589	0.2721	0.2699	0.2744	0.2646	0.2667	0.2855	0.2842	0.2578	0.2349	0.2788	0.2336	0.2291	0.2863	0.2766	0.2776	0.2834	0.3032	0.2848	0.274	0.272	0.2698	0.2911	0.29	0.2963	0.2837	0.3026	0.2341	0.2692
7.85	0.266	0.2772	0.2815	0.2984	0.2609	0.2618	0.2806	0.2787	0.2616	0.2803	0.2929	0.2938	0.2489	0.276	0.2953	0.2579	0.2939	0.2689	0.28	0.2722	0.2574	0.2701	0.2695	0.278	0.2635	0.2666	0.2873	0.2841	0.2583	0.2335	0.2766	0.2347	0.2313	0.2849	0.2775	0.2798	0.2843	0.3017	0.2859	0.2746	0.2716	0.2692	0.293	0.2906	0.297	0.2827	0.3028	0.2365	0.2705
7.865	0.2655	0.2786	0.2791	0.2964	0.2602	0.2606	0.2825	0.2758	0.2578	0.2807	0.2929	0.294	0.248	0.2769	0.2942	0.2582	0.2924	0.2698	0.2804	0.2715	0.2581	0.274	0.2707	0.276	0.2636	0.268	0.285	0.2842	0.2571	0.2324	0.2775	0.2342	0.2273	0.2854	0.2763	0.2779	0.2806	0.3034	0.2857	0.2739	0.2722	0.268	0.2922	0.2888	0.2966	0.2839	0.3035	0.2356	0.271
7.88	0.2661	0.2778	0.2802	0.2983	0.261	0.2625	0.2828	0.2784	0.2582	0.2797	0.2937	0.2924	0.2481	0.279	0.297	0.2572	0.2952	0.2693	0.2814	0.2713	0.2578	0.2741	0.2679	0.2781	0.2633	0.268	0.2854	0.2834	0.2573	0.2349	0.2789	0.2377	0.229	0.2854	0.2766	0.279	0.2802	0.3024	0.2844	0.2737	0.2694	0.2702	0.2928	0.2908	0.2979	0.283	0.3022	0.2348	0.2728
7.895	0.2659	0.2775	0.2815	0.2983	0.2586	0.263	0.2813	0.278	0.2606	0.2821	0.2927	0.2926	0.2495	0.2777	0.2946	0.2557	0.2924	0.2721	0.2806	0.2706	0.2586	0.2718	0.2669	0.2772	0.2652	0.2661	0.2867	0.2856	0.2582	0.2335	0.2772	0.2354	0.2296	0.2861	0.2756	0.2786	0.2812	0.3036	0.2865	0.2733	0.2689	0.2698	0.2945	0.292	0.2966	0.2848	0.3021	0.235	0.2719
7.91	0.264	0.2786	0.2805	0.2972	0.261	0.2598	0.2824	0.2794	0.2596	0.2789	0.2919	0.2946	0.2489	0.2786	0.2954	0.259	0.2924	0.2709	0.2794	0.2741	0.2583	0.2735	0.2693	0.2773	0.2656	0.2677	0.289	0.2834	0.2573	0.2323	0.2786	0.2356	0.2291	0.2862	0.2783	0.2804	0.2832	0.3019	0.2843	0.2741	0.2721	0.2687	0.2903	0.2909	0.2965	0.2842	0.3029	0.2355	0.2725
7.925	0.2636	0.2783	0.2797	0.2977	0.261	0.2628	0.2826	0.2773	0.2565	0.2787	0.2948	0.296	0.2506	0.2785	0.2943	0.2552	0.2947	0.2691	0.28	0.2713	0.2596	0.2715	0.2692	0.2757	0.2649	0.2687	0.2842	0.2845	0.2569	0.2336	0.2775	0.2363	0.2286	0.2868	0.2775	0.2784	0.2838	0.3042	0.2852	0.2748	0.2726	0.2705	0.2911	0.2908	0.2985	0.2856	0.3022	0.2332	0.2706
7.94	0.2648	0.2786	0.2808	0.2989	0.2605	0.2617	0.2838	0.2779	0.2592	0.2805	0.2934	0.294	0.2472	0.2774	0.2957	0.256	0.2936	0.2716	0.2789	0.273	0.2594	0.2723	0.2679	0.2742	0.2625	0.2657	0.2868	0.2843	0.2593	0.2326	0.2785	0.2348	0.2302	0.2863	0.2761	0.2785	0.2837	0.3033	0.2863	0.2728	0.2728	0.272	0.2942	0.2906	0.2978	0.2831	0.3027	0.2345	0.2728
7.955	0.2656	0.2795	0.2808	0.2984	0.2614	0.2622	0.2824	0.2803	0.2604	0.2818	0.2942	0.2958	0.2478	0.2785	0.2975	0.2559	0.2947	0.2709	0.2818	0.2709	0.2599	0.2733	0.2674	0.2777	0.2672	0.267	0.2853	0.286	0.2582	0.2331	0.2763	0.2373	0.2305	0.2883	0.2776	0.2784	0.2826	0.3046	0.287	0.2741	0.2718	0.2705	0.293	0.2917	0.2989	0.2851	0.3038	0.2349	0.2718
7.97	0.2657	0.2777	0.2832	0.2991	0.2621	0.2638	0.2828	0.279	0.2609	0.2805	0.2932	0.2963	0.2485	0.2808	0.2965	0.256	0.2965	0.2701	0.2817	0.2714	0.2599	0.2751	0.2683	0.2758	0.2638	0.2687	0.2867	0.2838	0.2571	0.2331	0.2784	0.2357	0.2304	0.2867	0.2781	0.2783	0.2833	0.3026	0.2864	0.276	0.2729	0.2704	0.2916	0.2947	0.2961	0.2857	0.3045	0.2364	0.2729
7.985	0.265	0.2757	0.2832	0.301	0.2621	0.2649	0.284	0.2799	0.2615	0.2823	0.2951	0.2955	0.2495	0.2805	0.2962	0.2582	0.2938	0.2702	0.2819	0.27	0.2578	0.2718	0.2692	0.2768	0.2636	0.2675	0.2839	0.2848	0.2589	0.2344	0.2791	0.2397	0.2299	0.2859	0.2783	0.279	0.2854	0.3036	0.286	0.277	0.2717	0.2712	0.2937	0.2923	0.299	0.2847	0.3026	0.2357	0.2716
8	0.2654	0.2771	0.2803	0.2993	0.2606	0.2645	0.2815	0.2809	0.2577	0.2816	0.293	0.2955	0.2496	0.278	0.2959	0.2566	0.2952	0.2706	0.2806	0.271	0.2581	0.2725	0.2693	0.2783	0.2651	0.2686	0.2867	0.2857	0.2589	0.2344	0.277	0.2373	0.2283	0.2861	0.2781	0.2809	0.2831	0.3029	0.285	0.2769	0.2719	0.2698	0.294	0.2919	0.2981	0.285	0.3046	0.2364	0.275
8.015	0.2647	0.2788	0.2819	0.3018	0.2617	0.262	0.2805	0.2802	0.2598	0.2815	0.2958	0.2938	0.2516	0.2779	0.2953	0.2575	0.296	0.2716	0.2799	0.273	0.2591	0.272	0.2698	0.2747	0.265	0.2653	0.2877	0.2843	0.2585	0.2326	0.2795	0.237	0.2289	0.286	0.2805	0.2823	0.2818	0.3064	0.2858	0.2764	0.2719	0.2689	0.2931	0.2913	0.2994	0.2838	0.3029	0.2362	0.2744
8.03	0.2624	0.2804	0.2814	0.2991	0.2606	0.2636	0.2825	0.2804	0.2602	0.2818	0.2949	0.296	0.2491	0.2776	0.296	0.2564	0.2961	0.2716	0.28	0.2736	0.2601	0.2741	0.2686	0.2759	0.2673	0.2692	0.287	0.2839	0.2582	0.2314	0.2783	0.2352	0.228	0.2841	0.277	0.2803	0.2814	0.304	0.2857	0.2749	0.2722	0.2694	0.2959	0.2918	0.2982	0.2857	0.3066	0.2375	0.2742
8.045	0.2662	0.2806	0.2835	0.2997	0.2619	0.2638	0.2812	0.2799	0.259	0.2824	0.2932	0.2965	0.2487	0.2782	0.2942	0.2555	0.2952	0.2699	0.2801	0.2716	0.2585	0.2731	0.2685	0.2753	0.265	0.2666	0.288	0.2847	0.2568	0.2341	0.28	0.2369	0.2274	0.2845	0.2777	0.2807	0.2823	0.3023	0.2867	0.273	0.2723	0.2708	0.2944	0.2923	0.2961	0.2857	0.3051	0.2353	0.2729
8.06	0.2653	0.278	0.2827	0.3003	0.2602	0.2628	0.2833	0.2811	0.2602	0.2826	0.2924	0.297	0.2519	0.2793	0.2955	0.2589	0.297	0.2709	0.2798	0.2744	0.2598	0.2716	0.2685	0.2773	0.266	0.2693	0.287	0.2849	0.2607	0.235	0.2806	0.2345	0.2291	0.2863	0.2777	0.2813	0.2838	0.3044	0.2878	0.2748	0.2726	0.2706	0.2965	0.2921	0.2971	0.2846	0.3059	0.2385	0.2713
8.075	0.2653	0.2793	0.282	0.3007	0.2618	0.264	0.2802	0.2786	0.2593	0.2818	0.2942	0.2974	0.2501	0.2773	0.2961	0.2569	0.2954	0.2701	0.2802	0.2735	0.2579	0.2732	0.2694	0.2768	0.2636	0.2685	0.2871	0.2855	0.2588	0.2346	0.2784	0.2354	0.2306	0.2852	0.2789	0.2818	0.2829	0.3041	0.2877	0.2754	0.2741	0.268	0.2966	0.2921	0.2991	0.2851	0.305	0.2371	0.2741
8.09	0.2636	0.2807	0.2834	0.3003	0.2626	0.2639	0.2816	0.28	0.2603	0.2834	0.294	0.2962	0.2503	0.2827	0.2975	0.2565	0.2965	0.2707	0.2797	0.2716	0.2583	0.2746	0.2682	0.2772	0.2651	0.2676	0.2875	0.2847	0.2599	0.2331	0.2789	0.236	0.2286	0.2868	0.2787	0.2818	0.2828	0.3048	0.2862	0.2754	0.2718	0.2711	0.2968	0.2924	0.2991	0.2861	0.3041	0.2377	0.2744
8.105	0.266	0.2807	0.2815	0.2997	0.2604	0.2623	0.2817	0.2799	0.2601	0.2817	0.2937	0.2962	0.2497	0.2813	0.2965	0.2596	0.2953	0.2712	0.2822	0.2707	0.2584	0.2741	0.2712	0.2751	0.2656	0.2679	0.2866	0.2851	0.2611	0.2333	0.2802	0.2366	0.2287	0.2866	0.2785	0.2824	0.2831	0.3047	0.2887	0.2727	0.2734	0.2694	0.2956	0.2922	0.3004	0.2858	0.3049	0.2372	0.2731
8.12	0.2664	0.2795	0.2817	0.301	0.2625	0.2661	0.2825	0.2807	0.2606	0.284	0.2941	0.2972	0.2512	0.2817	0.2972	0.2579	0.2971	0.2685	0.2803	0.2722	0.2593	0.2724	0.2701	0.2765	0.2654	0.2657	0.2873	0.2848	0.2574	0.2323	0.2785	0.2337	0.2286	0.2867	0.2795	0.2813	0.2834	0.3056	0.2867	0.2754	0.2738	0.2702	0.2944	0.2924	0.2974	0.287	0.3047	0.2391	0.2744
8.135	0.2656	0.2783	0.2829	0.3013	0.2611	0.2638	0.2827	0.2815	0.26	0.2828	0.2954	0.297	0.2507	0.2811	0.2977	0.2583	0.2963	0.2716	0.28	0.2732	0.2588	0.274	0.2689	0.2745	0.2649	0.2687	0.2839	0.2845	0.2574	0.234	0.2795	0.2376	0.2308	0.2874	0.2789	0.2812	0.2843	0.3039	0.2871	0.2767	0.2716	0.2706	0.2948	0.2931	0.3	0.2866	0.3063	0.238	0.2737
8.15	0.2664	0.2802	0.2816	0.3031	0.2633	0.2626	0.284	0.28	0.2597	0.2811	0.2957	0.2984	0.2505	0.2811	0.2954	0.26	0.2975	0.2732	0.2788	0.2736	0.259	0.2739	0.2679	0.2771	0.2642	0.2684	0.2845	0.2843	0.2589	0.234	0.2793	0.2371	0.2283	0.2839	0.278	0.2824	0.2836	0.3056	0.2898	0.2763	0.2718	0.2712	0.2938	0.2954	0.3007	0.2864	0.3073	0.2387	0.2752
8.165	0.2657	0.279	0.2823	0.2996	0.2633	0.266	0.2824	0.2811	0.2613	0.2843	0.2927	0.2972	0.2517	0.2821	0.2971	0.2576	0.297	0.2726	0.2847	0.2719	0.2595	0.2745	0.2689	0.277	0.2656	0.267	0.2863	0.2872	0.2602	0.2356	0.2799	0.2358	0.2308	0.2855	0.2802	0.281	0.284	0.3049	0.2893	0.2742	0.2727	0.2707	0.297	0.2931	0.3018	0.2872	0.307	0.2374	0.2736
8.18	0.2662	0.2794	0.2845	0.3011	0.2632	0.2631	0.2825	0.2822	0.2614	0.2818	0.2954	0.2967	0.2525	0.281	0.2979	0.2585	0.2976	0.2734	0.2809	0.2726	0.2595	0.2723	0.2716	0.2763	0.2643	0.2681	0.2868	0.2866	0.2594	0.2369	0.2794	0.2341	0.2284	0.2871	0.2799	0.2815	0.2833	0.307	0.2874	0.2757	0.2735	0.2719	0.2938	0.2935	0.3005	0.2864	0.306	0.2383	0.2731
8.195	0.2646	0.2821	0.2814	0.2986	0.2611	0.265	0.2829	0.2803	0.2627	0.2834	0.293	0.2975	0.2521	0.2807	0.3002	0.2599	0.2971	0.272	0.28	0.2735	0.2594	0.2733	0.2705	0.2752	0.2655	0.268	0.2874	0.2853	0.2603	0.2344	0.2807	0.2351	0.2308	0.2882	0.2796	0.2813	0.2853	0.3056	0.2871	0.2758	0.2746	0.2707	0.2956	0.2908	0.3005	0.2871	0.3062	0.239	0.275
8.21	0.2678	0.2809	0.2822	0.3022	0.2634	0.2638	0.2827	0.2816	0.2604	0.2808	0.296	0.2973	0.2531	0.2827	0.297	0.2591	0.2986	0.2713	0.2829	0.2721	0.2581	0.2723	0.27	0.2765	0.2655	0.2677	0.2847	0.287	0.2611	0.2352	0.2802	0.2368	0.2282	0.2846	0.2797	0.2827	0.2842	0.3063	0.2873	0.2753	0.2751	0.2705	0.2957	0.2934	0.3009	0.2868	0.3059	0.2375	0.2749
8.225	0.2668	0.2804	0.2829	0.3033	0.2617	0.2639	0.2828	0.2807	0.2621	0.2845	0.2948	0.297	0.2517	0.2809	0.2991	0.2596	0.2978	0.2706	0.2817	0.2724	0.2593	0.2727	0.2703	0.2766	0.266	0.2676	0.2868	0.2848	0.2567	0.2341	0.2804	0.2359	0.2304	0.2873	0.2805	0.281	0.2833	0.3054	0.2878	0.2772	0.2748	0.2734	0.2961	0.2948	0.3022	0.2883	0.3057	0.2402	0.2742
8.24	0.2658	0.2807	0.2837	0.3013	0.2605	0.2631	0.283	0.2803	0.2625	0.2827	0.296	0.2969	0.2491	0.2838	0.2976	0.2603	0.2987	0.2725	0.2825	0.2746	0.2609	0.2735	0.2683	0.2769	0.2649	0.2672	0.2873	0.2852	0.2579	0.2345	0.2808	0.2361	0.229	0.287	0.2799	0.2825	0.2861	0.306	0.2866	0.277	0.274	0.2711	0.2972	0.2926	0.3019	0.2851	0.3079	0.2403	0.2746
8.255	0.2665	0.2817	0.2843	0.3024	0.2627	0.265	0.2846	0.2825	0.262	0.2821	0.2967	0.2977	0.2524	0.2841	0.2998	0.2598	0.2988	0.2714	0.2818	0.271	0.2608	0.2729	0.2705	0.2764	0.2651	0.2671	0.2868	0.2847	0.26	0.2342	0.2772	0.2352	0.2294	0.2866	0.278	0.2814	0.2858	0.3069	0.289	0.2752	0.2735	0.2713	0.2969	0.293	0.3022	0.286	0.3078	0.2376	0.2759
8.27	0.2655	0.2811	0.2822	0.3024	0.2625	0.2654	0.2827	0.2827	0.2631	0.2844	0.2951	0.298	0.2526	0.2838	0.2988	0.2591	0.2987	0.2714	0.2828	0.274	0.2599	0.2713	0.2688	0.2777	0.2648	0.2664	0.2885	0.2851	0.2595	0.236	0.2806	0.2375	0.2315	0.2876	0.2813	0.2827	0.2859	0.3064	0.2893	0.2751	0.2746	0.2696	0.2965	0.2941	0.3021	0.2903	0.3061	0.2387	0.2752
8.285	0.2665	0.2819	0.2855	0.302	0.2626	0.2645	0.2831	0.2823	0.2601	0.2839	0.2958	0.2971	0.2526	0.2822	0.3003	0.2586	0.2999	0.2719	0.2811	0.2725	0.2602	0.2738	0.27	0.276	0.2649	0.2705	0.2866	0.2853	0.2585	0.2347	0.2797	0.2371	0.2315	0.2859	0.2801	0.281	0.2843	0.3067	0.2889	0.2765	0.2739	0.2742	0.2973	0.2928	0.3011	0.2864	0.3064	0.2397	0.2779
8.3	0.2657	0.282	0.2858	0.3012	0.2625	0.2631	0.2845	0.2809	0.2633	0.2834	0.2964	0.297	0.2523	0.2833	0.2974	0.2583	0.2972	0.2711	0.2823	0.2712	0.2607	0.2741	0.2697	0.2757	0.265	0.2678	0.288	0.2857	0.2598	0.2351	0.2786	0.2377	0.2301	0.2853	0.2812	0.2828	0.285	0.3086	0.289	0.2778	0.2741	0.2725	0.2978	0.2943	0.3014	0.2862	0.3057	0.2385	0.277
8.315	0.2655	0.2805	0.2827	0.3009	0.2632	0.2641	0.2842	0.284	0.2617	0.2845	0.297	0.2978	0.2514	0.2835	0.2974	0.2588	0.3002	0.2715	0.2817	0.2747	0.2593	0.272	0.2704	0.2774	0.2658	0.2672	0.2879	0.2847	0.2595	0.2348	0.2797	0.2378	0.2301	0.2889	0.28	0.2825	0.2854	0.3102	0.2879	0.2768	0.2748	0.2739	0.2975	0.2952	0.3028	0.2875	0.3082	0.2397	0.2766
8.33	0.2664	0.2812	0.2852	0.3033	0.2641	0.2648	0.2846	0.2832	0.2627	0.285	0.2934	0.298	0.2513	0.2854	0.2983	0.2575	0.3001	0.2707	0.2811	0.2729	0.2608	0.2726	0.2708	0.2768	0.2667	0.268	0.2859	0.2855	0.26	0.2345	0.2804	0.2358	0.2311	0.2846	0.2817	0.283	0.2851	0.3077	0.2902	0.2771	0.275	0.2728	0.2974	0.2949	0.301	0.2879	0.3075	0.2395	0.276
8.345	0.2676	0.2833	0.2849	0.3035	0.2627	0.2632	0.2854	0.2823	0.2602	0.2844	0.2937	0.2976	0.2525	0.2814	0.2989	0.2583	0.3008	0.2727	0.2839	0.272	0.2595	0.2746	0.2705	0.2762	0.266	0.2675	0.2868	0.2866	0.2586	0.2373	0.2785	0.2365	0.2286	0.2858	0.2817	0.2822	0.2858	0.307	0.2893	0.2777	0.2751	0.2725	0.2989	0.296	0.3028	0.2891	0.3096	0.24	0.2765
8.36	0.2676	0.2834	0.2854	0.3028	0.2627	0.265	0.2846	0.283	0.2606	0.2841	0.2975	0.2984	0.2511	0.2836	0.2977	0.2597	0.2995	0.2699	0.2829	0.2741	0.2598	0.2745	0.27	0.2772	0.2646	0.2688	0.2882	0.2852	0.2575	0.2362	0.2797	0.2375	0.2291	0.2872	0.2823	0.2814	0.2866	0.3078	0.2874	0.2773	0.2742	0.2718	0.2969	0.2955	0.3018	0.2889	0.3078	0.2397	0.2768
8.375	0.2678	0.2824	0.2849	0.3021	0.2646	0.2656	0.2855	0.283	0.2613	0.2839	0.2955	0.3005	0.2535	0.2847	0.2972	0.2588	0.3012	0.2739	0.282	0.2739	0.2602	0.2742	0.2697	0.277	0.266	0.2664	0.286	0.2869	0.2607	0.2358	0.2795	0.238	0.2307	0.2875	0.2803	0.2817	0.2863	0.3055	0.2878	0.2767	0.2753	0.2732	0.2967	0.2951	0.3042	0.2867	0.3103	0.2388	0.2771
8.39	0.2675	0.2822	0.2862	0.3029	0.2636	0.265	0.2847	0.2826	0.2599	0.2844	0.2977	0.2972	0.2521	0.2859	0.299	0.2592	0.3011	0.2719	0.2819	0.2754	0.2621	0.2738	0.2694	0.2756	0.2664	0.2688	0.2864	0.2856	0.2598	0.2347	0.2793	0.2363	0.2293	0.2858	0.2811	0.2822	0.2853	0.3093	0.2898	0.278	0.2739	0.2751	0.2984	0.2963	0.303	0.2897	0.3079	0.2389	0.275
8.405	0.2656	0.2831	0.285	0.3051	0.2641	0.2649	0.2848	0.2828	0.2623	0.2823	0.2967	0.2986	0.2523	0.2823	0.2973	0.2606	0.3007	0.2728	0.2821	0.2732	0.2631	0.274	0.2706	0.2748	0.2652	0.2681	0.286	0.2871	0.2601	0.2369	0.281	0.2362	0.2309	0.2885	0.2817	0.2824	0.2867	0.3079	0.2895	0.2768	0.2758	0.2725	0.2983	0.2961	0.3051	0.2891	0.3075	0.2389	0.2774
8.42	0.2667	0.2837	0.285	0.3036	0.2648	0.2653	0.2844	0.2825	0.2629	0.2849	0.2975	0.2971	0.2519	0.2828	0.2995	0.259	0.3021	0.2727	0.283	0.272	0.2596	0.2752	0.2688	0.2764	0.2644	0.2675	0.286	0.2867	0.2593	0.2379	0.2806	0.2372	0.2296	0.2883	0.2828	0.2823	0.2861	0.3076	0.2902	0.2776	0.2768	0.2738	0.2972	0.2959	0.303	0.2889	0.3106	0.2417	0.2783
8.435	0.2683	0.2835	0.2858	0.3038	0.2651	0.2657	0.2849	0.2834	0.2617	0.2855	0.297	0.2985	0.2522	0.2842	0.3013	0.2602	0.3019	0.2716	0.2829	0.2733	0.2608	0.274	0.2695	0.2781	0.2636	0.2687	0.2882	0.2852	0.2599	0.2368	0.2792	0.2378	0.2298	0.2859	0.2825	0.2861	0.2883	0.3095	0.2876	0.2758	0.2754	0.2735	0.2973	0.2963	0.3044	0.2875	0.3086	0.2394	0.276
8.45	0.2676	0.2821	0.2868	0.3044	0.2638	0.2669	0.2826	0.2826	0.2632	0.2839	0.2977	0.2995	0.252	0.2848	0.2995	0.2602	0.3022	0.2722	0.2808	0.2738	0.2605	0.2731	0.2708	0.2768	0.2638	0.268	0.2875	0.2885	0.2587	0.2372	0.2794	0.2354	0.2301	0.2885	0.2808	0.2809	0.2871	0.3067	0.2908	0.2772	0.2741	0.2716	0.2984	0.2961	0.3026	0.2906	0.3088	0.2379	0.2782
8.465	0.2669	0.2834	0.2847	0.3049	0.2631	0.2663	0.2846	0.2805	0.2611	0.2844	0.2987	0.3002	0.2525	0.2886	0.3004	0.26	0.3026	0.2733	0.2828	0.2741	0.2596	0.2735	0.2715	0.2777	0.2657	0.2687	0.2875	0.2873	0.2564	0.2365	0.2815	0.2365	0.2307	0.2862	0.2795	0.2838	0.2866	0.3099	0.2902	0.2751	0.2747	0.274	0.2998	0.2965	0.3044	0.2885	0.3097	0.2391	0.2763
8.48	0.2678	0.2808	0.2867	0.3043	0.2646	0.2689	0.2854	0.2824	0.2613	0.2864	0.2994	0.2979	0.2535	0.2864	0.3003	0.2596	0.3012	0.2749	0.283	0.2742	0.2582	0.2732	0.2691	0.2755	0.2656	0.27	0.2879	0.2868	0.2592	0.2346	0.2818	0.2355	0.231	0.2872	0.2796	0.285	0.286	0.3062	0.2897	0.2756	0.2764	0.2735	0.2995	0.2972	0.3034	0.2876	0.3078	0.2403	0.2759
8.495	0.2676	0.2836	0.2862	0.3042	0.2624	0.2668	0.2864	0.284	0.2609	0.2855	0.3003	0.3003	0.2526	0.2838	0.302	0.26	0.3017	0.2712	0.2828	0.2736	0.2587	0.2756	0.2704	0.2776	0.2646	0.2685	0.2861	0.2884	0.2599	0.2357	0.2792	0.2352	0.2318	0.288	0.2823	0.2836	0.2876	0.3097	0.2904	0.2785	0.2744	0.2736	0.2999	0.2927	0.3046	0.2881	0.3076	0.2403	0.2772
8.51	0.2672	0.2827	0.2852	0.3048	0.2627	0.2657	0.2857	0.2833	0.2628	0.286	0.2969	0.3001	0.254	0.2857	0.2996	0.2627	0.3028	0.2716	0.283	0.2748	0.2604	0.274	0.2695	0.2778	0.2662	0.2684	0.2876	0.2861	0.26	0.235	0.2824	0.2369	0.2298	0.2872	0.2826	0.2809	0.288	0.3097	0.2885	0.2756	0.2751	0.2745	0.3004	0.2944	0.3025	0.2894	0.3094	0.24	0.2782
8.525	0.2673	0.284	0.2849	0.3063	0.2642	0.2679	0.286	0.281	0.2635	0.2863	0.2977	0.299	0.2519	0.2859	0.3028	0.26	0.3036	0.2731	0.2817	0.273	0.2597	0.2744	0.2719	0.2771	0.2649	0.2675	0.2876	0.2893	0.2609	0.2374	0.2827	0.2371	0.2306	0.2866	0.2812	0.2843	0.2884	0.3104	0.289	0.2774	0.2758	0.273	0.2971	0.2956	0.3057	0.2882	0.31	0.2418	0.2768
8.54	0.2681	0.2822	0.2842	0.3056	0.264	0.2668	0.2857	0.2829	0.2622	0.2859	0.2989	0.3019	0.2544	0.2867	0.3014	0.2606	0.304	0.2718	0.2842	0.2753	0.262	0.2734	0.2705	0.2764	0.267	0.27	0.2878	0.2867	0.2583	0.2376	0.2804	0.2373	0.2317	0.2864	0.282	0.2845	0.287	0.3105	0.2907	0.2784	0.2754	0.2745	0.3001	0.2958	0.3048	0.2899	0.3091	0.2395	0.278
8.555	0.2694	0.2835	0.2859	0.3057	0.2642	0.2652	0.2859	0.2835	0.2634	0.2864	0.2976	0.2991	0.2556	0.2871	0.3009	0.2613	0.3043	0.2736	0.2809	0.2743	0.2609	0.275	0.2717	0.2778	0.2651	0.2696	0.2859	0.2855	0.2572	0.2382	0.2814	0.2361	0.2308	0.2902	0.2829	0.2835	0.2876	0.3099	0.2894	0.2767	0.2753	0.273	0.3	0.2963	0.3044	0.29	0.3095	0.2405	0.2773
8.57	0.2689	0.2856	0.2865	0.3056	0.264	0.269	0.2866	0.2828	0.2629	0.2868	0.2991	0.3018	0.256	0.2873	0.3014	0.2642	0.3029	0.2738	0.2832	0.2741	0.259	0.2736	0.2711	0.2779	0.2675	0.2694	0.2874	0.2866	0.2606	0.2364	0.2812	0.2367	0.2305	0.2902	0.2824	0.2857	0.2875	0.3082	0.2893	0.2781	0.2766	0.2732	0.3033	0.2954	0.303	0.2887	0.3107	0.241	0.2739
8.585	0.2686	0.2843	0.286	0.3072	0.2641	0.2664	0.2841	0.2829	0.2646	0.2852	0.2994	0.3014	0.2552	0.2872	0.3	0.2608	0.3027	0.2741	0.2834	0.2728	0.2604	0.2759	0.2714	0.2771	0.2659	0.27	0.2875	0.2882	0.2601	0.2365	0.2805	0.2374	0.2316	0.2871	0.283	0.2844	0.2893	0.3102	0.291	0.2784	0.2745	0.2741	0.2993	0.297	0.3047	0.289	0.3105	0.2423	0.2784
8.6	0.2697	0.2851	0.2871	0.3083	0.2627	0.2679	0.2857	0.2833	0.2636	0.287	0.3	0.3015	0.2546	0.2872	0.3018	0.2606	0.3053	0.2727	0.2821	0.2743	0.2594	0.2741	0.27	0.2775	0.2679	0.2685	0.286	0.2882	0.261	0.2368	0.2804	0.2372	0.2324	0.2874	0.283	0.2846	0.2859	0.3097	0.2903	0.2779	0.2772	0.2748	0.3	0.2971	0.3049	0.2893	0.3107	0.2407	0.2776
8.615	0.2691	0.2854	0.2876	0.3047	0.262	0.2659	0.2857	0.2846	0.2643	0.286	0.2989	0.3004	0.2566	0.2855	0.301	0.2624	0.3064	0.2726	0.2838	0.2734	0.2614	0.2752	0.2704	0.2781	0.2666	0.2691	0.2881	0.288	0.2597	0.2382	0.2816	0.2365	0.2311	0.286	0.2815	0.2837	0.2874	0.3102	0.2904	0.2783	0.2758	0.2731	0.302	0.2968	0.3047	0.2894	0.3104	0.2425	0.2778
8.63	0.2691	0.2838	0.2877	0.3082	0.2649	0.2658	0.2844	0.2853	0.2647	0.2873	0.2988	0.3024	0.2544	0.2872	0.3017	0.2608	0.3034	0.2731	0.2835	0.2742	0.2616	0.2731	0.2709	0.2771	0.2654	0.2708	0.2899	0.2884	0.2611	0.2369	0.2812	0.2359	0.2292	0.2887	0.2809	0.2847	0.2885	0.3109	0.2887	0.2797	0.2759	0.2742	0.2968	0.2974	0.3073	0.289	0.3093	0.2395	0.2801
8.645	0.2707	0.2867	0.2871	0.3078	0.2633	0.2677	0.2853	0.2837	0.2629	0.2853	0.2975	0.3005	0.2544	0.2885	0.3018	0.2623	0.3056	0.2737	0.2847	0.2759	0.2582	0.2728	0.2687	0.276	0.2657	0.268	0.2874	0.2865	0.2593	0.2371	0.2816	0.2372	0.2319	0.2873	0.2834	0.2856	0.2896	0.3123	0.2908	0.2805	0.276	0.2748	0.2991	0.2968	0.305	0.2897	0.3095	0.2418	0.2802
8.66	0.271	0.2854	0.2871	0.3065	0.2649	0.2683	0.2853	0.2834	0.2626	0.2857	0.3002	0.3023	0.2561	0.2885	0.3005	0.2614	0.3039	0.2744	0.2826	0.2726	0.26	0.2749	0.2718	0.2778	0.2646	0.268	0.2876	0.2879	0.2599	0.2369	0.282	0.2373	0.2321	0.2883	0.284	0.2857	0.2882	0.312	0.2892	0.278	0.2772	0.275	0.3002	0.2975	0.307	0.2903	0.3105	0.2403	0.2788
8.675	0.2705	0.2846	0.2865	0.3077	0.2644	0.2671	0.2861	0.2859	0.2641	0.2864	0.3011	0.3021	0.2566	0.2879	0.3004	0.2615	0.3057	0.2721	0.2827	0.2745	0.2606	0.2747	0.2718	0.2761	0.2657	0.2701	0.2878	0.2887	0.2577	0.2391	0.2807	0.2388	0.2309	0.2897	0.2826	0.2837	0.2887	0.3091	0.291	0.2782	0.2754	0.2753	0.2989	0.2975	0.306	0.2912	0.3132	0.2412	0.2794
8.69	0.268	0.2847	0.288	0.3068	0.2641	0.2664	0.2847	0.2854	0.2643	0.2855	0.2998	0.3013	0.2571	0.2879	0.3028	0.2613	0.3059	0.2726	0.2832	0.2743	0.2613	0.2759	0.2713	0.2776	0.2679	0.2697	0.2872	0.2873	0.2622	0.238	0.2825	0.2361	0.2322	0.2866	0.2834	0.2855	0.2884	0.3112	0.2905	0.2786	0.2744	0.2738	0.3031	0.2985	0.3063	0.2905	0.31	0.2412	0.2792
8.705	0.2688	0.2859	0.2852	0.3083	0.263	0.2686	0.2867	0.2856	0.2651	0.2876	0.3014	0.3033	0.2562	0.2868	0.3007	0.2624	0.3046	0.2752	0.2825	0.2741	0.2597	0.2754	0.2699	0.2777	0.2669	0.268	0.2865	0.2879	0.26	0.2386	0.2807	0.2384	0.2318	0.2856	0.2855	0.2866	0.2887	0.3121	0.2911	0.2797	0.2768	0.2751	0.3003	0.2991	0.3057	0.2906	0.3128	0.2426	0.2814
8.72	0.2696	0.2858	0.2866	0.3081	0.265	0.2674	0.2848	0.2858	0.2634	0.2897	0.2991	0.2993	0.2547	0.2869	0.3019	0.2604	0.3036	0.275	0.2831	0.2753	0.2602	0.2753	0.271	0.2755	0.2676	0.2691	0.2862	0.2862	0.2626	0.2378	0.2811	0.2364	0.2314	0.2882	0.2826	0.2844	0.2873	0.3109	0.2911	0.2797	0.2766	0.275	0.3002	0.298	0.3066	0.2911	0.3119	0.2416	0.2801
8.735	0.2696	0.2876	0.2887	0.3063	0.2639	0.266	0.2871	0.2857	0.2655	0.2865	0.3008	0.3012	0.2548	0.2904	0.3017	0.2624	0.3045	0.274	0.2826	0.2738	0.2612	0.2731	0.269	0.279	0.2662	0.2691	0.2887	0.2891	0.2609	0.2389	0.2822	0.2371	0.2317	0.2884	0.2832	0.2877	0.2875	0.3118	0.2935	0.2786	0.2764	0.2735	0.301	0.2972	0.3049	0.2916	0.3118	0.2437	0.2805
8.75	0.2689	0.2869	0.2884	0.3094	0.2632	0.2672	0.286	0.2859	0.2644	0.2885	0.2999	0.3024	0.2548	0.2901	0.302	0.2611	0.3049	0.2732	0.2852	0.2752	0.2624	0.2732	0.2691	0.2781	0.2657	0.2703	0.2867	0.2888	0.2615	0.2366	0.2807	0.237	0.2308	0.289	0.2841	0.286	0.2887	0.3106	0.2913	0.2782	0.2772	0.2749	0.3032	0.2993	0.3065	0.2918	0.3116	0.242	0.2822
8.765	0.2707	0.2877	0.288	0.3082	0.265	0.2695	0.2881	0.285	0.2649	0.2882	0.3001	0.3011	0.2542	0.2883	0.3025	0.2621	0.3049	0.273	0.2828	0.2753	0.2628	0.2754	0.2706	0.2803	0.2667	0.2693	0.2893	0.2887	0.2611	0.2387	0.2799	0.2386	0.2305	0.2887	0.2835	0.2868	0.2882	0.312	0.2923	0.2768	0.2777	0.2751	0.3032	0.2993	0.308	0.2897	0.3107	0.2417	0.2815
8.78	0.2714	0.2883	0.2876	0.3079	0.265	0.2677	0.2865	0.2848	0.2656	0.2881	0.3005	0.3026	0.2557	0.2891	0.3022	0.2612	0.3039	0.2736	0.2825	0.2768	0.2628	0.2753	0.2709	0.2766	0.2659	0.268	0.2874	0.2892	0.26	0.2369	0.2805	0.2385	0.2314	0.2889	0.2818	0.2859	0.29	0.3115	0.2926	0.2807	0.2757	0.2757	0.3015	0.2983	0.3061	0.2937	0.3135	0.2433	0.2814
8.795	0.2708	0.2865	0.2889	0.3088	0.2643	0.2688	0.2865	0.2856	0.2635	0.2883	0.3031	0.3017	0.257	0.2898	0.304	0.2615	0.3062	0.2746	0.2828	0.2744	0.2619	0.2766	0.2724	0.2801	0.2676	0.2678	0.2868	0.2889	0.2633	0.2373	0.2829	0.2378	0.2293	0.2896	0.2845	0.2862	0.2874	0.3111	0.2921	0.2808	0.2766	0.276	0.301	0.2972	0.3087	0.2903	0.3139	0.2446	0.2817
8.81	0.2703	0.2876	0.2877	0.3077	0.2647	0.2687	0.286	0.2864	0.2654	0.2884	0.303	0.3021	0.2553	0.2893	0.3011	0.2621	0.3066	0.2742	0.2837	0.2767	0.2617	0.273	0.2707	0.2773	0.2677	0.27	0.2884	0.2882	0.2606	0.2379	0.2807	0.2372	0.2298	0.2905	0.2839	0.2846	0.2895	0.3126	0.291	0.2799	0.2744	0.2749	0.3034	0.2993	0.3069	0.2933	0.3132	0.2423	0.2809
8.825	0.2702	0.2858	0.2896	0.3085	0.2656	0.269	0.2845	0.2839	0.2654	0.2882	0.3012	0.303	0.2565	0.2897	0.3017	0.2624	0.3082	0.2749	0.2837	0.2734	0.2625	0.2757	0.2709	0.2798	0.266	0.2685	0.2889	0.289	0.2612	0.2347	0.2825	0.2388	0.2326	0.2885	0.2843	0.2879	0.2898	0.3132	0.2916	0.2789	0.2782	0.2747	0.3032	0.2976	0.3113	0.2911	0.312	0.2426	0.2809
8.84	0.2685	0.2883	0.2867	0.3093	0.2642	0.2679	0.2855	0.2848	0.2643	0.2888	0.3014	0.3068	0.2578	0.2891	0.3042	0.2637	0.3077	0.2723	0.2821	0.2768	0.2612	0.2733	0.2712	0.2779	0.2674	0.2697	0.2876	0.2898	0.2586	0.2399	0.2815	0.2381	0.2315	0.2901	0.2856	0.2867	0.2902	0.3113	0.2915	0.2799	0.2792	0.2751	0.3042	0.2961	0.3066	0.292	0.3108	0.2436	0.2799
8.855	0.2703	0.2872	0.2887	0.3072	0.2651	0.2677	0.2849	0.2857	0.2654	0.287	0.3014	0.3044	0.2584	0.2914	0.3056	0.2628	0.3074	0.274	0.2842	0.2758	0.262	0.274	0.2721	0.2786	0.2662	0.2689	0.2894	0.2894	0.2614	0.2388	0.2825	0.2385	0.2308	0.2904	0.2859	0.2863	0.2911	0.3138	0.2904	0.2789	0.2779	0.2744	0.3024	0.2988	0.3085	0.2924	0.3124	0.2425	0.281
8.87	0.2713	0.2876	0.2885	0.3061	0.2657	0.2702	0.2861	0.2862	0.2639	0.2867	0.3015	0.3029	0.2578	0.2894	0.3022	0.2628	0.3053	0.2736	0.2839	0.2746	0.262	0.2745	0.2712	0.276	0.2669	0.2688	0.2906	0.2901	0.2594	0.2381	0.2804	0.2376	0.2322	0.2899	0.2844	0.2871	0.2898	0.3114	0.2931	0.2796	0.2789	0.2754	0.3015	0.2999	0.3095	0.292	0.3139	0.244	0.2809
8.885	0.2701	0.2871	0.2875	0.3093	0.2657	0.2682	0.2864	0.2855	0.2664	0.2896	0.3015	0.303	0.2572	0.2891	0.3045	0.2633	0.3075	0.2742	0.2838	0.275	0.2617	0.2746	0.2718	0.2767	0.2688	0.2697	0.2893	0.2883	0.2615	0.2376	0.283	0.2386	0.2331	0.291	0.285	0.2866	0.2884	0.3123	0.291	0.2788	0.2777	0.2768	0.3038	0.2983	0.3088	0.2921	0.3131	0.2425	0.2817
8.9	0.2705	0.2875	0.2902	0.3085	0.2639	0.2689	0.2869	0.2844	0.2656	0.2884	0.3015	0.3035	0.2591	0.2923	0.3049	0.2634	0.3082	0.2743	0.2835	0.2749	0.2625	0.2737	0.2706	0.2784	0.268	0.2694	0.2877	0.2868	0.2601	0.237	0.2834	0.2374	0.2321	0.2902	0.2845	0.2889	0.2886	0.3119	0.291	0.2812	0.2782	0.2745	0.3046	0.3002	0.309	0.2924	0.3122	0.2431	0.2826
8.915	0.2698	0.288	0.2864	0.309	0.2659	0.2677	0.2855	0.2862	0.2673	0.287	0.3024	0.3037	0.2566	0.2886	0.3045	0.2639	0.3091	0.2742	0.2829	0.2765	0.2614	0.2749	0.2723	0.2775	0.2652	0.268	0.2886	0.2892	0.2623	0.2408	0.2827	0.2379	0.2341	0.2921	0.286	0.2866	0.2902	0.3139	0.2923	0.2805	0.2784	0.2765	0.3033	0.2983	0.3091	0.2934	0.315	0.243	0.2811
8.93	0.2722	0.2868	0.2886	0.3106	0.2653	0.2707	0.2885	0.2866	0.2667	0.2904	0.3017	0.3031	0.258	0.29	0.3044	0.2633	0.3088	0.2734	0.2843	0.2733	0.2609	0.2743	0.2719	0.279	0.2679	0.2713	0.2891	0.2895	0.2603	0.2377	0.2817	0.2363	0.2311	0.2909	0.2866	0.2883	0.2883	0.3132	0.292	0.2802	0.2775	0.2751	0.3029	0.3007	0.3091	0.2931	0.3133	0.2439	0.2811
8.945	0.2723	0.2877	0.2908	0.3102	0.2634	0.2667	0.2871	0.2868	0.2651	0.29	0.3007	0.3022	0.2586	0.2914	0.3054	0.2625	0.3079	0.2723	0.2831	0.274	0.261	0.2751	0.2718	0.2795	0.266	0.2697	0.2871	0.2912	0.26	0.2382	0.2803	0.2375	0.2324	0.2904	0.2868	0.2868	0.2902	0.3145	0.292	0.2806	0.2792	0.2757	0.3049	0.2971	0.3098	0.2933	0.3126	0.2432	0.2823
8.96	0.2709	0.2888	0.2891	0.3086	0.2655	0.2698	0.2884	0.2872	0.2681	0.2893	0.3046	0.3052	0.2599	0.2933	0.3031	0.2657	0.3075	0.2748	0.2848	0.2758	0.2638	0.2747	0.2714	0.2792	0.2662	0.27	0.2879	0.2879	0.2629	0.2395	0.283	0.2389	0.2332	0.2908	0.2858	0.2892	0.2912	0.3131	0.2925	0.2808	0.2779	0.2775	0.3072	0.3004	0.3087	0.2925	0.3134	0.2443	0.2818
8.975	0.2709	0.2888	0.2901	0.3099	0.2672	0.2708	0.2875	0.289	0.2623	0.2921	0.3009	0.3062	0.2593	0.2916	0.3058	0.2637	0.3108	0.2745	0.2844	0.2745	0.2618	0.2764	0.2717	0.2814	0.2666	0.2709	0.2896	0.2874	0.2624	0.2395	0.2834	0.2374	0.2313	0.2916	0.2854	0.2862	0.2912	0.3139	0.2912	0.2795	0.2764	0.275	0.3051	0.2985	0.3099	0.2918	0.3141	0.244	0.283
8.99	0.2707	0.2877	0.2902	0.3121	0.2637	0.2699	0.2873	0.286	0.2652	0.2909	0.3051	0.3053	0.259	0.2915	0.3054	0.2642	0.31	0.2745	0.2832	0.2721	0.2625	0.2736	0.2702	0.2795	0.2677	0.2706	0.2876	0.2894	0.2603	0.2399	0.2841	0.2372	0.232	0.2883	0.2867	0.288	0.2915	0.3134	0.2917	0.2804	0.2793	0.2744	0.3043	0.2986	0.3089	0.2919	0.3122	0.2452	0.281
9.005	0.2704	0.2888	0.2911	0.3092	0.2671	0.2691	0.2878	0.2884	0.268	0.291	0.3046	0.3049	0.2582	0.2924	0.3058	0.265	0.3104	0.2739	0.2824	0.2752	0.2616	0.2756	0.271	0.2797	0.2662	0.2704	0.2896	0.2902	0.2623	0.2407	0.2829	0.2385	0.2329	0.2897	0.2849	0.287	0.2912	0.314	0.2912	0.2808	0.2791	0.2774	0.3038	0.2986	0.3124	0.2922	0.316	0.2452	0.2823
9.02	0.2717	0.2893	0.2889	0.3107	0.2654	0.2713	0.2888	0.2865	0.2697	0.2923	0.3031	0.3037	0.2595	0.2902	0.3024	0.2648	0.3073	0.2746	0.2855	0.2753	0.2629	0.273	0.2708	0.2794	0.2661	0.2707	0.2906	0.2887	0.2625	0.2407	0.2821	0.2394	0.2314	0.291	0.2859	0.2879	0.2881	0.3149	0.2922	0.2805	0.2789	0.2769	0.3031	0.2995	0.3099	0.2937	0.3138	0.2455	0.2829
9.035	0.2728	0.2891	0.2897	0.3104	0.2644	0.271	0.2881	0.2865	0.2648	0.2868	0.3021	0.3056	0.2587	0.2921	0.3049	0.2633	0.3091	0.273	0.2824	0.2759	0.2604	0.2759	0.2727	0.2801	0.2686	0.2698	0.2892	0.2893	0.2633	0.2398	0.2831	0.2393	0.2338	0.2896	0.2856	0.2889	0.2888	0.3143	0.2917	0.2812	0.2786	0.2751	0.3062	0.3	0.3083	0.2941	0.3138	0.2446	0.2824
9.05	0.2724	0.2907	0.2908	0.3124	0.2648	0.2694	0.2888	0.2874	0.2675	0.2897	0.3039	0.3061	0.2587	0.292	0.3056	0.2635	0.3071	0.2751	0.2847	0.2736	0.2613	0.2783	0.2705	0.2786	0.2667	0.2705	0.2898	0.2918	0.2617	0.2403	0.2829	0.2377	0.2329	0.2892	0.2879	0.2869	0.2909	0.3145	0.2921	0.2817	0.2797	0.2776	0.3045	0.3009	0.3119	0.2919	0.3148	0.2437	0.2819
9.065	0.2742	0.2893	0.2901	0.3116	0.2654	0.2696	0.2883	0.2876	0.2656	0.2922	0.3031	0.3055	0.2583	0.2914	0.3049	0.2661	0.3122	0.2754	0.2848	0.2763	0.2625	0.2738	0.2695	0.2795	0.2675	0.272	0.2887	0.2897	0.2615	0.2412	0.2828	0.2394	0.2323	0.2913	0.288	0.289	0.2905	0.3149	0.2921	0.282	0.279	0.2785	0.3066	0.3012	0.3122	0.2937	0.3162	0.2445	0.282
9.08	0.2721	0.2894	0.2921	0.3103	0.2653	0.2698	0.2885	0.2869	0.2667	0.2922	0.3061	0.3035	0.2587	0.293	0.3042	0.264	0.3114	0.2744	0.284	0.2748	0.2603	0.2752	0.2719	0.2794	0.2677	0.2719	0.2892	0.289	0.2624	0.2395	0.2829	0.2376	0.2315	0.2899	0.2859	0.2883	0.2921	0.3162	0.2934	0.2802	0.2795	0.276	0.3042	0.3022	0.3115	0.2938	0.3182	0.2455	0.2822
9.095	0.2725	0.2898	0.29	0.3102	0.2668	0.271	0.2881	0.2873	0.2674	0.2914	0.3036	0.3041	0.2617	0.2916	0.305	0.2631	0.3105	0.2726	0.2851	0.2754	0.2606	0.2756	0.2724	0.2787	0.2681	0.2717	0.2895	0.2931	0.2604	0.2406	0.2841	0.2382	0.2321	0.2918	0.2867	0.2893	0.2921	0.3176	0.2939	0.2809	0.2788	0.2777	0.3049	0.2999	0.3121	0.2927	0.3144	0.2453	0.2828
9.11	0.2711	0.2898	0.2902	0.3122	0.2665	0.2695	0.2874	0.2886	0.2676	0.2905	0.3033	0.3066	0.2597	0.2947	0.3055	0.2659	0.3097	0.2725	0.2848	0.2753	0.2632	0.276	0.2728	0.2793	0.2655	0.2698	0.2872	0.2893	0.2621	0.2387	0.2814	0.237	0.2315	0.292	0.287	0.2872	0.2902	0.3177	0.2928	0.2793	0.2784	0.2775	0.3043	0.3017	0.3104	0.2939	0.3144	0.2466	0.2836
9.125	0.2729	0.2898	0.2902	0.3118	0.2647	0.2704	0.2887	0.2876	0.2672	0.2901	0.3045	0.3051	0.2573	0.294	0.3082	0.263	0.3102	0.2742	0.2861	0.2768	0.262	0.2775	0.2701	0.2776	0.2677	0.2696	0.2885	0.2895	0.2607	0.2381	0.2834	0.2392	0.235	0.2898	0.2874	0.29	0.2914	0.3164	0.2937	0.2817	0.2778	0.2785	0.3064	0.3019	0.3112	0.2944	0.3162	0.2448	0.2848
9.14	0.2724	0.2887	0.2914	0.3128	0.2663	0.2691	0.2891	0.2893	0.2657	0.292	0.3029	0.3053	0.2601	0.2935	0.3046	0.2642	0.3109	0.2757	0.2832	0.2763	0.2623	0.2745	0.2706	0.2785	0.2695	0.2715	0.2897	0.2899	0.2619	0.2414	0.2832	0.2392	0.2313	0.2902	0.2876	0.2884	0.2933	0.3166	0.2948	0.2805	0.2804	0.2785	0.3082	0.3016	0.3105	0.2931	0.3156	0.2467	0.2827
9.155	0.2732	0.2903	0.2913	0.3116	0.2665	0.2723	0.2882	0.2869	0.2664	0.2921	0.3059	0.3069	0.2597	0.2944	0.3056	0.2639	0.3104	0.2729	0.2829	0.277	0.2629	0.2758	0.2716	0.2788	0.267	0.2694	0.2905	0.2906	0.2594	0.2426	0.2836	0.2392	0.2331	0.2908	0.2884	0.288	0.2936	0.3168	0.2924	0.28	0.2788	0.2772	0.3067	0.302	0.3132	0.2937	0.3163	0.2459	0.2843
9.17	0.2724	0.2901	0.2902	0.3131	0.2692	0.2686	0.289	0.2888	0.2662	0.2891	0.3046	0.3047	0.2608	0.2951	0.3075	0.2636	0.3108	0.2743	0.2852	0.2766	0.2632	0.2747	0.2694	0.2786	0.2664	0.2715	0.289	0.29	0.261	0.2391	0.2824	0.24	0.232	0.2893	0.2871	0.2891	0.2913	0.3167	0.2952	0.2811	0.2802	0.2781	0.3059	0.3018	0.3104	0.2937	0.3166	0.2447	0.2823
9.185	0.2715	0.29	0.2903	0.3118	0.2679	0.2719	0.2898	0.2888	0.2672	0.2889	0.3056	0.3051	0.2621	0.2934	0.3063	0.2642	0.3109	0.2759	0.283	0.2791	0.263	0.2746	0.2724	0.2792	0.2689	0.2701	0.2898	0.2893	0.2624	0.2402	0.2843	0.2361	0.2308	0.2899	0.2862	0.2888	0.2932	0.3171	0.2946	0.2827	0.2794	0.2768	0.3056	0.3025	0.3108	0.2955	0.315	0.246	0.2838
9.2	0.2729	0.2914	0.2908	0.3135	0.2663	0.2708	0.2901	0.289	0.2672	0.2912	0.303	0.3044	0.2608	0.2947	0.3047	0.2657	0.3106	0.2749	0.2838	0.2782	0.2651	0.2759	0.2716	0.2803	0.2667	0.2691	0.2887	0.291	0.2612	0.2391	0.2855	0.2386	0.2321	0.2903	0.2872	0.2888	0.2908	0.3167	0.2914	0.282	0.2814	0.2777	0.3062	0.3011	0.3103	0.2945	0.3161	0.2471	0.2839
9.215	0.2736	0.2917	0.2914	0.3131	0.2655	0.2703	0.2886	0.29	0.2672	0.2916	0.3051	0.3062	0.2615	0.294	0.3085	0.2636	0.3121	0.273	0.2846	0.2779	0.2625	0.2749	0.2719	0.2805	0.2693	0.2695	0.2896	0.2914	0.262	0.2396	0.2828	0.2389	0.2335	0.2904	0.2873	0.2897	0.2936	0.3167	0.2933	0.2833	0.28	0.2777	0.3064	0.3014	0.3121	0.2942	0.3176	0.2475	0.2845
9.23	0.2721	0.2901	0.2903	0.3134	0.2663	0.2734	0.2905	0.2881	0.2685	0.2913	0.3035	0.3048	0.2612	0.2955	0.3069	0.2629	0.3137	0.2757	0.2847	0.2779	0.2633	0.2761	0.269	0.2785	0.2664	0.2697	0.2914	0.2901	0.2619	0.2413	0.2841	0.2382	0.2325	0.2901	0.2879	0.2866	0.2933	0.3176	0.2938	0.2809	0.2805	0.2772	0.3051	0.3016	0.3128	0.2934	0.3182	0.2474	0.2847
9.245	0.2715	0.2915	0.293	0.3134	0.2669	0.2721	0.2901	0.2897	0.2668	0.2918	0.3033	0.3066	0.2604	0.2941	0.3086	0.2633	0.3124	0.2747	0.2853	0.2775	0.2646	0.2749	0.2709	0.2795	0.2679	0.2694	0.2899	0.2909	0.2627	0.2404	0.2838	0.2381	0.2344	0.2894	0.2884	0.2876	0.2941	0.3158	0.2928	0.2831	0.2795	0.2785	0.3098	0.3032	0.3134	0.2957	0.3165	0.2487	0.2832
9.26	0.271	0.2921	0.2929	0.313	0.2666	0.2718	0.2904	0.2877	0.2663	0.2912	0.3036	0.3053	0.2613	0.2956	0.3084	0.2671	0.313	0.2757	0.2838	0.2753	0.2638	0.2759	0.2717	0.2797	0.268	0.2711	0.2884	0.2912	0.2614	0.2379	0.2824	0.2415	0.2343	0.2903	0.2883	0.2911	0.2922	0.3186	0.2923	0.2812	0.2805	0.2789	0.3077	0.3009	0.3131	0.2947	0.3165	0.2445	0.2863
9.275	0.2726	0.2912	0.2872	0.3127	0.2677	0.272	0.2895	0.2891	0.2683	0.2901	0.3044	0.3073	0.2617	0.2968	0.3051	0.2674	0.3134	0.275	0.2842	0.2773	0.2638	0.2748	0.2705	0.2794	0.2673	0.2718	0.2909	0.2913	0.2626	0.2391	0.2825	0.2402	0.2345	0.2874	0.2889	0.291	0.2947	0.3178	0.2945	0.2811	0.2792	0.2781	0.3073	0.3026	0.3115	0.2949	0.3186	0.2463	0.2838
9.29	0.2727	0.2915	0.2922	0.3129	0.2684	0.2726	0.2899	0.2902	0.2656	0.2909	0.3059	0.3083	0.2627	0.2945	0.3096	0.2654	0.3123	0.2748	0.2846	0.2757	0.2644	0.277	0.2716	0.2795	0.2652	0.2693	0.2895	0.2936	0.2624	0.2429	0.2848	0.2408	0.232	0.2901	0.2892	0.2893	0.2914	0.3167	0.293	0.2822	0.2809	0.2792	0.3063	0.302	0.3135	0.2951	0.3163	0.2459	0.2842
9.305	0.2731	0.2909	0.2912	0.3149	0.2669	0.2735	0.2898	0.288	0.2685	0.291	0.3049	0.3046	0.2604	0.2947	0.3056	0.2653	0.311	0.2756	0.2845	0.2785	0.2636	0.2746	0.2729	0.2798	0.2679	0.2703	0.2912	0.2901	0.2623	0.2409	0.2831	0.2385	0.233	0.2908	0.2882	0.2905	0.2929	0.3184	0.2926	0.2831	0.2819	0.2786	0.3085	0.3014	0.3143	0.2944	0.3196	0.2455	0.2865
9.32	0.2748	0.2923	0.2914	0.3131	0.265	0.2746	0.2901	0.2886	0.2651	0.2899	0.3069	0.3056	0.2624	0.2964	0.3054	0.2655	0.3154	0.2745	0.283	0.2776	0.2627	0.2775	0.2713	0.2803	0.2667	0.2716	0.2911	0.2908	0.2628	0.2401	0.2845	0.2398	0.2357	0.2913	0.2911	0.2906	0.2921	0.3187	0.2941	0.2819	0.2819	0.2796	0.3073	0.3043	0.3141	0.2967	0.3178	0.2473	0.2841
9.335	0.2734	0.2918	0.2906	0.3148	0.2662	0.2734	0.29	0.2892	0.2672	0.2938	0.307	0.3072	0.2618	0.2953	0.3096	0.2651	0.3138	0.2761	0.2841	0.2769	0.2624	0.2756	0.2732	0.2807	0.2689	0.2709	0.2908	0.2924	0.2641	0.2419	0.2852	0.2388	0.2321	0.2904	0.2899	0.29	0.2921	0.3167	0.2938	0.2824	0.2783	0.2803	0.3098	0.3013	0.3137	0.2972	0.3164	0.2486	0.2846
9.35	0.275	0.2917	0.2929	0.3131	0.2662	0.2739	0.2913	0.288	0.2674	0.2918	0.3033	0.3076	0.2604	0.2962	0.3057	0.2656	0.313	0.2746	0.2837	0.276	0.263	0.2769	0.2725	0.283	0.2683	0.2706	0.2909	0.2893	0.2607	0.2403	0.2848	0.2383	0.2353	0.2917	0.2899	0.29	0.2927	0.3188	0.2951	0.2824	0.2817	0.2801	0.3075	0.3044	0.3125	0.2966	0.3184	0.2459	0.2852
9.365	0.2737	0.2941	0.2927	0.3146	0.2673	0.2756	0.2911	0.2902	0.2668	0.2921	0.3042	0.3086	0.2615	0.2964	0.3085	0.2664	0.3137	0.2765	0.2862	0.2789	0.2633	0.2763	0.2732	0.282	0.2665	0.272	0.2881	0.2916	0.2597	0.2402	0.2834	0.2411	0.2338	0.2896	0.2906	0.2912	0.2962	0.3194	0.2932	0.2824	0.2803	0.2794	0.3076	0.3019	0.3142	0.2965	0.318	0.2459	0.2852
9.38	0.2736	0.2938	0.2929	0.3137	0.2681	0.2715	0.2887	0.2882	0.2671	0.2926	0.3074	0.3069	0.2625	0.2966	0.3068	0.2661	0.3122	0.2763	0.2826	0.2777	0.2641	0.2785	0.2725	0.2808	0.2679	0.2704	0.291	0.2925	0.2636	0.2398	0.2831	0.2394	0.2326	0.2899	0.2894	0.2918	0.2943	0.3186	0.2956	0.2828	0.28	0.2783	0.3047	0.3025	0.3134	0.2957	0.3162	0.2456	0.2853
9.395	0.2727	0.2921	0.2912	0.3128	0.2678	0.2746	0.2902	0.288	0.2675	0.2939	0.3051	0.3076	0.262	0.2969	0.3087	0.2665	0.3153	0.276	0.2851	0.2778	0.2648	0.2753	0.2718	0.2796	0.2655	0.2719	0.2895	0.2932	0.2629	0.2407	0.2861	0.2386	0.233	0.2906	0.2876	0.2908	0.2949	0.3173	0.2975	0.2812	0.2818	0.2797	0.3096	0.3027	0.3141	0.2963	0.3175	0.2505	0.2829
9.41	0.2755	0.2944	0.2942	0.3137	0.2659	0.2735	0.2905	0.2914	0.2683	0.2942	0.3059	0.3089	0.2617	0.2984	0.3082	0.2656	0.3165	0.2771	0.2846	0.2763	0.2635	0.276	0.2721	0.279	0.2675	0.2702	0.2892	0.2914	0.2627	0.2425	0.2855	0.2402	0.2341	0.2905	0.2897	0.2905	0.2957	0.3186	0.294	0.2835	0.2811	0.2788	0.3076	0.304	0.3129	0.298	0.3206	0.2468	0.2874
9.425	0.2748	0.2942	0.2926	0.3128	0.268	0.2715	0.2894	0.2895	0.2684	0.2923	0.307	0.3094	0.2635	0.2985	0.308	0.2655	0.3162	0.2785	0.2858	0.2781	0.2627	0.2784	0.271	0.2805	0.267	0.2726	0.2894	0.2925	0.261	0.2418	0.283	0.2377	0.2354	0.2912	0.2895	0.2916	0.2942	0.317	0.2947	0.2832	0.2826	0.2782	0.3095	0.3039	0.3129	0.2971	0.3194	0.2497	0.2854
9.44	0.275	0.2923	0.2937	0.3151	0.2677	0.2722	0.2923	0.2895	0.2671	0.293	0.3082	0.3078	0.2636	0.2979	0.3067	0.2667	0.316	0.2752	0.2854	0.2778	0.2644	0.278	0.2737	0.2799	0.2691	0.2702	0.2897	0.2931	0.2629	0.2424	0.2866	0.2395	0.2349	0.2899	0.291	0.292	0.2936	0.3155	0.2943	0.2829	0.2813	0.2802	0.3089	0.3031	0.3132	0.297	0.3186	0.2471	0.2865
9.455	0.2742	0.2931	0.2927	0.3131	0.268	0.2736	0.2901	0.2915	0.2668	0.2931	0.3071	0.3093	0.262	0.2968	0.3093	0.267	0.3148	0.2751	0.2864	0.2778	0.2634	0.2767	0.2732	0.2815	0.2671	0.2704	0.2888	0.2905	0.2644	0.2415	0.2855	0.2378	0.2342	0.2912	0.2901	0.2918	0.2943	0.3181	0.2955	0.2841	0.2812	0.279	0.3097	0.3046	0.3145	0.2984	0.3184	0.2481	0.2854
9.47	0.2742	0.2944	0.2938	0.3162	0.2675	0.2734	0.2929	0.2894	0.2689	0.2928	0.3066	0.3087	0.2628	0.3003	0.309	0.266	0.3142	0.2763	0.2869	0.2772	0.2648	0.2764	0.272	0.2834	0.2707	0.2707	0.292	0.2892	0.2638	0.2432	0.2837	0.2406	0.2331	0.2923	0.2901	0.2919	0.2944	0.317	0.2961	0.2828	0.2812	0.2788	0.3083	0.3045	0.3142	0.298	0.3173	0.2498	0.2879
9.485	0.2765	0.2942	0.2938	0.3149	0.2673	0.272	0.289	0.2909	0.2693	0.2959	0.3064	0.309	0.2614	0.2988	0.3106	0.2677	0.3141	0.2766	0.285	0.2782	0.2648	0.2766	0.2735	0.2797	0.2673	0.269	0.2886	0.2912	0.2622	0.2419	0.2856	0.24	0.2333	0.2911	0.2889	0.2904	0.2962	0.3186	0.2938	0.2813	0.2832	0.2813	0.3109	0.3047	0.3132	0.2984	0.3197	0.2493	0.2865
9.5	0.2742	0.2924	0.2943	0.3164	0.2681	0.2738	0.2901	0.2896	0.2676	0.2935	0.3088	0.3098	0.2619	0.2981	0.307	0.2664	0.3162	0.276	0.2868	0.2794	0.2649	0.2772	0.2727	0.2797	0.2686	0.2718	0.2922	0.2925	0.2619	0.2425	0.2837	0.2394	0.2329	0.2923	0.2898	0.2912	0.2958	0.3174	0.2981	0.2831	0.2823	0.2813	0.3092	0.3062	0.3138	0.2976	0.3189	0.2473	0.2864
9.515	0.2752	0.293	0.2954	0.3153	0.2668	0.2748	0.2925	0.2902	0.2686	0.2935	0.3072	0.31	0.262	0.3	0.3082	0.2668	0.3154	0.276	0.2861	0.2789	0.264	0.2778	0.2724	0.2796	0.2693	0.2692	0.2918	0.2921	0.2634	0.2426	0.2845	0.2421	0.2325	0.2918	0.2889	0.2921	0.2953	0.3191	0.2966	0.2837	0.2831	0.2798	0.3113	0.3039	0.3163	0.2989	0.3203	0.249	0.286
9.53	0.276	0.2946	0.2944	0.3153	0.2683	0.2745	0.2895	0.2899	0.2679	0.2932	0.308	0.3084	0.262	0.2988	0.3092	0.2659	0.3151	0.2772	0.2828	0.2781	0.2641	0.2772	0.2723	0.28	0.2687	0.2706	0.2909	0.2913	0.2631	0.2413	0.2839	0.2391	0.2336	0.2932	0.2885	0.2914	0.2951	0.3204	0.2975	0.2837	0.2817	0.281	0.3093	0.3053	0.3173	0.2985	0.3218	0.2503	0.2845
9.545	0.2753	0.2936	0.2933	0.3171	0.2682	0.2759	0.2908	0.2916	0.2716	0.294	0.3089	0.3108	0.2639	0.2995	0.3097	0.2662	0.3164	0.2782	0.2864	0.2781	0.2638	0.2777	0.2718	0.2809	0.2709	0.2705	0.2906	0.2929	0.2612	0.2405	0.2848	0.2385	0.2329	0.2925	0.2885	0.2921	0.2953	0.3196	0.2971	0.2845	0.2842	0.2815	0.3123	0.305	0.3156	0.2944	0.3204	0.251	0.2874
9.56	0.274	0.2922	0.2942	0.3148	0.2667	0.2735	0.2893	0.291	0.2687	0.2947	0.3086	0.3094	0.2639	0.2987	0.3091	0.2675	0.3163	0.2759	0.2843	0.2763	0.2648	0.2758	0.2721	0.2829	0.2655	0.2705	0.2894	0.2907	0.265	0.2443	0.286	0.2402	0.232	0.2912	0.2909	0.2925	0.297	0.3209	0.2967	0.2814	0.2815	0.2811	0.3125	0.3073	0.3172	0.2958	0.3206	0.251	0.2853
9.575	0.275	0.2957	0.2951	0.3163	0.2692	0.2726	0.2929	0.2905	0.2707	0.2942	0.3075	0.3079	0.2643	0.2998	0.3117	0.2677	0.3156	0.2752	0.2879	0.2785	0.2653	0.2761	0.2728	0.2803	0.2689	0.2699	0.2883	0.292	0.2627	0.2429	0.2855	0.2398	0.2358	0.293	0.2903	0.2918	0.2952	0.3198	0.2962	0.2838	0.2847	0.2816	0.3105	0.3063	0.3176	0.2986	0.3214	0.2497	0.2854
9.59	0.2742	0.2944	0.2931	0.3157	0.2653	0.2707	0.2902	0.2899	0.2707	0.295	0.3079	0.3106	0.2646	0.2992	0.3094	0.2681	0.3147	0.2772	0.2849	0.2787	0.264	0.276	0.2721	0.2815	0.2689	0.2721	0.2908	0.2914	0.2637	0.2408	0.288	0.2373	0.236	0.2925	0.29	0.2929	0.2967	0.3203	0.2962	0.2835	0.2827	0.2822	0.3099	0.3051	0.3166	0.296	0.3193	0.2506	0.286
9.605	0.2745	0.2955	0.2952	0.3178	0.2683	0.2736	0.2917	0.2909	0.2689	0.2927	0.3099	0.3087	0.2648	0.2976	0.3084	0.2684	0.3148	0.2755	0.2862	0.2764	0.2648	0.275	0.2718	0.28	0.2681	0.2712	0.2895	0.2929	0.2609	0.241	0.2859	0.2403	0.2351	0.2924	0.2909	0.2923	0.2973	0.3189	0.2972	0.2827	0.2834	0.2806	0.3099	0.3055	0.3163	0.2984	0.3209	0.252	0.2875
9.62	0.2765	0.2964	0.2955	0.316	0.2685	0.2736	0.2931	0.2923	0.2706	0.2945	0.308	0.3092	0.2656	0.3	0.3102	0.2686	0.3169	0.2768	0.286	0.2779	0.2636	0.2766	0.2747	0.2798	0.2682	0.2715	0.2913	0.2903	0.2649	0.2427	0.2854	0.2387	0.2339	0.2927	0.2906	0.2922	0.2956	0.3223	0.2966	0.284	0.285	0.2834	0.3128	0.3061	0.3165	0.2981	0.3202	0.253	0.2852
9.635	0.2751	0.2939	0.2947	0.3163	0.2681	0.2743	0.2916	0.2929	0.2706	0.295	0.3077	0.3109	0.2652	0.2972	0.3077	0.2672	0.3176	0.2756	0.2871	0.2773	0.2631	0.2773	0.2709	0.28	0.2665	0.2697	0.2914	0.2934	0.264	0.2403	0.2872	0.2408	0.235	0.2913	0.29	0.2923	0.2968	0.3211	0.2956	0.2822	0.2838	0.2837	0.309	0.3063	0.3171	0.2955	0.3208	0.25	0.2869
9.65	0.2749	0.2945	0.2978	0.317	0.2679	0.2749	0.2908	0.2925	0.2715	0.2951	0.3085	0.3097	0.2634	0.2969	0.3104	0.2676	0.3183	0.2765	0.2854	0.2776	0.2641	0.2768	0.2717	0.2801	0.2696	0.2693	0.2895	0.2939	0.2644	0.2445	0.2859	0.241	0.234	0.2934	0.2919	0.2933	0.2969	0.3216	0.2966	0.2852	0.2825	0.2808	0.3123	0.3049	0.3152	0.2986	0.3209	0.2507	0.2874
9.665	0.2752	0.2948	0.2951	0.3179	0.2681	0.2743	0.292	0.2934	0.2691	0.2949	0.309	0.3101	0.2653	0.301	0.3087	0.2679	0.3173	0.2774	0.286	0.2784	0.2659	0.2748	0.2723	0.2796	0.2677	0.2712	0.2913	0.2925	0.2635	0.2426	0.286	0.2402	0.2341	0.2903	0.2913	0.2953	0.2974	0.3216	0.2966	0.2853	0.2846	0.2811	0.3102	0.3062	0.3173	0.2967	0.3233	0.2499	0.2869
9.68	0.276	0.2962	0.2947	0.3183	0.2667	0.275	0.29	0.2926	0.2694	0.2943	0.3086	0.3093	0.2632	0.3006	0.3105	0.2681	0.3189	0.2767	0.2841	0.2795	0.2657	0.2777	0.2715	0.2807	0.2685	0.2711	0.2905	0.2931	0.2621	0.2448	0.2861	0.24	0.2353	0.2915	0.2918	0.2933	0.2973	0.323	0.2978	0.2851	0.2842	0.2823	0.3115	0.3068	0.3187	0.2997	0.322	0.2488	0.2893
9.695	0.2749	0.2956	0.2956	0.3172	0.2672	0.2744	0.2925	0.2941	0.2681	0.2983	0.3105	0.3118	0.2642	0.3001	0.3121	0.266	0.3174	0.2778	0.2865	0.2777	0.2653	0.2772	0.2712	0.2814	0.2687	0.2708	0.2928	0.293	0.2655	0.2427	0.2853	0.2403	0.2362	0.2919	0.2902	0.2974	0.2962	0.321	0.2954	0.2844	0.286	0.2811	0.3144	0.3046	0.3164	0.299	0.3216	0.2477	0.2875
9.71	0.2768	0.2958	0.2953	0.3179	0.2697	0.2736	0.2931	0.2922	0.2711	0.296	0.3095	0.3125	0.2648	0.3011	0.3113	0.2669	0.3184	0.2763	0.2853	0.2787	0.2644	0.2754	0.273	0.2804	0.2702	0.2738	0.2923	0.2932	0.2633	0.2439	0.286	0.2389	0.237	0.2918	0.29	0.2935	0.296	0.3217	0.297	0.2834	0.2843	0.2837	0.3111	0.3073	0.3179	0.3001	0.3223	0.2504	0.2876
9.725	0.277	0.2952	0.2961	0.3171	0.27	0.2757	0.2936	0.2928	0.2698	0.2947	0.309	0.3113	0.2682	0.3021	0.3111	0.2693	0.3192	0.2773	0.2868	0.2764	0.2649	0.2754	0.2721	0.2824	0.2679	0.2728	0.2934	0.2923	0.2621	0.2426	0.286	0.24	0.2324	0.292	0.2933	0.2943	0.2952	0.3223	0.2952	0.2848	0.2862	0.283	0.3111	0.3056	0.3184	0.2993	0.3219	0.2506	0.2885
9.74	0.2753	0.2956	0.2949	0.3191	0.2682	0.275	0.2923	0.2925	0.2708	0.2978	0.3118	0.3111	0.2646	0.2996	0.3087	0.2699	0.3193	0.2769	0.2844	0.2782	0.2649	0.2769	0.2734	0.2798	0.2692	0.2712	0.2916	0.2915	0.264	0.2425	0.2852	0.2395	0.2335	0.2927	0.2916	0.2926	0.2972	0.3224	0.2971	0.2864	0.2836	0.2819	0.3124	0.3068	0.3183	0.2988	0.3229	0.2504	0.2878
9.755	0.2767	0.2976	0.2949	0.3172	0.2685	0.2759	0.2916	0.2927	0.2703	0.2962	0.3115	0.3087	0.2663	0.3009	0.3121	0.2702	0.3177	0.2752	0.2847	0.2788	0.2648	0.2778	0.2728	0.282	0.2696	0.2755	0.2872	0.2912	0.2626	0.2424	0.2859	0.2396	0.2347	0.2919	0.2919	0.2919	0.2977	0.321	0.2988	0.2848	0.2831	0.2812	0.3121	0.3052	0.3185	0.2984	0.3206	0.2517	0.2878
9.77	0.276	0.2965	0.296	0.3194	0.2689	0.2766	0.2924	0.2931	0.2716	0.2979	0.3112	0.3109	0.2627	0.3011	0.3124	0.2678	0.3183	0.2789	0.2866	0.2793	0.2651	0.2756	0.2727	0.2796	0.2695	0.2714	0.2926	0.2923	0.2636	0.2421	0.2869	0.2396	0.2346	0.2905	0.2919	0.2929	0.2972	0.3226	0.2964	0.2845	0.2823	0.2823	0.3137	0.3078	0.3177	0.2986	0.323	0.2519	0.2906
9.785	0.2751	0.2966	0.2948	0.3199	0.2693	0.2756	0.2938	0.2941	0.27	0.2982	0.3086	0.3115	0.2651	0.3003	0.3103	0.2676	0.3178	0.2765	0.286	0.2799	0.2658	0.2792	0.2733	0.2796	0.2681	0.2702	0.2912	0.2929	0.2633	0.2426	0.2885	0.239	0.2358	0.2928	0.2922	0.2918	0.2972	0.3221	0.2979	0.2846	0.2845	0.2825	0.3122	0.3069	0.3188	0.2982	0.3205	0.2514	0.2883
9.8	0.2756	0.2959	0.2945	0.3196	0.269	0.2746	0.2939	0.2931	0.2704	0.2969	0.3094	0.3139	0.263	0.301	0.3101	0.2699	0.3192	0.2774	0.2873	0.2805	0.2649	0.2772	0.2734	0.2815	0.27	0.2727	0.294	0.2942	0.2647	0.2448	0.2878	0.2412	0.2352	0.2936	0.2912	0.2956	0.2983	0.3232	0.2989	0.2847	0.2839	0.2813	0.3126	0.3043	0.3189	0.301	0.3225	0.2513	0.2889
9.815	0.2787	0.2974	0.2967	0.318	0.2698	0.2755	0.2939	0.2942	0.2693	0.2973	0.31	0.3141	0.2647	0.3025	0.31	0.2676	0.3194	0.2775	0.2876	0.2797	0.2652	0.2791	0.2735	0.2813	0.269	0.2706	0.2909	0.2914	0.2642	0.2412	0.2865	0.24	0.2344	0.293	0.2917	0.2961	0.2977	0.3264	0.297	0.2848	0.2834	0.2817	0.3147	0.305	0.3193	0.2994	0.3221	0.2531	0.2893
9.83	0.2756	0.2975	0.2952	0.3175	0.2692	0.274	0.2941	0.2935	0.271	0.2975	0.3116	0.3108	0.2646	0.2996	0.3133	0.2695	0.3213	0.2771	0.2866	0.281	0.2643	0.2767	0.2731	0.2816	0.2726	0.2727	0.2923	0.2907	0.2644	0.2445	0.2874	0.2401	0.2346	0.2906	0.2929	0.2948	0.2954	0.3215	0.2976	0.2864	0.2835	0.2833	0.3135	0.3047	0.3177	0.301	0.3232	0.2503	0.289
9.845	0.277	0.2969	0.2961	0.3173	0.2704	0.2795	0.2934	0.2939	0.2711	0.2969	0.3104	0.3141	0.2648	0.3007	0.3131	0.2682	0.3188	0.2793	0.2874	0.2794	0.2661	0.2752	0.2742	0.2815	0.268	0.2717	0.2909	0.2913	0.2648	0.2437	0.2879	0.2379	0.2344	0.2934	0.2917	0.2935	0.2969	0.3247	0.2962	0.2873	0.2861	0.2826	0.3132	0.3072	0.3195	0.3	0.3221	0.2513	0.2919
9.86	0.2761	0.2998	0.2969	0.3186	0.2696	0.2742	0.2933	0.2947	0.2716	0.2992	0.3129	0.3119	0.2645	0.303	0.313	0.2688	0.3209	0.2781	0.2872	0.2803	0.2649	0.2765	0.2732	0.2814	0.2697	0.2719	0.2922	0.2942	0.2649	0.2446	0.287	0.243	0.2348	0.2929	0.2923	0.2935	0.2999	0.3251	0.2974	0.2852	0.2847	0.2818	0.3138	0.3074	0.3206	0.299	0.3248	0.2503	0.2894
9.875	0.2748	0.2968	0.2982	0.3201	0.2697	0.2764	0.2944	0.2956	0.2719	0.2958	0.3116	0.3133	0.2668	0.3034	0.3117	0.2689	0.32	0.2773	0.2888	0.2788	0.2648	0.2773	0.2738	0.2829	0.2698	0.2732	0.2923	0.2948	0.2614	0.2445	0.2866	0.2419	0.2349	0.2928	0.2925	0.2927	0.2994	0.3249	0.2961	0.2863	0.2859	0.2819	0.313	0.3055	0.3208	0.3003	0.3236	0.2533	0.2894
9.89	0.2761	0.2987	0.2978	0.3194	0.2702	0.2765	0.2944	0.2939	0.2705	0.2976	0.3102	0.3111	0.2644	0.301	0.3137	0.2687	0.3196	0.2769	0.2856	0.2806	0.2664	0.2784	0.2744	0.2812	0.2685	0.2704	0.2934	0.2936	0.2641	0.2436	0.2859	0.242	0.2367	0.2929	0.2919	0.2947	0.2989	0.3262	0.2972	0.2863	0.2837	0.2825	0.3145	0.3073	0.3179	0.2986	0.3227	0.2513	0.2874
9.905	0.2767	0.2995	0.2967	0.3185	0.2687	0.2768	0.2939	0.2943	0.2711	0.2972	0.3116	0.3118	0.2663	0.3024	0.3127	0.2691	0.3203	0.2783	0.2859	0.2787	0.2664	0.2782	0.2744	0.2825	0.27	0.2709	0.2931	0.2929	0.264	0.2446	0.2869	0.2402	0.2328	0.2927	0.2926	0.2967	0.2981	0.3246	0.2974	0.2846	0.286	0.2804	0.3136	0.3074	0.3211	0.2994	0.3238	0.2514	0.2894
9.92	0.2783	0.2975	0.2973	0.3195	0.2674	0.2754	0.2938	0.2918	0.2728	0.2992	0.3112	0.3135	0.2663	0.3016	0.3127	0.2696	0.322	0.2778	0.2872	0.2813	0.266	0.2792	0.2738	0.2829	0.268	0.2737	0.2934	0.2937	0.2643	0.2414	0.2854	0.2408	0.2349	0.2935	0.2951	0.2961	0.299	0.3234	0.2981	0.2872	0.2852	0.2814	0.3142	0.3061	0.3209	0.3027	0.3225	0.2513	0.2902
9.935	0.277	0.2979	0.2968	0.3189	0.2712	0.2756	0.2953	0.2953	0.2732	0.298	0.3117	0.312	0.2668	0.3034	0.3102	0.2712	0.3209	0.2788	0.2868	0.2806	0.264	0.278	0.2735	0.2817	0.2689	0.2723	0.2932	0.2929	0.264	0.2433	0.2873	0.2419	0.2344	0.2931	0.293	0.293	0.2998	0.3243	0.2976	0.2891	0.2855	0.2814	0.3138	0.3067	0.317	0.3022	0.3228	0.2534	0.2915
9.95	0.2772	0.2973	0.2977	0.3212	0.27	0.2757	0.2947	0.2944	0.2712	0.2985	0.312	0.3139	0.2677	0.301	0.314	0.2701	0.3191	0.2764	0.2894	0.2789	0.264	0.2755	0.273	0.2808	0.2693	0.2713	0.2915	0.2959	0.2648	0.2437	0.2875	0.2408	0.2342	0.2959	0.2951	0.2943	0.2979	0.3239	0.299	0.2845	0.2851	0.2826	0.3138	0.3084	0.3211	0.3004	0.3262	0.2538	0.2916
9.965	0.2784	0.2973	0.2966	0.3196	0.2691	0.2766	0.2897	0.2945	0.2741	0.2971	0.3124	0.3128	0.2677	0.303	0.3134	0.2679	0.3206	0.2791	0.2877	0.2799	0.2649	0.2779	0.2719	0.283	0.2702	0.2726	0.2925	0.2929	0.262	0.2456	0.2867	0.2394	0.2374	0.295	0.2945	0.2955	0.2998	0.3241	0.2984	0.2842	0.2859	0.284	0.3147	0.3088	0.3231	0.2984	0.324	0.2528	0.2901
9.98	0.2777	0.2997	0.2976	0.321	0.2694	0.2776	0.2932	0.2964	0.2712	0.2986	0.312	0.3122	0.27	0.3048	0.3135	0.2731	0.321	0.2803	0.2875	0.2789	0.2665	0.28	0.2737	0.2827	0.2704	0.274	0.2916	0.296	0.2651	0.244	0.2875	0.2387	0.2355	0.2927	0.293	0.2945	0.2979	0.3247	0.2973	0.2851	0.2858	0.2834	0.3155	0.3085	0.3205	0.2988	0.3231	0.2556	0.2899
9.995	0.2789	0.2999	0.299	0.3191	0.2717	0.2757	0.2945	0.296	0.2717	0.2994	0.3114	0.3133	0.2673	0.3013	0.3138	0.2704	0.3199	0.2784	0.2863	0.2804	0.2669	0.2779	0.2748	0.2821	0.2686	0.2714	0.2925	0.2952	0.2651	0.2433	0.287	0.2414	0.2351	0.2948	0.2939	0.297	0.3007	0.3241	0.2969	0.2868	0.2838	0.2825	0.3153	0.3064	0.3219	0.3004	0.3253	0.2541	0.2931
10.01	0.2762	0.2983	0.298	0.3193	0.2691	0.2778	0.2968	0.295	0.2705	0.2963	0.3137	0.3152	0.2672	0.3042	0.3129	0.2707	0.3214	0.2778	0.2872	0.2805	0.2684	0.2787	0.2732	0.2837	0.2705	0.2747	0.2933	0.2943	0.2638	0.2451	0.2865	0.2407	0.2354	0.2949	0.294	0.2964	0.2988	0.3252	0.2962	0.2845	0.2861	0.2837	0.3161	0.3097	0.3205	0.301	0.325	0.2523	0.2895
10.025	0.2781	0.2976	0.2978	0.3225	0.2704	0.2793	0.2935	0.2931	0.2713	0.2999	0.3131	0.3117	0.267	0.3042	0.3143	0.2713	0.3215	0.2783	0.2876	0.2806	0.2663	0.2777	0.2738	0.2804	0.2689	0.2716	0.294	0.2953	0.2641	0.2443	0.2885	0.2402	0.2348	0.2925	0.2942	0.2976	0.3016	0.3257	0.2987	0.2862	0.286	0.2839	0.3167	0.3073	0.3211	0.3016	0.3233	0.2533	0.2906
10.04	0.2766	0.3009	0.2965	0.3215	0.2696	0.2773	0.2938	0.2947	0.271	0.2975	0.3123	0.314	0.2661	0.3034	0.3117	0.2701	0.319	0.2774	0.2881	0.2776	0.2657	0.2788	0.2744	0.2823	0.2698	0.2737	0.293	0.2951	0.264	0.2439	0.2879	0.2398	0.2344	0.2932	0.2945	0.2962	0.2979	0.324	0.2995	0.2859	0.2854	0.2854	0.318	0.309	0.3202	0.2991	0.3269	0.2532	0.2906
10.055	0.277	0.2993	0.2982	0.3201	0.271	0.2792	0.2931	0.2969	0.274	0.299	0.3133	0.313	0.2685	0.3043	0.3133	0.2705	0.3214	0.2776	0.2881	0.2798	0.2662	0.2771	0.2741	0.2827	0.269	0.2729	0.2906	0.2957	0.2656	0.2458	0.2879	0.24	0.2354	0.2948	0.294	0.295	0.3012	0.324	0.299	0.2853	0.2864	0.283	0.3156	0.3093	0.3219	0.3038	0.3256	0.2542	0.2916
10.07	0.2777	0.3011	0.3009	0.3214	0.2708	0.2769	0.2947	0.294	0.2728	0.2983	0.3136	0.3152	0.2678	0.3048	0.3136	0.2723	0.3232	0.2798	0.2853	0.2797	0.2662	0.2761	0.2756	0.2819	0.2696	0.2714	0.2937	0.2931	0.2641	0.2455	0.2888	0.2413	0.2341	0.2935	0.2945	0.2963	0.3009	0.324	0.2988	0.2867	0.2868	0.2839	0.3174	0.3089	0.322	0.302	0.3262	0.2537	0.2922
10.085	0.2787	0.3006	0.2993	0.3217	0.2688	0.2756	0.2946	0.2957	0.2728	0.3006	0.3141	0.3138	0.2687	0.3057	0.3145	0.2713	0.3224	0.2784	0.2897	0.2804	0.2663	0.2767	0.2743	0.2813	0.2698	0.2722	0.2921	0.2963	0.2658	0.2437	0.2858	0.2411	0.2353	0.2937	0.2939	0.2978	0.3014	0.3254	0.2997	0.2869	0.2866	0.2843	0.3167	0.31	0.3184	0.2997	0.3262	0.2527	0.2926
10.1	0.2765	0.3002	0.2979	0.323	0.2696	0.279	0.2962	0.2957	0.2733	0.2999	0.3115	0.313	0.2707	0.3058	0.3137	0.2699	0.3243	0.2781	0.2866	0.2799	0.2677	0.2785	0.2736	0.2822	0.2699	0.2697	0.2923	0.2951	0.2646	0.2442	0.2882	0.2407	0.2351	0.2943	0.2964	0.2961	0.2991	0.3251	0.2995	0.2903	0.2879	0.2843	0.3147	0.3097	0.3228	0.3035	0.3258	0.2552	0.2908
10.115	0.2779	0.3002	0.2984	0.3222	0.2699	0.2784	0.2946	0.296	0.2718	0.2981	0.3136	0.3141	0.2678	0.3074	0.3144	0.2725	0.3236	0.2794	0.2869	0.2808	0.2656	0.2766	0.2737	0.2813	0.2704	0.2723	0.2901	0.2938	0.2636	0.2441	0.2884	0.2398	0.2363	0.2955	0.2941	0.2965	0.302	0.326	0.2979	0.2866	0.2864	0.285	0.3151	0.3081	0.3226	0.3028	0.3261	0.2537	0.2924
10.13	0.2772	0.2987	0.2994	0.3223	0.2698	0.2771	0.2939	0.296	0.2728	0.3001	0.3132	0.3153	0.2684	0.306	0.3142	0.2719	0.3219	0.2815	0.2882	0.2843	0.2659	0.277	0.2747	0.2832	0.2702	0.2715	0.2929	0.2942	0.2648	0.2458	0.2876	0.2402	0.2372	0.2932	0.2956	0.297	0.3013	0.3252	0.2996	0.2857	0.2876	0.2833	0.3168	0.3071	0.3232	0.3036	0.3249	0.2556	0.2934
10.145	0.2796	0.2983	0.3006	0.323	0.2698	0.2777	0.2961	0.2961	0.2729	0.3005	0.3159	0.3138	0.2689	0.3072	0.314	0.2708	0.3232	0.2777	0.2872	0.2784	0.2685	0.2759	0.2725	0.2807	0.2704	0.2709	0.2935	0.295	0.2652	0.2446	0.289	0.2419	0.2356	0.2952	0.2959	0.2985	0.3014	0.3265	0.2997	0.2851	0.2872	0.2854	0.3165	0.3089	0.3236	0.3038	0.3287	0.2549	0.2926
10.16	0.2803	0.3017	0.2995	0.3217	0.2701	0.2788	0.2948	0.2971	0.2718	0.3002	0.3136	0.3143	0.2693	0.3047	0.3144	0.2721	0.3244	0.2792	0.2888	0.2799	0.2666	0.279	0.2758	0.283	0.2714	0.274	0.2935	0.2964	0.2651	0.2449	0.2903	0.2399	0.2365	0.2944	0.2945	0.2959	0.3005	0.3251	0.2993	0.2852	0.288	0.2845	0.319	0.3097	0.3245	0.3008	0.3259	0.2524	0.2921
10.175	0.2781	0.3027	0.3005	0.3233	0.27	0.2781	0.2933	0.2966	0.2735	0.3002	0.3181	0.3154	0.2708	0.3062	0.3144	0.2719	0.3233	0.279	0.2898	0.2797	0.2664	0.2764	0.2758	0.2836	0.2716	0.272	0.2953	0.2965	0.2639	0.2456	0.2876	0.2423	0.2355	0.2956	0.2962	0.2966	0.3021	0.3263	0.2986	0.2879	0.2886	0.2857	0.3174	0.3105	0.3226	0.3038	0.3264	0.2543	0.2937
10.19	0.2794	0.3	0.2998	0.3228	0.2702	0.2779	0.2962	0.2961	0.2736	0.2995	0.3136	0.3158	0.2684	0.3072	0.3142	0.2713	0.3238	0.28	0.2897	0.2811	0.2652	0.2776	0.2745	0.2827	0.2732	0.2724	0.2933	0.2966	0.264	0.2431	0.2885	0.2391	0.2343	0.2942	0.2959	0.2975	0.3005	0.3274	0.2993	0.2869	0.288	0.2854	0.3175	0.3061	0.3215	0.3036	0.3255	0.2544	0.2918
10.205	0.2814	0.3017	0.3002	0.3223	0.2697	0.2799	0.2962	0.2965	0.2727	0.2989	0.3146	0.317	0.2691	0.3066	0.3126	0.2716	0.3231	0.2788	0.2882	0.2801	0.2661	0.2775	0.2744	0.2829	0.2696	0.2703	0.2928	0.2941	0.2667	0.2431	0.2892	0.2419	0.2348	0.296	0.2932	0.2982	0.3019	0.3273	0.2997	0.2877	0.2868	0.2861	0.3186	0.3066	0.3215	0.302	0.3262	0.2552	0.2935
10.22	0.2794	0.2994	0.3005	0.3232	0.2704	0.2797	0.2953	0.2978	0.2728	0.2991	0.3125	0.3147	0.2693	0.3059	0.3147	0.2724	0.3258	0.2809	0.287	0.28	0.2666	0.278	0.2733	0.2829	0.2696	0.272	0.2939	0.2953	0.2658	0.2439	0.2912	0.2414	0.2367	0.2931	0.2962	0.2976	0.2995	0.3256	0.3009	0.2857	0.287	0.284	0.318	0.3128	0.325	0.3042	0.3267	0.2552	0.2923
10.235	0.279	0.3016	0.2993	0.3235	0.2703	0.2782	0.2964	0.2956	0.2739	0.3008	0.3142	0.3144	0.2696	0.3069	0.3141	0.2713	0.323	0.2796	0.2878	0.2801	0.2669	0.2778	0.2746	0.2823	0.2719	0.2724	0.2938	0.2975	0.2671	0.245	0.2875	0.2418	0.2348	0.2941	0.297	0.2974	0.3024	0.3271	0.3014	0.2861	0.2887	0.2842	0.3197	0.3094	0.3247	0.3048	0.3262	0.2554	0.2928
10.25	0.2788	0.3025	0.2992	0.3234	0.2714	0.2799	0.2965	0.2964	0.2724	0.3023	0.3147	0.3157	0.2696	0.3048	0.314	0.2707	0.3223	0.2782	0.2881	0.2804	0.2675	0.2784	0.2731	0.2853	0.2705	0.2723	0.2924	0.2937	0.2651	0.2457	0.2879	0.2397	0.2337	0.2943	0.295	0.2982	0.3013	0.3278	0.3017	0.2878	0.2876	0.2849	0.3169	0.3089	0.3236	0.3037	0.3271	0.2541	0.2919
10.265	0.2801	0.3013	0.2978	0.3251	0.2711	0.2789	0.2969	0.2979	0.2718	0.3001	0.3144	0.317	0.2712	0.3063	0.314	0.2717	0.3261	0.2803	0.2886	0.2804	0.2663	0.2781	0.2752	0.2822	0.2692	0.2712	0.2943	0.2951	0.266	0.2466	0.289	0.2431	0.2347	0.2932	0.2962	0.2973	0.3023	0.3277	0.3015	0.2874	0.2886	0.2861	0.3167	0.3091	0.3231	0.3035	0.327	0.256	0.2917
10.28	0.2806	0.3027	0.2992	0.3235	0.2723	0.2783	0.2987	0.2979	0.276	0.3005	0.3164	0.3167	0.2694	0.3065	0.3165	0.2712	0.3262	0.28	0.2885	0.2813	0.2657	0.2785	0.2749	0.2819	0.2698	0.2726	0.2918	0.2961	0.2656	0.2434	0.2866	0.2403	0.2349	0.2952	0.2935	0.2974	0.3027	0.3283	0.3008	0.2876	0.2889	0.2851	0.3176	0.309	0.3225	0.3017	0.3266	0.2553	0.2914
10.295	0.2798	0.3025	0.3015	0.3229	0.2716	0.2792	0.2964	0.2981	0.2757	0.2992	0.316	0.316	0.2704	0.3061	0.3153	0.271	0.3231	0.2799	0.2897	0.2808	0.2663	0.2778	0.2736	0.2836	0.2717	0.272	0.2929	0.294	0.2665	0.2478	0.2896	0.2436	0.2374	0.2946	0.2972	0.2992	0.3038	0.3296	0.2995	0.2877	0.2867	0.2853	0.3185	0.3087	0.3238	0.3042	0.3283	0.2528	0.2938
10.31	0.28	0.3012	0.3003	0.3239	0.2712	0.2795	0.297	0.2959	0.2737	0.3003	0.3137	0.3141	0.2708	0.3074	0.3148	0.2716	0.3238	0.2775	0.2871	0.2811	0.2672	0.2788	0.2728	0.2826	0.2707	0.2742	0.2928	0.2951	0.2653	0.2464	0.2883	0.2411	0.2356	0.2945	0.2969	0.2982	0.3018	0.3298	0.2991	0.2878	0.2872	0.2855	0.3194	0.3106	0.3243	0.3035	0.3286	0.2552	0.2949
10.325	0.2794	0.3026	0.3005	0.3255	0.271	0.2795	0.2956	0.2983	0.2736	0.3	0.3163	0.315	0.2715	0.3073	0.3166	0.2745	0.3249	0.2797	0.2889	0.2789	0.2662	0.2773	0.2756	0.2841	0.2711	0.2747	0.2944	0.2949	0.266	0.2465	0.2875	0.2423	0.2377	0.2943	0.2955	0.2981	0.3034	0.3282	0.3008	0.2885	0.288	0.2865	0.3192	0.3125	0.3235	0.3051	0.3289	0.2564	0.2931
10.34	0.2786	0.3041	0.3001	0.3247	0.2713	0.2802	0.296	0.2976	0.2717	0.2991	0.3139	0.3157	0.2703	0.3082	0.3165	0.2731	0.3242	0.2809	0.287	0.2824	0.2687	0.2772	0.274	0.2828	0.2715	0.2728	0.2937	0.2964	0.2664	0.2479	0.2891	0.2418	0.2351	0.2956	0.2951	0.299	0.3015	0.3295	0.2998	0.2881	0.2864	0.2858	0.3198	0.3119	0.3242	0.3063	0.3286	0.2554	0.2948
10.355	0.2812	0.3013	0.3008	0.3245	0.2707	0.2804	0.2961	0.2979	0.2731	0.3005	0.3165	0.3162	0.2705	0.3081	0.3178	0.2724	0.3261	0.2805	0.2886	0.2806	0.2665	0.279	0.2745	0.2832	0.27	0.2742	0.2938	0.2949	0.2657	0.2482	0.291	0.2421	0.2361	0.2958	0.2941	0.2977	0.3036	0.3284	0.3002	0.2874	0.2891	0.2862	0.3208	0.3086	0.3237	0.3036	0.3277	0.2555	0.2959
10.37	0.279	0.3023	0.302	0.3247	0.2735	0.2785	0.2976	0.2992	0.2745	0.2998	0.3143	0.316	0.271	0.3072	0.3158	0.272	0.326	0.2804	0.2907	0.2812	0.2686	0.2795	0.2738	0.2844	0.272	0.273	0.294	0.2968	0.2659	0.2467	0.2863	0.2424	0.2355	0.2951	0.2972	0.2979	0.3026	0.3283	0.3018	0.2876	0.2881	0.2866	0.3229	0.3103	0.3268	0.3051	0.3284	0.2566	0.2923
10.385	0.2792	0.3015	0.302	0.3251	0.2718	0.2798	0.2987	0.2976	0.2742	0.3015	0.3146	0.3167	0.2718	0.306	0.3141	0.2724	0.3243	0.2783	0.2885	0.2815	0.2672	0.2774	0.276	0.284	0.2697	0.2729	0.2953	0.2957	0.2656	0.2446	0.2896	0.2431	0.2361	0.2968	0.2967	0.2983	0.3032	0.3293	0.2998	0.2884	0.289	0.2843	0.3193	0.3113	0.3241	0.3054	0.3288	0.254	0.2955
10.4	0.2798	0.3017	0.2996	0.3252	0.2724	0.2811	0.2984	0.2971	0.2752	0.3021	0.3159	0.3172	0.2721	0.3092	0.3159	0.2742	0.3269	0.2777	0.2879	0.2821	0.2663	0.2781	0.2722	0.2851	0.2719	0.2732	0.2944	0.2968	0.2655	0.2477	0.2887	0.2436	0.2379	0.2945	0.2986	0.2991	0.3031	0.3305	0.2996	0.2887	0.2875	0.2852	0.3205	0.3103	0.325	0.3059	0.3287	0.2568	0.295
10.415	0.2805	0.3055	0.3013	0.3248	0.2726	0.2807	0.2974	0.2968	0.2741	0.3008	0.316	0.3183	0.2728	0.3086	0.3172	0.2732	0.3278	0.2785	0.2898	0.2816	0.2671	0.2789	0.2732	0.283	0.2716	0.2748	0.2946	0.2966	0.2646	0.2468	0.2883	0.241	0.2359	0.2951	0.2967	0.2971	0.3034	0.33	0.3024	0.2892	0.2894	0.2864	0.3205	0.3106	0.3255	0.3049	0.3296	0.2563	0.2937
10.43	0.2809	0.3038	0.3004	0.3243	0.272	0.2802	0.2977	0.2987	0.275	0.3017	0.3155	0.316	0.2716	0.3082	0.316	0.2749	0.3277	0.279	0.2892	0.2819	0.2672	0.2808	0.2746	0.2831	0.2716	0.2747	0.2936	0.2968	0.2651	0.2449	0.2889	0.2411	0.2349	0.2947	0.2975	0.2994	0.3029	0.33	0.3008	0.2897	0.29	0.2848	0.3206	0.3105	0.3245	0.3051	0.3302	0.2559	0.2937
10.445	0.2802	0.3031	0.3009	0.3241	0.272	0.2808	0.2979	0.2979	0.2768	0.3015	0.3159	0.3178	0.2726	0.3085	0.3166	0.2736	0.327	0.2808	0.2887	0.2814	0.2671	0.2774	0.2754	0.2826	0.271	0.2734	0.293	0.2964	0.2666	0.2474	0.2877	0.2431	0.2355	0.2958	0.2968	0.3	0.303	0.3304	0.3017	0.2883	0.2894	0.2859	0.3228	0.312	0.3279	0.3064	0.3306	0.2577	0.2973
10.46	0.2807	0.3042	0.3015	0.3253	0.2727	0.2808	0.2961	0.2976	0.2771	0.3022	0.3139	0.3169	0.273	0.3083	0.3154	0.2728	0.3277	0.2794	0.2894	0.2827	0.2679	0.279	0.2739	0.2845	0.2714	0.2747	0.2933	0.2938	0.2651	0.2469	0.289	0.241	0.2358	0.2968	0.2974	0.2989	0.3046	0.328	0.3016	0.2877	0.29	0.2879	0.3206	0.3117	0.3259	0.3053	0.3308	0.2583	0.2961
10.475	0.2795	0.3049	0.3014	0.3251	0.2715	0.2815	0.299	0.2984	0.2741	0.3011	0.3144	0.3188	0.273	0.3068	0.3161	0.2752	0.3269	0.2779	0.29	0.2823	0.2692	0.279	0.2741	0.2827	0.2712	0.2729	0.2956	0.2952	0.2652	0.2467	0.2899	0.2423	0.2364	0.2961	0.2989	0.2989	0.3045	0.3304	0.3011	0.2899	0.2887	0.2857	0.3206	0.3104	0.3268	0.3053	0.3291	0.2579	0.2941
10.49	0.2813	0.3038	0.3002	0.3259	0.273	0.2819	0.2974	0.2984	0.2742	0.3014	0.3166	0.3164	0.2706	0.3088	0.3166	0.2742	0.3233	0.2811	0.2874	0.2832	0.2675	0.2803	0.2766	0.285	0.2709	0.2729	0.2959	0.2969	0.2673	0.2478	0.2906	0.2419	0.2362	0.2949	0.2961	0.299	0.3033	0.3303	0.3004	0.2906	0.2893	0.2858	0.3177	0.3127	0.3268	0.3054	0.3304	0.2558	0.2958
10.505	0.2806	0.3034	0.3017	0.3256	0.2724	0.28	0.2977	0.2967	0.2747	0.3014	0.3147	0.3188	0.2722	0.31	0.3183	0.2731	0.3257	0.2799	0.2889	0.2839	0.2666	0.2777	0.2746	0.2826	0.2725	0.2726	0.2941	0.2992	0.2679	0.2482	0.2889	0.2425	0.2345	0.2963	0.299	0.2995	0.3054	0.3292	0.3025	0.2879	0.2891	0.2892	0.3203	0.312	0.3273	0.3062	0.3293	0.2571	0.2961
10.52	0.2796	0.3054	0.3017	0.325	0.273	0.2783	0.2989	0.3001	0.2756	0.3045	0.3174	0.3174	0.2702	0.3077	0.3174	0.2726	0.3271	0.282	0.2879	0.2817	0.269	0.2809	0.2764	0.2843	0.2718	0.2738	0.2951	0.2958	0.2655	0.2444	0.2905	0.2419	0.2362	0.2971	0.2957	0.3019	0.3026	0.3302	0.3028	0.2874	0.2892	0.2884	0.3226	0.3118	0.3264	0.3057	0.3288	0.2582	0.2963
10.535	0.2818	0.3033	0.3015	0.3255	0.2725	0.2794	0.3001	0.2988	0.2751	0.3031	0.3162	0.317	0.2701	0.3099	0.3172	0.2733	0.3277	0.2793	0.2884	0.2819	0.267	0.2793	0.2758	0.2837	0.2721	0.2734	0.2955	0.2977	0.2656	0.2461	0.2917	0.2409	0.236	0.2959	0.2992	0.2998	0.3047	0.3299	0.3016	0.2886	0.2886	0.2868	0.3197	0.31	0.3286	0.3064	0.3294	0.2596	0.2953
10.55	0.2796	0.304	0.3018	0.327	0.271	0.2818	0.2984	0.2988	0.2747	0.3029	0.3168	0.3177	0.2726	0.3097	0.3194	0.2747	0.3269	0.2808	0.2897	0.2826	0.2683	0.2777	0.275	0.2836	0.2731	0.2736	0.2957	0.2985	0.2669	0.2455	0.2899	0.2424	0.2363	0.2966	0.2991	0.2992	0.303	0.3312	0.3016	0.2892	0.29	0.2863	0.323	0.3114	0.3251	0.3071	0.3299	0.2571	0.2964
10.565	0.28	0.304	0.3021	0.3272	0.2732	0.2802	0.2995	0.3004	0.2737	0.3036	0.3162	0.3176	0.2722	0.3106	0.3191	0.2752	0.3286	0.2787	0.2889	0.2809	0.2675	0.2782	0.2748	0.2828	0.2711	0.2724	0.2929	0.2987	0.2663	0.2503	0.2916	0.2446	0.2368	0.2949	0.2984	0.3002	0.3039	0.3298	0.3038	0.2887	0.2917	0.2883	0.3217	0.3113	0.3287	0.306	0.3323	0.2572	0.295
10.58	0.2798	0.3043	0.3025	0.3259	0.2714	0.2819	0.2997	0.2993	0.2746	0.3056	0.3179	0.3195	0.2723	0.3115	0.3187	0.2755	0.3303	0.2782	0.2922	0.2819	0.2687	0.2794	0.2726	0.283	0.2726	0.2723	0.2946	0.2966	0.2667	0.2493	0.2911	0.244	0.2375	0.2962	0.2975	0.3011	0.3044	0.3298	0.3037	0.2896	0.2896	0.2874	0.3212	0.3143	0.327	0.3064	0.3306	0.259	0.295
10.595	0.2816	0.3045	0.3035	0.3282	0.2731	0.2831	0.2979	0.3001	0.2765	0.3044	0.3168	0.3197	0.2735	0.3101	0.3157	0.2737	0.3287	0.2802	0.2899	0.2815	0.2688	0.2829	0.2759	0.283	0.2711	0.2752	0.2956	0.2975	0.2652	0.2475	0.292	0.2446	0.2363	0.2978	0.3004	0.3007	0.304	0.3298	0.3027	0.29	0.2901	0.2893	0.321	0.3113	0.3275	0.306	0.3325	0.2591	0.2957
10.61	0.2825	0.3062	0.3039	0.3259	0.2714	0.2817	0.2963	0.2989	0.2742	0.3045	0.3178	0.3218	0.2716	0.3116	0.3185	0.2751	0.327	0.2818	0.2888	0.28	0.2687	0.2798	0.2745	0.2841	0.274	0.2709	0.2961	0.2963	0.2668	0.2463	0.2894	0.2425	0.2381	0.2956	0.2992	0.2997	0.3045	0.3297	0.302	0.289	0.2902	0.2874	0.3234	0.3135	0.3281	0.3066	0.3338	0.2596	0.2952
10.625	0.2829	0.3058	0.3032	0.3276	0.2738	0.2817	0.2983	0.2988	0.2759	0.3009	0.3174	0.3197	0.2743	0.3115	0.3175	0.2731	0.3281	0.2786	0.2879	0.2838	0.2687	0.2783	0.2751	0.284	0.2731	0.2738	0.294	0.2977	0.2646	0.2467	0.2896	0.2417	0.2375	0.2956	0.2976	0.3016	0.3039	0.331	0.3035	0.2886	0.2899	0.2869	0.3232	0.3113	0.3272	0.3056	0.3316	0.2577	0.2932
10.64	0.2798	0.3052	0.3049	0.3264	0.274	0.2833	0.298	0.3004	0.2763	0.3015	0.3175	0.3188	0.2745	0.3109	0.3184	0.2745	0.3296	0.2788	0.2891	0.2814	0.2685	0.2804	0.2773	0.2838	0.2694	0.272	0.2955	0.2968	0.2672	0.246	0.2909	0.2418	0.2381	0.2964	0.2991	0.303	0.3062	0.3309	0.3011	0.2906	0.2919	0.2889	0.3237	0.3133	0.326	0.3075	0.3289	0.2583	0.2958
10.655	0.2817	0.3064	0.3029	0.3262	0.2732	0.2816	0.3008	0.3016	0.2771	0.304	0.3192	0.32	0.2728	0.3129	0.3208	0.2744	0.3282	0.2795	0.2881	0.2819	0.2686	0.2802	0.2746	0.2847	0.2712	0.2708	0.2944	0.2977	0.2656	0.2463	0.2899	0.2417	0.2362	0.2971	0.2985	0.3004	0.3041	0.3308	0.303	0.2906	0.2893	0.2875	0.3218	0.3115	0.3277	0.3051	0.3314	0.2605	0.2952
10.67	0.2803	0.3035	0.3038	0.3261	0.2734	0.283	0.2993	0.3024	0.2775	0.304	0.3179	0.3188	0.2747	0.3122	0.3175	0.2733	0.3281	0.2813	0.2891	0.283	0.2688	0.2793	0.2734	0.2862	0.2713	0.2753	0.2938	0.2995	0.2659	0.2481	0.2915	0.2424	0.2384	0.2989	0.2989	0.3006	0.3052	0.3311	0.3004	0.2915	0.292	0.2874	0.3238	0.3141	0.3276	0.3073	0.3328	0.2594	0.2985
10.685	0.2825	0.3055	0.3031	0.3254	0.2723	0.2828	0.2992	0.2989	0.2763	0.3037	0.3181	0.3201	0.2731	0.3114	0.319	0.2745	0.3291	0.2808	0.2895	0.2839	0.2676	0.2785	0.2755	0.2828	0.2705	0.2754	0.2947	0.2991	0.2663	0.247	0.2887	0.2436	0.2374	0.296	0.2971	0.3012	0.3055	0.3308	0.3019	0.2895	0.29	0.2867	0.3221	0.3158	0.3263	0.3059	0.3337	0.2601	0.2976
10.7	0.2814	0.305	0.3037	0.3277	0.2724	0.2823	0.2983	0.2996	0.277	0.3034	0.3197	0.3194	0.2743	0.3114	0.3165	0.2755	0.3271	0.2789	0.2875	0.2812	0.2695	0.2801	0.2757	0.2845	0.2732	0.2732	0.2954	0.2967	0.267	0.2462	0.2915	0.2454	0.2378	0.2958	0.2985	0.3022	0.308	0.3333	0.3035	0.2908	0.2898	0.2884	0.3235	0.3124	0.3287	0.3057	0.3313	0.2606	0.2987
10.715	0.2828	0.3049	0.3032	0.3276	0.2723	0.2819	0.2981	0.3004	0.2753	0.3041	0.319	0.319	0.274	0.3119	0.321	0.2748	0.3293	0.2803	0.2898	0.283	0.2672	0.2806	0.2752	0.2835	0.273	0.2733	0.294	0.2968	0.2668	0.2476	0.2924	0.2442	0.2374	0.2983	0.2971	0.3011	0.3076	0.3325	0.3025	0.2902	0.2919	0.2863	0.3245	0.313	0.3288	0.3058	0.3321	0.26	0.2976
10.73	0.2835	0.3071	0.3032	0.3281	0.2744	0.2831	0.2997	0.3016	0.2765	0.3046	0.3184	0.3219	0.2726	0.3121	0.319	0.2752	0.331	0.2813	0.2897	0.284	0.2675	0.2789	0.2768	0.2847	0.2709	0.2743	0.2948	0.2974	0.2686	0.2478	0.2918	0.2424	0.2363	0.299	0.2983	0.3036	0.3049	0.3307	0.3015	0.2901	0.2926	0.2901	0.3238	0.3142	0.3316	0.3072	0.3324	0.2594	0.2951
10.745	0.2829	0.306	0.304	0.3274	0.2746	0.2837	0.299	0.3	0.277	0.3015	0.318	0.3193	0.2752	0.312	0.3188	0.2753	0.3288	0.2816	0.2896	0.2816	0.2676	0.2776	0.2772	0.2855	0.2728	0.2726	0.2947	0.2994	0.2664	0.2479	0.2917	0.2435	0.2365	0.2993	0.2995	0.3008	0.307	0.3326	0.3027	0.2898	0.2893	0.2881	0.3233	0.3136	0.328	0.3088	0.3338	0.2594	0.2963
10.76	0.2803	0.3059	0.3053	0.3292	0.273	0.2828	0.2998	0.3028	0.2786	0.3041	0.318	0.32	0.2758	0.3118	0.3198	0.2752	0.3291	0.2815	0.2874	0.2827	0.2671	0.2807	0.2753	0.2845	0.2722	0.273	0.2958	0.2994	0.2666	0.2484	0.2916	0.2416	0.2371	0.2983	0.3002	0.301	0.3058	0.3338	0.3035	0.2913	0.2903	0.2882	0.325	0.314	0.3267	0.3075	0.3308	0.2613	0.2959
10.775	0.2812	0.3073	0.3048	0.3284	0.2739	0.2815	0.2986	0.2999	0.2765	0.3054	0.3202	0.3204	0.2748	0.3144	0.319	0.2758	0.33	0.2805	0.2895	0.2829	0.2691	0.2784	0.2757	0.2864	0.272	0.2738	0.2959	0.2978	0.2668	0.2487	0.2901	0.2426	0.2364	0.2978	0.2995	0.3038	0.3062	0.3331	0.3027	0.2914	0.2916	0.2897	0.3249	0.3138	0.3293	0.3075	0.3317	0.2612	0.2964
10.79	0.282	0.3064	0.3045	0.3308	0.2735	0.2834	0.3004	0.3018	0.2775	0.3022	0.32	0.3199	0.2763	0.3117	0.321	0.2763	0.3295	0.2827	0.289	0.2819	0.2683	0.2805	0.2768	0.2847	0.2721	0.2739	0.2953	0.2984	0.2666	0.2478	0.2918	0.2437	0.237	0.2968	0.2995	0.3019	0.3069	0.3335	0.3025	0.2917	0.2901	0.2907	0.3226	0.3148	0.3292	0.3084	0.3331	0.2599	0.2963
10.805	0.2851	0.3055	0.3039	0.3296	0.273	0.2826	0.2999	0.3012	0.2752	0.304	0.3191	0.3208	0.2749	0.3115	0.318	0.2778	0.3305	0.2809	0.2896	0.2842	0.2682	0.2795	0.276	0.2844	0.2728	0.2737	0.2936	0.2989	0.2661	0.2492	0.2928	0.2452	0.2363	0.2979	0.2994	0.3017	0.306	0.3324	0.304	0.2923	0.2926	0.2879	0.3254	0.313	0.3289	0.3076	0.3315	0.26	0.2988
10.82	0.2823	0.3054	0.3048	0.3296	0.2731	0.2838	0.3004	0.2998	0.2765	0.3027	0.3207	0.322	0.2743	0.3108	0.3222	0.2772	0.3277	0.2798	0.2893	0.2833	0.2689	0.281	0.2765	0.2839	0.2716	0.2749	0.2945	0.2988	0.267	0.2494	0.2926	0.242	0.2377	0.2977	0.3015	0.3038	0.3075	0.3333	0.3026	0.2906	0.2916	0.2899	0.3242	0.3153	0.3296	0.3087	0.3333	0.2608	0.2971
10.835	0.2832	0.3063	0.3063	0.3297	0.2748	0.282	0.2996	0.3017	0.2746	0.3035	0.3189	0.321	0.2738	0.3128	0.3214	0.2751	0.3308	0.2811	0.2901	0.2821	0.2695	0.2799	0.2785	0.2846	0.2747	0.273	0.2956	0.2993	0.266	0.2481	0.2914	0.2408	0.2387	0.2991	0.2981	0.301	0.3065	0.3328	0.3031	0.29	0.2893	0.2897	0.3234	0.3141	0.3304	0.3088	0.3338	0.2588	0.2968
10.85	0.2833	0.308	0.306	0.3287	0.2751	0.2835	0.299	0.3021	0.2767	0.3061	0.3205	0.3215	0.2731	0.3146	0.3194	0.278	0.3317	0.2811	0.2883	0.2818	0.2678	0.2786	0.2764	0.2831	0.273	0.2724	0.2973	0.297	0.2679	0.248	0.2904	0.2423	0.2366	0.299	0.3024	0.3022	0.3071	0.3338	0.3036	0.2906	0.2894	0.2877	0.3238	0.3139	0.329	0.3088	0.334	0.2607	0.2984
10.865	0.2834	0.3081	0.3038	0.3303	0.2738	0.2831	0.299	0.3008	0.2774	0.3036	0.3192	0.3198	0.2726	0.3159	0.3203	0.2764	0.3314	0.2803	0.2894	0.2823	0.2669	0.2786	0.2752	0.2857	0.272	0.2735	0.2946	0.2986	0.2668	0.2488	0.2926	0.2442	0.2371	0.2977	0.3017	0.3023	0.3064	0.334	0.3025	0.2921	0.2908	0.2904	0.3263	0.3161	0.3322	0.3077	0.3342	0.2596	0.2972
10.88	0.2832	0.3068	0.3045	0.3301	0.274	0.2842	0.3001	0.301	0.2775	0.3062	0.3207	0.3203	0.2756	0.3137	0.3207	0.2755	0.3298	0.28	0.2904	0.283	0.2682	0.2792	0.2775	0.2854	0.2712	0.2742	0.2936	0.2984	0.2672	0.249	0.2912	0.2442	0.2367	0.2983	0.3029	0.3054	0.3059	0.3338	0.3038	0.2898	0.2909	0.2888	0.3228	0.3148	0.331	0.3065	0.3339	0.2591	0.2971
10.895	0.2829	0.3077	0.3049	0.33	0.2734	0.2816	0.3002	0.3025	0.2773	0.3055	0.3219	0.3206	0.2763	0.3151	0.3201	0.2755	0.3311	0.2815	0.2902	0.285	0.2683	0.2806	0.279	0.2839	0.272	0.2731	0.2965	0.2992	0.2677	0.2481	0.2935	0.2434	0.2376	0.2972	0.3026	0.3043	0.3074	0.3314	0.3025	0.2916	0.2906	0.2906	0.3259	0.3149	0.3291	0.3087	0.334	0.2606	0.2982
10.91	0.2835	0.3071	0.3042	0.3301	0.2736	0.2863	0.2988	0.3029	0.2756	0.3048	0.3194	0.3216	0.2762	0.314	0.3222	0.2767	0.3307	0.2803	0.2888	0.2831	0.2689	0.2815	0.2752	0.2858	0.2725	0.2753	0.2959	0.2994	0.2668	0.2485	0.2909	0.2455	0.238	0.2987	0.3002	0.3033	0.3069	0.3346	0.3047	0.291	0.291	0.2889	0.3261	0.3124	0.331	0.3075	0.333	0.2607	0.2981
10.925	0.2822	0.3062	0.3057	0.3298	0.2723	0.2817	0.3045	0.3011	0.2779	0.3058	0.3216	0.3219	0.2746	0.3122	0.3216	0.2767	0.3304	0.2792	0.2901	0.2837	0.2684	0.2801	0.2766	0.2856	0.2706	0.2748	0.2968	0.2983	0.2677	0.2478	0.2927	0.243	0.2382	0.2991	0.302	0.3019	0.3082	0.3347	0.3025	0.2919	0.2924	0.2913	0.3255	0.3145	0.329	0.3096	0.3365	0.2596	0.2992
10.94	0.2836	0.3074	0.3056	0.3312	0.274	0.2824	0.301	0.302	0.2781	0.3072	0.3217	0.3221	0.2743	0.3141	0.3206	0.2771	0.3329	0.2813	0.2909	0.2839	0.2689	0.2797	0.2768	0.2846	0.2719	0.2734	0.297	0.2997	0.2686	0.2491	0.29	0.2412	0.2377	0.2967	0.3005	0.3033	0.3101	0.3363	0.3024	0.2901	0.2902	0.2905	0.3257	0.3177	0.3299	0.3106	0.3363	0.2594	0.2991
10.955	0.2853	0.3074	0.304	0.3313	0.2746	0.2815	0.3015	0.3006	0.2774	0.3071	0.3214	0.3229	0.2753	0.3151	0.3204	0.2764	0.3346	0.2801	0.2921	0.2846	0.269	0.2796	0.2752	0.2859	0.2723	0.2752	0.2941	0.2993	0.2672	0.2491	0.2926	0.2436	0.2384	0.2983	0.3018	0.3039	0.3068	0.335	0.3039	0.2904	0.2922	0.2902	0.3269	0.3146	0.3305	0.3096	0.3358	0.2606	0.2994
10.97	0.2824	0.308	0.3042	0.3318	0.2728	0.2832	0.3014	0.3025	0.277	0.3085	0.3206	0.3224	0.2753	0.3141	0.3202	0.2768	0.331	0.2825	0.2899	0.2848	0.2687	0.2801	0.2764	0.2839	0.2711	0.2732	0.2969	0.3007	0.2688	0.2476	0.2935	0.2454	0.2373	0.2969	0.3018	0.304	0.3081	0.3356	0.3029	0.2903	0.2901	0.2897	0.3267	0.3132	0.3296	0.3092	0.3354	0.2614	0.2996
10.985	0.2831	0.309	0.3068	0.3323	0.2745	0.2841	0.3018	0.3026	0.2766	0.3057	0.3213	0.3248	0.2775	0.3133	0.3233	0.2756	0.3306	0.2818	0.2905	0.2847	0.2696	0.2805	0.2785	0.2842	0.272	0.2741	0.2968	0.3004	0.2695	0.2491	0.2925	0.2457	0.2372	0.299	0.3004	0.3032	0.3077	0.3335	0.3034	0.2923	0.2947	0.2894	0.3254	0.3159	0.3311	0.3086	0.3361	0.2621	0.297
11	0.2851	0.3082	0.3054	0.3296	0.2744	0.2836	0.3026	0.3019	0.2769	0.3074	0.321	0.3231	0.2747	0.3154	0.3225	0.2766	0.3335	0.281	0.2922	0.2854	0.2685	0.2786	0.2766	0.2861	0.2721	0.2751	0.297	0.3004	0.2686	0.249	0.2924	0.2434	0.2388	0.2975	0.3014	0.3033	0.3084	0.333	0.3047	0.2896	0.2915	0.2901	0.3258	0.3127	0.3298	0.31	0.3346	0.2615	0.2982
11.015	0.2859	0.3073	0.3061	0.3307	0.2731	0.2839	0.3017	0.302	0.2761	0.3071	0.3225	0.3232	0.2769	0.316	0.3196	0.2761	0.3334	0.2817	0.2911	0.2828	0.2702	0.2802	0.2755	0.2845	0.2735	0.2753	0.2947	0.2994	0.2666	0.248	0.2913	0.2428	0.2386	0.3004	0.303	0.3024	0.3105	0.3345	0.3054	0.291	0.2928	0.2912	0.3251	0.3146	0.3311	0.3093	0.3359	0.2606	0.2994
11.03	0.2845	0.3086	0.304	0.3317	0.2741	0.2836	0.3017	0.301	0.2778	0.3075	0.3216	0.3222	0.2768	0.3167	0.3212	0.2768	0.3328	0.2804	0.2905	0.2854	0.2701	0.2789	0.2763	0.2849	0.273	0.2741	0.295	0.2995	0.2706	0.2497	0.2934	0.2428	0.2371	0.298	0.3013	0.304	0.3097	0.3353	0.3039	0.2911	0.2925	0.2904	0.3262	0.3149	0.3324	0.3093	0.3354	0.2617	0.2989
11.045	0.2838	0.3095	0.3037	0.332	0.2711	0.2847	0.3012	0.303	0.2776	0.3082	0.3211	0.3255	0.2764	0.3149	0.3206	0.2772	0.3309	0.2829	0.2909	0.2856	0.2686	0.2801	0.2772	0.2842	0.2732	0.2754	0.2979	0.2995	0.2694	0.2498	0.2917	0.2434	0.24	0.3002	0.3001	0.3035	0.3095	0.3362	0.3036	0.2931	0.2926	0.2909	0.3271	0.3157	0.3313	0.3093	0.3362	0.262	0.2998
11.06	0.2836	0.3094	0.3047	0.3298	0.2741	0.2842	0.3006	0.3035	0.2778	0.3092	0.3207	0.3198	0.2778	0.3173	0.3197	0.2778	0.3341	0.2817	0.2912	0.2839	0.269	0.2816	0.2762	0.2856	0.2717	0.2749	0.2958	0.2986	0.2697	0.2498	0.2927	0.2456	0.238	0.2998	0.3019	0.3036	0.3087	0.3345	0.305	0.2923	0.294	0.2917	0.327	0.3163	0.3342	0.3098	0.3355	0.2629	0.3005
11.075	0.2867	0.3094	0.3081	0.332	0.2753	0.2846	0.3017	0.303	0.2786	0.3085	0.3216	0.3216	0.2762	0.3157	0.3214	0.2779	0.3335	0.2832	0.2927	0.2838	0.2665	0.2794	0.2782	0.2843	0.2736	0.2754	0.2963	0.3021	0.2693	0.2504	0.2918	0.2451	0.2393	0.2959	0.3024	0.304	0.3093	0.3338	0.3042	0.2931	0.2934	0.289	0.3259	0.3159	0.3318	0.3091	0.3349	0.2635	0.299
11.09	0.2833	0.3085	0.3064	0.3317	0.2752	0.2855	0.3001	0.3027	0.2789	0.3073	0.3228	0.3236	0.2775	0.3161	0.3219	0.277	0.3332	0.2817	0.2928	0.283	0.2689	0.2807	0.2765	0.2868	0.2737	0.2757	0.2976	0.3005	0.2692	0.2511	0.2924	0.243	0.2376	0.2975	0.3026	0.3044	0.3088	0.3363	0.3037	0.2916	0.2925	0.2908	0.3267	0.3165	0.3328	0.309	0.3331	0.2627	0.2985
11.105	0.2856	0.3096	0.3062	0.33	0.2741	0.2863	0.2997	0.3033	0.2783	0.3062	0.3219	0.3228	0.2774	0.3148	0.3223	0.2783	0.3335	0.2819	0.2919	0.2836	0.2681	0.2798	0.2767	0.2845	0.2711	0.2764	0.2963	0.3007	0.2692	0.2488	0.2922	0.2449	0.2405	0.298	0.3013	0.3044	0.3086	0.3353	0.3051	0.2932	0.2937	0.2919	0.3274	0.3152	0.3345	0.3103	0.3368	0.2619	0.3
11.12	0.2856	0.3097	0.307	0.3305	0.275	0.2856	0.3031	0.3052	0.2803	0.3066	0.3229	0.3246	0.2759	0.3169	0.3229	0.2763	0.3325	0.2822	0.2903	0.2837	0.2685	0.2804	0.2787	0.2866	0.2752	0.274	0.2981	0.3005	0.269	0.2514	0.2932	0.2425	0.2393	0.2984	0.3011	0.3071	0.3113	0.3367	0.305	0.2929	0.2944	0.2914	0.3271	0.3163	0.3325	0.3103	0.3363	0.264	0.3013
11.135	0.2829	0.3098	0.3055	0.3327	0.2768	0.2875	0.3009	0.3026	0.2802	0.307	0.3235	0.3239	0.2772	0.3181	0.3204	0.2785	0.3348	0.2828	0.2917	0.285	0.27	0.2807	0.2765	0.2857	0.2743	0.275	0.296	0.3018	0.2705	0.2506	0.2917	0.2443	0.2382	0.2977	0.3026	0.3054	0.3082	0.3358	0.3044	0.2929	0.2928	0.2925	0.3275	0.3152	0.333	0.3129	0.3367	0.2599	0.3014
11.15	0.2847	0.3089	0.3075	0.3334	0.2761	0.2856	0.3021	0.3022	0.2786	0.3062	0.3199	0.3254	0.2773	0.3167	0.323	0.2782	0.3353	0.2824	0.2899	0.283	0.2706	0.2815	0.2783	0.286	0.2731	0.2768	0.2956	0.3017	0.2689	0.2488	0.2939	0.2455	0.2396	0.2984	0.3036	0.3057	0.3083	0.3335	0.3042	0.2938	0.2945	0.2884	0.3286	0.3164	0.3337	0.3092	0.3382	0.2631	0.3006
11.165	0.2847	0.3086	0.3079	0.3332	0.2758	0.2845	0.3012	0.3044	0.2786	0.3074	0.3207	0.3239	0.2769	0.3164	0.3224	0.2793	0.332	0.2833	0.2902	0.283	0.2694	0.2803	0.2761	0.2855	0.2736	0.2737	0.2997	0.3005	0.2664	0.2497	0.2932	0.2448	0.2391	0.297	0.303	0.304	0.3101	0.3377	0.3037	0.2918	0.2946	0.2914	0.3284	0.3171	0.332	0.3104	0.3364	0.2642	0.3009
11.18	0.2841	0.3105	0.3091	0.3313	0.2754	0.2853	0.3019	0.3051	0.2793	0.3082	0.3248	0.3248	0.2778	0.3161	0.3232	0.2779	0.335	0.2809	0.2909	0.2839	0.2712	0.2792	0.2777	0.2864	0.2752	0.276	0.2956	0.3006	0.2704	0.2473	0.2924	0.246	0.2401	0.2988	0.3031	0.3051	0.3104	0.3372	0.3068	0.2933	0.2938	0.2924	0.3277	0.3196	0.3331	0.3126	0.3377	0.2646	0.301
11.195	0.2852	0.3101	0.3088	0.3342	0.2755	0.2865	0.3029	0.3053	0.2788	0.3074	0.3238	0.3252	0.2801	0.3171	0.3217	0.2785	0.3313	0.2837	0.2926	0.2851	0.271	0.2796	0.2771	0.2855	0.2725	0.2764	0.2969	0.2992	0.2674	0.25	0.2924	0.2449	0.2385	0.302	0.303	0.3048	0.3088	0.3372	0.3048	0.2925	0.2948	0.2935	0.3284	0.3157	0.3315	0.3091	0.3373	0.264	0.3007
11.21	0.2858	0.31	0.3083	0.3332	0.274	0.2856	0.3024	0.305	0.2798	0.308	0.3229	0.3224	0.277	0.3187	0.3219	0.2802	0.3351	0.2833	0.2921	0.2842	0.2675	0.2825	0.2756	0.2856	0.2737	0.2751	0.2944	0.3007	0.2688	0.2494	0.293	0.2456	0.2371	0.3006	0.3042	0.3058	0.3076	0.3354	0.305	0.293	0.2935	0.2903	0.3259	0.3159	0.3333	0.3109	0.3369	0.2636	0.301
11.225	0.2848	0.3119	0.3078	0.3328	0.2746	0.2844	0.3042	0.3034	0.2797	0.3064	0.3248	0.3231	0.2767	0.3182	0.3235	0.2799	0.3335	0.2822	0.2904	0.2832	0.2678	0.2819	0.2782	0.2846	0.274	0.2758	0.2942	0.3027	0.2686	0.2501	0.2935	0.2446	0.2393	0.2987	0.3029	0.305	0.3091	0.3367	0.3057	0.2936	0.2949	0.2932	0.3268	0.3174	0.3352	0.3108	0.337	0.2631	0.3024
11.24	0.2875	0.3094	0.3086	0.3346	0.2757	0.2865	0.3039	0.3038	0.28	0.3067	0.3255	0.3237	0.2778	0.3186	0.3233	0.2763	0.335	0.2852	0.2934	0.2844	0.269	0.281	0.2758	0.2862	0.2723	0.2752	0.2972	0.3	0.2685	0.2502	0.295	0.243	0.239	0.2997	0.3043	0.3067	0.3081	0.3365	0.3067	0.2934	0.2938	0.2916	0.3301	0.3188	0.3335	0.3105	0.3378	0.2629	0.2997
11.255	0.2875	0.3077	0.3092	0.3334	0.2756	0.2864	0.3015	0.3049	0.2797	0.3086	0.3247	0.3242	0.2774	0.3174	0.3225	0.2789	0.3344	0.2828	0.293	0.285	0.2692	0.2777	0.2766	0.2876	0.2737	0.2736	0.2959	0.3028	0.2693	0.2504	0.2916	0.2445	0.2377	0.3011	0.3045	0.3063	0.3095	0.3388	0.3061	0.2931	0.2961	0.2918	0.327	0.3179	0.3358	0.3126	0.3367	0.2637	0.3017
11.27	0.2869	0.3095	0.3077	0.333	0.2757	0.2861	0.3012	0.3032	0.2806	0.3063	0.3224	0.3245	0.2798	0.3192	0.3243	0.2784	0.3354	0.2816	0.2912	0.2833	0.2696	0.2794	0.2776	0.2852	0.2737	0.2737	0.2959	0.3003	0.2697	0.2505	0.2927	0.2456	0.2381	0.2998	0.304	0.3046	0.3103	0.3376	0.3059	0.2951	0.2927	0.293	0.3297	0.3187	0.3339	0.3107	0.3392	0.2653	0.3027
11.285	0.2851	0.3111	0.3087	0.3349	0.275	0.2874	0.3014	0.3069	0.28	0.309	0.3225	0.3243	0.2787	0.3186	0.3239	0.2818	0.3344	0.2846	0.2924	0.2843	0.27	0.2775	0.2767	0.2841	0.2717	0.2761	0.2953	0.3009	0.2688	0.2496	0.2942	0.2449	0.2379	0.3015	0.3062	0.3064	0.3102	0.3375	0.3065	0.292	0.2944	0.2918	0.3303	0.3171	0.3336	0.3118	0.3374	0.2636	0.2995
11.3	0.2858	0.31	0.3085	0.3323	0.2733	0.2868	0.3023	0.3055	0.279	0.3075	0.3232	0.3244	0.2783	0.3183	0.3247	0.2803	0.3362	0.2814	0.2902	0.285	0.2677	0.2823	0.2778	0.2869	0.2739	0.274	0.2975	0.3003	0.2684	0.2497	0.2934	0.2467	0.239	0.3	0.3025	0.306	0.3091	0.3386	0.3046	0.2944	0.2948	0.2923	0.3285	0.319	0.3349	0.3116	0.3367	0.2649	0.3006
11.315	0.2863	0.3109	0.3096	0.3359	0.2766	0.2846	0.3044	0.3047	0.2808	0.3104	0.3238	0.3254	0.2797	0.3177	0.325	0.2774	0.3357	0.2845	0.2926	0.2837	0.2703	0.28	0.2773	0.2836	0.2734	0.2753	0.2986	0.3017	0.2683	0.2499	0.2937	0.2456	0.2396	0.2989	0.3029	0.3075	0.3103	0.3372	0.3047	0.2938	0.2952	0.2915	0.3271	0.3182	0.334	0.311	0.3384	0.2633	0.3031
11.33	0.2837	0.3104	0.3099	0.3329	0.2763	0.2869	0.3026	0.3051	0.2797	0.3078	0.3234	0.3234	0.2786	0.3177	0.3242	0.2799	0.334	0.2835	0.2932	0.2842	0.2701	0.2796	0.2763	0.2881	0.2725	0.2742	0.2991	0.3027	0.2682	0.2518	0.2949	0.2436	0.2386	0.2983	0.3037	0.3065	0.3093	0.3369	0.3061	0.2956	0.294	0.2905	0.3284	0.3179	0.3349	0.3116	0.3383	0.2647	0.3021
11.345	0.2863	0.3119	0.3083	0.3327	0.274	0.2871	0.3018	0.3051	0.2799	0.3092	0.3228	0.3263	0.279	0.3175	0.3242	0.2812	0.3353	0.2827	0.2919	0.2841	0.2686	0.2797	0.2795	0.2857	0.2751	0.2763	0.2972	0.3003	0.2689	0.2483	0.2954	0.2461	0.2378	0.2997	0.3046	0.3047	0.3101	0.339	0.308	0.2928	0.2948	0.2923	0.3299	0.3158	0.3336	0.3131	0.3368	0.2646	0.3041
11.36	0.2875	0.3106	0.3097	0.3346	0.2756	0.2865	0.3038	0.3049	0.2802	0.3082	0.3249	0.3241	0.2802	0.319	0.3236	0.2791	0.3336	0.2844	0.2895	0.2854	0.2717	0.279	0.2776	0.287	0.2755	0.2768	0.2968	0.3028	0.2678	0.2504	0.2941	0.2442	0.2397	0.3003	0.3039	0.3065	0.3099	0.3384	0.3064	0.2941	0.2953	0.2928	0.3282	0.3185	0.3366	0.3139	0.3389	0.2673	0.3041
11.375	0.2863	0.3103	0.3101	0.3328	0.278	0.2881	0.3036	0.3053	0.2806	0.3111	0.3255	0.3245	0.2786	0.3178	0.3229	0.2799	0.3368	0.2841	0.292	0.2847	0.2701	0.2799	0.2772	0.2877	0.2751	0.2749	0.2978	0.3011	0.2677	0.2484	0.2931	0.2452	0.2371	0.2998	0.3059	0.3074	0.314	0.3407	0.3056	0.2942	0.2959	0.293	0.3304	0.3178	0.3357	0.3129	0.3389	0.2653	0.3022
11.39	0.2862	0.3091	0.3091	0.3362	0.2764	0.2871	0.3039	0.3058	0.2821	0.3088	0.3236	0.3255	0.2805	0.3196	0.3238	0.281	0.3344	0.2831	0.2898	0.2863	0.2702	0.279	0.2759	0.2881	0.2734	0.2735	0.2988	0.3031	0.2679	0.2501	0.2942	0.2457	0.2385	0.3	0.306	0.3076	0.3103	0.3389	0.3049	0.2943	0.2966	0.2926	0.3299	0.3187	0.3341	0.3116	0.3394	0.2657	0.3006
11.405	0.2862	0.3117	0.3097	0.3334	0.2755	0.2862	0.3021	0.3048	0.281	0.3102	0.3243	0.3237	0.2789	0.3197	0.3255	0.2783	0.335	0.2853	0.2942	0.2834	0.269	0.2799	0.2777	0.2886	0.2728	0.2752	0.2968	0.3006	0.2671	0.2498	0.2931	0.2474	0.2378	0.2991	0.3063	0.3064	0.3113	0.3402	0.306	0.2943	0.2969	0.2937	0.328	0.3196	0.3369	0.312	0.3379	0.2677	0.3039
11.42	0.2865	0.3108	0.3102	0.3355	0.2756	0.286	0.3042	0.3068	0.2805	0.3092	0.3265	0.3262	0.2819	0.3193	0.3248	0.279	0.3336	0.2839	0.2928	0.284	0.271	0.2818	0.2774	0.2845	0.2755	0.2754	0.2982	0.3019	0.2661	0.2516	0.2957	0.245	0.2398	0.3001	0.3055	0.3072	0.3119	0.3383	0.3076	0.294	0.2964	0.2955	0.3268	0.3186	0.3374	0.3127	0.3385	0.2644	0.3017
11.435	0.2865	0.3114	0.3084	0.334	0.2768	0.2868	0.3019	0.3061	0.278	0.309	0.3272	0.3245	0.2804	0.3191	0.3254	0.2798	0.337	0.2838	0.2918	0.2839	0.2704	0.28	0.2777	0.2867	0.274	0.2749	0.2986	0.303	0.2693	0.2527	0.2959	0.2446	0.2392	0.3012	0.3071	0.3052	0.3116	0.3402	0.3054	0.2947	0.2972	0.2926	0.3288	0.3175	0.3357	0.3122	0.3423	0.2643	0.3022
11.45	0.2862	0.313	0.3101	0.3386	0.2776	0.2882	0.304	0.3066	0.2815	0.3103	0.3242	0.3272	0.2829	0.3201	0.3253	0.2799	0.3358	0.2831	0.2931	0.2842	0.2705	0.2824	0.2778	0.2867	0.2738	0.2748	0.2989	0.303	0.2681	0.2516	0.294	0.2447	0.2379	0.3013	0.3061	0.3075	0.3123	0.3389	0.3053	0.2944	0.2977	0.2913	0.3319	0.3203	0.3348	0.3103	0.3404	0.2661	0.3039
11.465	0.2873	0.3131	0.3109	0.333	0.275	0.2861	0.3032	0.3065	0.2828	0.3108	0.3265	0.3246	0.2823	0.3202	0.3245	0.282	0.3339	0.2839	0.2923	0.2822	0.2707	0.2816	0.2778	0.2881	0.2736	0.2771	0.2978	0.3024	0.2698	0.2506	0.293	0.2465	0.2407	0.3016	0.3056	0.3077	0.3127	0.3395	0.3067	0.2935	0.2965	0.2946	0.3297	0.3184	0.336	0.3135	0.3402	0.2649	0.305
11.48	0.287	0.3118	0.3102	0.335	0.2763	0.2892	0.3062	0.3068	0.2821	0.3098	0.324	0.3266	0.2815	0.3191	0.3254	0.2786	0.3363	0.2821	0.2931	0.2839	0.2715	0.2813	0.2772	0.2863	0.2744	0.277	0.2998	0.3041	0.2688	0.2517	0.2934	0.2464	0.2379	0.3025	0.3058	0.3082	0.3123	0.3386	0.3073	0.2957	0.2939	0.2936	0.3305	0.3182	0.3365	0.3127	0.3402	0.2656	0.3048
11.495	0.2864	0.3124	0.3089	0.3346	0.2768	0.2881	0.3029	0.3089	0.2817	0.3118	0.3239	0.3281	0.281	0.3226	0.3251	0.2817	0.3366	0.2824	0.2907	0.2842	0.2709	0.2814	0.2769	0.2877	0.2757	0.2758	0.2972	0.3027	0.2693	0.2512	0.2937	0.2483	0.24	0.3011	0.3053	0.3071	0.313	0.342	0.307	0.2954	0.2941	0.2947	0.3301	0.3201	0.3386	0.3128	0.3386	0.2645	0.3031
11.51	0.2879	0.3126	0.3087	0.3358	0.2761	0.2866	0.303	0.3071	0.282	0.3088	0.3254	0.3269	0.2803	0.321	0.3272	0.2809	0.3375	0.2832	0.291	0.2837	0.2719	0.2806	0.279	0.287	0.2737	0.2759	0.2975	0.3017	0.2681	0.2523	0.2937	0.2453	0.2399	0.3002	0.3071	0.3064	0.3115	0.3392	0.3072	0.2961	0.2964	0.2953	0.3298	0.3183	0.3356	0.3146	0.3406	0.2665	0.3018
11.525	0.2862	0.3121	0.3112	0.3344	0.2753	0.2889	0.3042	0.3052	0.2819	0.3096	0.3254	0.3284	0.2801	0.3194	0.3259	0.2808	0.3376	0.2826	0.2925	0.2855	0.2695	0.2813	0.2773	0.2881	0.2756	0.2759	0.2983	0.3024	0.268	0.2516	0.2948	0.2467	0.2406	0.3007	0.3034	0.3064	0.3127	0.3389	0.3061	0.2942	0.297	0.2949	0.3321	0.3191	0.3361	0.3126	0.3399	0.2667	0.3045
11.54	0.2854	0.315	0.3103	0.3349	0.2773	0.287	0.3033	0.3085	0.2803	0.3104	0.325	0.3288	0.2808	0.3211	0.3265	0.2814	0.3357	0.2833	0.2931	0.2854	0.2716	0.2811	0.2782	0.2861	0.2749	0.2755	0.2987	0.3027	0.2706	0.2491	0.2932	0.2473	0.2405	0.2999	0.3057	0.3075	0.3131	0.3413	0.3067	0.2934	0.2972	0.2951	0.3317	0.3195	0.3357	0.3129	0.3399	0.2654	0.3041
11.555	0.2874	0.3133	0.3096	0.3366	0.2775	0.2895	0.3051	0.305	0.2808	0.3101	0.3246	0.3284	0.2817	0.3204	0.3274	0.2823	0.3391	0.2855	0.2932	0.2858	0.2717	0.2797	0.2777	0.2873	0.2754	0.2753	0.2977	0.3039	0.2686	0.249	0.296	0.2453	0.2416	0.3044	0.3058	0.3083	0.3147	0.3414	0.3067	0.2946	0.2982	0.2947	0.3307	0.3189	0.3363	0.3131	0.3387	0.2654	0.3039
11.57	0.2885	0.3122	0.3097	0.3364	0.278	0.29	0.3057	0.3068	0.2829	0.3098	0.3265	0.3266	0.2809	0.3228	0.3247	0.2821	0.3366	0.2834	0.292	0.2846	0.2733	0.2815	0.278	0.2868	0.2765	0.2767	0.2982	0.3039	0.2706	0.2531	0.2953	0.2465	0.2401	0.3032	0.3063	0.3092	0.3117	0.3394	0.307	0.2955	0.2985	0.2951	0.3307	0.3205	0.3351	0.3163	0.3389	0.2663	0.3038
11.585	0.2871	0.3131	0.3111	0.3361	0.2773	0.2858	0.3048	0.3064	0.2811	0.3099	0.3254	0.3279	0.2817	0.3215	0.3259	0.2831	0.338	0.2826	0.2929	0.2855	0.271	0.2814	0.2775	0.2858	0.2746	0.2761	0.2991	0.3024	0.2708	0.2529	0.2972	0.2463	0.2397	0.3007	0.3056	0.3083	0.3133	0.3398	0.3068	0.2943	0.2975	0.2951	0.3307	0.32	0.3359	0.3147	0.3424	0.2671	0.3038
11.6	0.2861	0.3126	0.3097	0.3369	0.2761	0.2891	0.3053	0.3069	0.2811	0.3092	0.3275	0.3265	0.283	0.3232	0.3251	0.2819	0.3364	0.2828	0.2917	0.287	0.2708	0.2818	0.281	0.2861	0.2757	0.2773	0.2988	0.303	0.2706	0.252	0.2956	0.2469	0.2391	0.3007	0.3065	0.3071	0.3117	0.3416	0.3056	0.2946	0.2966	0.2944	0.3321	0.3216	0.3371	0.3143	0.3428	0.2654	0.3052
11.615	0.2866	0.3131	0.3123	0.3365	0.2769	0.2865	0.3064	0.3073	0.284	0.3125	0.3264	0.3286	0.2822	0.321	0.3256	0.2819	0.3355	0.2841	0.2926	0.2855	0.2707	0.2801	0.278	0.2876	0.276	0.2759	0.2978	0.3024	0.2701	0.2516	0.294	0.2459	0.2385	0.3016	0.3078	0.309	0.3133	0.3393	0.3068	0.2964	0.2967	0.2953	0.3341	0.3196	0.336	0.316	0.3399	0.2669	0.305
11.63	0.2893	0.3153	0.3118	0.3376	0.2769	0.2897	0.3051	0.3065	0.2819	0.3096	0.3293	0.3299	0.2813	0.3211	0.327	0.2825	0.3377	0.2832	0.2917	0.2867	0.2698	0.2803	0.2806	0.2869	0.274	0.2775	0.2982	0.3026	0.2681	0.2543	0.2939	0.2459	0.2402	0.3014	0.3064	0.3069	0.3132	0.3414	0.3079	0.2946	0.2972	0.2966	0.3315	0.3213	0.3373	0.3141	0.3431	0.2672	0.3042
11.645	0.2875	0.3129	0.3122	0.3375	0.2757	0.2852	0.3038	0.3065	0.2813	0.3118	0.3249	0.3303	0.2814	0.3222	0.3261	0.2813	0.3374	0.2832	0.2946	0.2866	0.2716	0.2808	0.2757	0.2876	0.2744	0.2779	0.2975	0.3028	0.2691	0.2511	0.2953	0.2448	0.2394	0.3011	0.3058	0.3076	0.3138	0.34	0.307	0.2953	0.2983	0.296	0.3314	0.3201	0.3368	0.3164	0.3442	0.2672	0.3039
11.66	0.2872	0.3148	0.3106	0.3374	0.2767	0.2896	0.3059	0.3057	0.2826	0.31	0.3281	0.3293	0.2815	0.3211	0.3261	0.2804	0.3353	0.2864	0.2912	0.2869	0.2727	0.2822	0.2759	0.2877	0.2773	0.2755	0.2969	0.3032	0.2696	0.2507	0.297	0.2473	0.2387	0.3001	0.3071	0.3107	0.3139	0.3401	0.3079	0.2948	0.2959	0.2951	0.3308	0.3198	0.337	0.3164	0.3423	0.2673	0.3053
11.675	0.2891	0.3142	0.3104	0.3378	0.2755	0.2876	0.3036	0.3078	0.2807	0.3104	0.3279	0.3294	0.2812	0.3211	0.3266	0.2823	0.3381	0.2862	0.2937	0.2859	0.2726	0.2828	0.2782	0.2852	0.2739	0.2774	0.2978	0.3031	0.2684	0.2522	0.2964	0.2482	0.2387	0.3019	0.3066	0.3078	0.3136	0.3435	0.3073	0.2964	0.296	0.2955	0.3335	0.3203	0.3388	0.3167	0.3436	0.2641	0.3035
11.69	0.2896	0.3123	0.3127	0.3365	0.2764	0.2878	0.3038	0.3081	0.2809	0.3112	0.3275	0.3294	0.2822	0.322	0.326	0.2819	0.3376	0.2834	0.2921	0.2857	0.2713	0.2803	0.2784	0.2869	0.2735	0.2772	0.3001	0.3028	0.2693	0.2509	0.2967	0.2451	0.2412	0.3023	0.308	0.3077	0.3126	0.3421	0.3076	0.2978	0.2979	0.2969	0.3334	0.3219	0.3369	0.3158	0.3432	0.2683	0.3042
11.705	0.287	0.3141	0.3109	0.337	0.2772	0.2914	0.3061	0.3065	0.2808	0.3118	0.3274	0.3286	0.2836	0.323	0.3268	0.2826	0.3383	0.2854	0.2938	0.2871	0.2717	0.2807	0.2782	0.2869	0.2741	0.2755	0.2996	0.3031	0.2705	0.2523	0.2966	0.2462	0.2382	0.3012	0.3059	0.31	0.314	0.3415	0.3068	0.2958	0.2981	0.2934	0.332	0.3213	0.3394	0.3159	0.3424	0.2672	0.3032
11.72	0.2866	0.3135	0.3104	0.3356	0.2767	0.2931	0.3052	0.3063	0.2835	0.3112	0.3288	0.3301	0.2808	0.3227	0.3266	0.2809	0.3369	0.285	0.293	0.2869	0.2709	0.2825	0.2804	0.2873	0.2752	0.2766	0.3001	0.305	0.2696	0.2526	0.2952	0.2441	0.2391	0.3027	0.3067	0.3094	0.3147	0.3403	0.3075	0.2962	0.2977	0.2959	0.3325	0.3201	0.3391	0.3153	0.3425	0.2658	0.3054
11.735	0.2879	0.3131	0.3114	0.3359	0.2769	0.2877	0.3041	0.309	0.2823	0.3114	0.3291	0.3284	0.2799	0.3211	0.3259	0.2812	0.3375	0.2846	0.2923	0.2851	0.2711	0.2822	0.2792	0.2896	0.2749	0.2769	0.2989	0.3025	0.2721	0.2521	0.2968	0.2456	0.2412	0.3022	0.3062	0.3101	0.3149	0.3406	0.3064	0.2958	0.2995	0.2963	0.3345	0.3218	0.3382	0.3157	0.344	0.2687	0.3062
11.75	0.2882	0.3146	0.3129	0.3374	0.2763	0.2888	0.3049	0.3082	0.2833	0.3115	0.3274	0.3299	0.2835	0.3239	0.3284	0.2829	0.3395	0.2826	0.2913	0.2862	0.2712	0.282	0.2788	0.2881	0.2742	0.2767	0.2982	0.3032	0.2697	0.2529	0.2955	0.2474	0.2385	0.3006	0.3074	0.3118	0.3135	0.341	0.307	0.2963	0.2978	0.2978	0.3327	0.3205	0.3391	0.3157	0.3439	0.2665	0.304
11.765	0.2883	0.3139	0.3115	0.3369	0.2788	0.2879	0.3054	0.3098	0.2838	0.3115	0.3298	0.3295	0.2811	0.3241	0.3277	0.2832	0.3392	0.2837	0.294	0.2854	0.2731	0.2806	0.2786	0.2898	0.2751	0.2771	0.2973	0.3039	0.2701	0.2511	0.2977	0.247	0.2395	0.3025	0.3066	0.3091	0.3122	0.341	0.3079	0.2956	0.2973	0.2955	0.3338	0.3196	0.3398	0.3152	0.3443	0.2682	0.3043
11.78	0.2897	0.316	0.3133	0.335	0.278	0.2857	0.3042	0.3085	0.2824	0.3127	0.3267	0.3318	0.2844	0.3233	0.3287	0.283	0.3399	0.2837	0.2933	0.2858	0.2709	0.2814	0.2752	0.2888	0.2754	0.2774	0.301	0.3048	0.2721	0.2527	0.2969	0.2449	0.2393	0.3037	0.3087	0.3095	0.3146	0.342	0.3094	0.2988	0.3012	0.2959	0.3332	0.3233	0.3387	0.3161	0.3457	0.2681	0.3055
11.795	0.2906	0.3147	0.3146	0.3386	0.279	0.29	0.305	0.3098	0.2839	0.3123	0.3296	0.3288	0.2823	0.324	0.327	0.2815	0.3387	0.2864	0.294	0.2854	0.2719	0.2826	0.2781	0.2864	0.2752	0.2777	0.2988	0.3027	0.2693	0.2526	0.2966	0.2461	0.2417	0.3028	0.3052	0.3113	0.3147	0.3436	0.3059	0.2981	0.2991	0.2949	0.3336	0.3222	0.3395	0.3156	0.3417	0.2678	0.3046
11.81	0.2875	0.3137	0.3139	0.3391	0.2769	0.29	0.3051	0.3095	0.2832	0.3106	0.3273	0.3276	0.2832	0.3246	0.327	0.2838	0.3402	0.2847	0.2942	0.2865	0.272	0.2832	0.279	0.2876	0.2755	0.2765	0.3008	0.3045	0.2689	0.2531	0.2971	0.2475	0.2397	0.3011	0.3081	0.3089	0.3148	0.342	0.3091	0.2974	0.2993	0.2954	0.3326	0.3226	0.3381	0.3152	0.3417	0.2683	0.3046
11.825	0.2894	0.3152	0.3154	0.3387	0.2758	0.2893	0.3052	0.3105	0.2824	0.3097	0.3282	0.33	0.2849	0.3262	0.3268	0.2821	0.3392	0.2851	0.2934	0.2876	0.2703	0.2839	0.2771	0.2866	0.2748	0.2748	0.2988	0.301	0.2722	0.252	0.2963	0.2468	0.2404	0.3055	0.3085	0.3097	0.3147	0.3423	0.3077	0.2958	0.2996	0.2941	0.3349	0.3207	0.3409	0.3173	0.3438	0.2688	0.3042
11.84	0.289	0.3147	0.3129	0.3392	0.2761	0.2888	0.307	0.3091	0.284	0.3114	0.3299	0.3301	0.284	0.3232	0.3272	0.2834	0.3401	0.2843	0.294	0.2863	0.2718	0.2816	0.2778	0.2896	0.2778	0.2783	0.2989	0.3051	0.2708	0.2512	0.2959	0.2462	0.2419	0.3016	0.309	0.3099	0.3121	0.3423	0.3079	0.2952	0.2984	0.2965	0.3331	0.3194	0.3399	0.3157	0.3442	0.2688	0.3062
11.855	0.2881	0.3151	0.3143	0.3386	0.2788	0.2895	0.305	0.3073	0.2828	0.3112	0.3267	0.3325	0.2851	0.3241	0.3289	0.2827	0.3363	0.2861	0.2928	0.2853	0.2713	0.2805	0.2794	0.2879	0.2774	0.2752	0.3004	0.3044	0.2708	0.2517	0.2979	0.2456	0.2408	0.303	0.3073	0.3102	0.3159	0.3411	0.3077	0.2992	0.3003	0.2959	0.3332	0.3219	0.3403	0.3168	0.3418	0.2663	0.3039
11.87	0.2885	0.3152	0.313	0.3421	0.278	0.2894	0.3044	0.3088	0.2819	0.3109	0.3287	0.3291	0.2831	0.3236	0.3268	0.2818	0.3424	0.284	0.2916	0.2861	0.2709	0.2831	0.2819	0.2883	0.2772	0.2744	0.3007	0.3037	0.2706	0.2539	0.2977	0.2484	0.2427	0.3045	0.3091	0.3097	0.3147	0.3427	0.3083	0.2963	0.2976	0.2983	0.3347	0.3231	0.3422	0.3167	0.3446	0.2688	0.3049
11.885	0.2892	0.3145	0.3141	0.3385	0.2786	0.2876	0.3041	0.3101	0.2807	0.3106	0.3275	0.3318	0.284	0.3243	0.3276	0.2831	0.341	0.2827	0.2944	0.2856	0.2738	0.2822	0.2793	0.2879	0.277	0.2747	0.3004	0.3037	0.2712	0.2539	0.2968	0.2476	0.2396	0.3049	0.3098	0.3105	0.3152	0.3449	0.3091	0.2966	0.299	0.2974	0.3338	0.3215	0.3404	0.3182	0.3432	0.2685	0.3047
11.9	0.2868	0.3153	0.3133	0.3382	0.2767	0.2897	0.3069	0.3098	0.2842	0.3136	0.3271	0.3305	0.2835	0.3237	0.3278	0.282	0.3394	0.2848	0.2927	0.2894	0.2717	0.2837	0.281	0.2875	0.2768	0.2771	0.2997	0.3042	0.2696	0.2521	0.294	0.2487	0.2406	0.3033	0.3081	0.3103	0.3157	0.3445	0.3079	0.2972	0.3005	0.2977	0.3321	0.3218	0.3396	0.3161	0.3428	0.268	0.3083
11.915	0.2873	0.3171	0.3138	0.3386	0.2778	0.2905	0.3063	0.3104	0.2824	0.3113	0.3285	0.3317	0.2837	0.324	0.3276	0.2835	0.3412	0.2842	0.295	0.2861	0.2721	0.2824	0.2788	0.2866	0.2768	0.2769	0.3003	0.3051	0.2698	0.2515	0.2974	0.2468	0.2381	0.3032	0.3072	0.3099	0.3148	0.3422	0.3082	0.2971	0.2983	0.2955	0.3336	0.3202	0.3393	0.3171	0.3449	0.2695	0.3058
11.93	0.2885	0.3145	0.3131	0.3393	0.2772	0.292	0.306	0.3096	0.2833	0.3118	0.3294	0.329	0.2817	0.3257	0.3296	0.2845	0.3417	0.2855	0.2926	0.2873	0.2713	0.283	0.2808	0.2872	0.2758	0.2745	0.299	0.3036	0.2699	0.2544	0.2971	0.2459	0.2388	0.3041	0.3084	0.31	0.3129	0.3455	0.3073	0.2973	0.3014	0.2986	0.3365	0.3221	0.3389	0.3186	0.3449	0.2691	0.3066
11.945	0.2891	0.3145	0.3151	0.3397	0.2779	0.2892	0.3059	0.3084	0.2829	0.3119	0.3287	0.3297	0.2846	0.3254	0.329	0.285	0.3403	0.2842	0.2945	0.2854	0.2729	0.283	0.2782	0.2885	0.2745	0.2769	0.302	0.3031	0.2695	0.2542	0.2971	0.2478	0.2397	0.3044	0.3087	0.3107	0.3157	0.345	0.3094	0.2957	0.2961	0.297	0.335	0.3211	0.3407	0.3171	0.3451	0.2672	0.3057
11.96	0.2879	0.3144	0.3139	0.3403	0.2786	0.2908	0.307	0.3083	0.2845	0.3115	0.3276	0.3295	0.2811	0.3264	0.3295	0.285	0.3412	0.2849	0.2948	0.2854	0.2728	0.2822	0.2794	0.2869	0.2764	0.2774	0.3008	0.3028	0.2727	0.2538	0.2981	0.2465	0.2375	0.3065	0.3075	0.3104	0.3159	0.3447	0.3081	0.2971	0.3	0.297	0.3341	0.3212	0.341	0.3172	0.3461	0.2699	0.3059
11.975	0.2895	0.3147	0.3122	0.3378	0.2781	0.2899	0.3077	0.3103	0.285	0.3117	0.3283	0.3293	0.2837	0.3255	0.3289	0.2828	0.3435	0.2836	0.293	0.2875	0.272	0.2803	0.2774	0.2887	0.2746	0.279	0.3002	0.3045	0.2712	0.254	0.2968	0.2477	0.2418	0.3028	0.3103	0.3135	0.317	0.3444	0.3098	0.2971	0.3001	0.2984	0.3351	0.3212	0.3418	0.3163	0.3436	0.27	0.3067
11.99	0.2886	0.3168	0.3132	0.3406	0.2788	0.2904	0.3074	0.3103	0.2834	0.3118	0.3277	0.3307	0.2853	0.324	0.3278	0.2858	0.3385	0.2836	0.2902	0.2866	0.2714	0.2808	0.2769	0.2873	0.2765	0.2778	0.3002	0.304	0.2708	0.2532	0.2967	0.2473	0.2409	0.3015	0.3106	0.3108	0.3152	0.3438	0.3092	0.2992	0.2995	0.2984	0.3353	0.322	0.3418	0.3171	0.3446	0.2701	0.3064
12.005	0.2878	0.3142	0.3143	0.3394	0.2782	0.2912	0.3068	0.3138	0.2852	0.3154	0.3301	0.3329	0.2843	0.3248	0.3297	0.284	0.3394	0.2864	0.2932	0.2856	0.2721	0.2831	0.2786	0.2893	0.2726	0.2769	0.2988	0.3043	0.2728	0.2519	0.2975	0.249	0.2396	0.303	0.3116	0.3107	0.3153	0.3437	0.3103	0.2992	0.2969	0.2966	0.3353	0.3218	0.3409	0.3167	0.3473	0.2712	0.3078
12.02	0.2892	0.3177	0.3134	0.3386	0.2788	0.2918	0.3073	0.3086	0.2859	0.3144	0.3278	0.3311	0.2832	0.3245	0.3288	0.2841	0.3396	0.2855	0.2962	0.2862	0.2729	0.2829	0.28	0.2888	0.2749	0.2765	0.3027	0.3056	0.2717	0.2537	0.2976	0.2455	0.2384	0.304	0.3089	0.3118	0.3145	0.3435	0.3094	0.296	0.2995	0.2967	0.335	0.3242	0.3391	0.3179	0.3472	0.2698	0.3061
12.035	0.2904	0.3174	0.3156	0.3375	0.2802	0.2889	0.3064	0.3086	0.2854	0.3142	0.3301	0.3303	0.2855	0.3225	0.3304	0.2857	0.3408	0.2859	0.2926	0.287	0.2717	0.2809	0.2796	0.2886	0.2755	0.2781	0.3	0.3039	0.2718	0.2538	0.2978	0.2485	0.2392	0.3039	0.3081	0.3114	0.3159	0.3447	0.3095	0.2978	0.2991	0.2967	0.3357	0.3229	0.3422	0.3194	0.3469	0.2692	0.3057
12.05	0.2904	0.3192	0.3142	0.3417	0.2799	0.2923	0.3076	0.3104	0.2837	0.3126	0.3299	0.3319	0.2837	0.3248	0.3291	0.2835	0.3415	0.2866	0.2898	0.2866	0.2714	0.2812	0.2775	0.2887	0.274	0.2795	0.3002	0.3053	0.2689	0.254	0.2969	0.2451	0.2407	0.3034	0.3085	0.3117	0.3172	0.3444	0.3095	0.2974	0.2994	0.2979	0.3355	0.3246	0.3404	0.3166	0.3463	0.2715	0.3084
12.065	0.2885	0.316	0.3143	0.3426	0.2788	0.2911	0.3084	0.3113	0.2847	0.312	0.3285	0.3326	0.2866	0.3266	0.3284	0.2834	0.3452	0.2857	0.2978	0.2867	0.2729	0.2812	0.2801	0.2883	0.2758	0.2774	0.3022	0.3032	0.2693	0.2525	0.2971	0.2459	0.2401	0.3019	0.3098	0.3114	0.3166	0.3445	0.3093	0.298	0.3004	0.2991	0.3341	0.3236	0.3408	0.3193	0.3451	0.2696	0.3063
12.08	0.289	0.3178	0.3145	0.3405	0.28	0.2911	0.3076	0.312	0.2834	0.317	0.3288	0.3322	0.2866	0.3265	0.3307	0.2851	0.3397	0.286	0.2939	0.2874	0.2729	0.2827	0.2782	0.2891	0.2759	0.2775	0.3008	0.3059	0.2705	0.2546	0.2967	0.2481	0.2421	0.3041	0.3092	0.3128	0.3167	0.3464	0.3074	0.2987	0.2992	0.2977	0.3356	0.3227	0.3426	0.3178	0.3451	0.2687	0.3073
12.095	0.291	0.3157	0.3154	0.3406	0.2786	0.293	0.3069	0.3098	0.2861	0.3154	0.3294	0.3325	0.2877	0.3257	0.3328	0.2846	0.3424	0.2839	0.2954	0.2881	0.2724	0.2804	0.2794	0.2887	0.2756	0.278	0.2992	0.3023	0.2689	0.2521	0.2965	0.2462	0.2418	0.3044	0.3104	0.3127	0.3189	0.3459	0.3099	0.298	0.2996	0.2981	0.3366	0.3237	0.3404	0.3176	0.3474	0.2702	0.3082
12.11	0.2911	0.3155	0.3149	0.3408	0.2777	0.291	0.3079	0.3104	0.2853	0.3137	0.3305	0.333	0.2868	0.3252	0.3296	0.2841	0.3416	0.2858	0.2955	0.287	0.2732	0.2831	0.2804	0.2899	0.2771	0.2779	0.2997	0.3039	0.2724	0.2535	0.2966	0.2481	0.2396	0.3061	0.3094	0.311	0.3176	0.345	0.3083	0.296	0.2992	0.2989	0.3351	0.3237	0.3409	0.3183	0.3453	0.27	0.3067
12.125	0.2909	0.3161	0.3155	0.3402	0.2787	0.291	0.3053	0.3116	0.2853	0.3145	0.3302	0.3303	0.2845	0.3246	0.3311	0.2833	0.3418	0.2855	0.2949	0.2877	0.2728	0.2818	0.2795	0.2882	0.2755	0.277	0.3016	0.3062	0.2727	0.2524	0.298	0.2462	0.2416	0.3052	0.3101	0.3124	0.3171	0.3448	0.3095	0.2993	0.3009	0.2993	0.3363	0.3207	0.341	0.3198	0.3471	0.2712	0.3067
12.14	0.2897	0.3174	0.3144	0.3391	0.2787	0.2935	0.3072	0.3127	0.2838	0.3132	0.3316	0.333	0.2878	0.3269	0.329	0.283	0.3412	0.2844	0.2942	0.2878	0.2708	0.2844	0.2792	0.2908	0.2767	0.2761	0.3011	0.3045	0.2707	0.2535	0.2976	0.2468	0.2407	0.304	0.3097	0.3129	0.3167	0.3447	0.3086	0.2983	0.2997	0.297	0.3363	0.3235	0.341	0.3184	0.3478	0.2719	0.3104
12.155	0.2888	0.3167	0.3157	0.3401	0.2792	0.2922	0.3092	0.3124	0.2847	0.314	0.3302	0.3292	0.2854	0.3253	0.3299	0.2838	0.3435	0.2861	0.2957	0.2859	0.2719	0.2829	0.2804	0.289	0.276	0.278	0.2989	0.3058	0.2705	0.2537	0.2991	0.2464	0.2396	0.3041	0.3093	0.3137	0.3183	0.3465	0.3091	0.2994	0.3024	0.3005	0.339	0.3253	0.3425	0.3201	0.3474	0.2726	0.3077
12.17	0.2909	0.3173	0.314	0.3419	0.2787	0.2918	0.3094	0.3116	0.2823	0.3144	0.3308	0.3334	0.287	0.3262	0.3311	0.2835	0.344	0.2853	0.2949	0.2859	0.2722	0.2814	0.2796	0.2888	0.2753	0.279	0.3005	0.3064	0.2695	0.2533	0.2984	0.2464	0.2418	0.303	0.3114	0.3129	0.3179	0.3454	0.3101	0.2982	0.3011	0.3005	0.3376	0.3249	0.3442	0.3177	0.347	0.2714	0.3084
12.185	0.2904	0.3172	0.3145	0.3413	0.2795	0.2907	0.3088	0.3107	0.2846	0.3154	0.3295	0.3322	0.2858	0.327	0.3311	0.2854	0.3437	0.2859	0.2952	0.289	0.2725	0.2833	0.2803	0.2884	0.2775	0.2787	0.3015	0.3078	0.2707	0.2521	0.2968	0.2474	0.242	0.3049	0.308	0.3118	0.3186	0.3426	0.3105	0.2967	0.3	0.2983	0.3367	0.3251	0.3422	0.3165	0.3469	0.2707	0.3066
12.2	0.2908	0.3173	0.3149	0.3407	0.2781	0.2901	0.3092	0.3123	0.2839	0.3165	0.3299	0.3322	0.2856	0.3247	0.3289	0.2855	0.3419	0.2869	0.2953	0.2872	0.2735	0.2814	0.2787	0.2906	0.2752	0.2796	0.3019	0.3033	0.272	0.2525	0.2966	0.2463	0.2389	0.3055	0.3094	0.3114	0.3163	0.3476	0.3099	0.2999	0.3029	0.2986	0.3385	0.3237	0.3433	0.3181	0.3486	0.2729	0.3091
12.215	0.2888	0.3182	0.3138	0.3393	0.2796	0.2899	0.3058	0.3115	0.2846	0.3156	0.3326	0.3335	0.2848	0.3281	0.3293	0.286	0.3424	0.2841	0.2954	0.2868	0.2723	0.2831	0.2795	0.2917	0.2758	0.2779	0.3006	0.3055	0.2698	0.2526	0.2992	0.2471	0.2421	0.3054	0.3108	0.3127	0.3185	0.3471	0.3098	0.2975	0.2997	0.2982	0.3368	0.3229	0.3427	0.3191	0.3475	0.271	0.3074
12.23	0.2904	0.3174	0.3161	0.3411	0.2781	0.29	0.3104	0.3122	0.2846	0.3151	0.3309	0.3342	0.2874	0.3279	0.3312	0.2852	0.3432	0.2852	0.2974	0.2894	0.2725	0.2832	0.2793	0.2881	0.274	0.279	0.3012	0.306	0.2712	0.2539	0.2991	0.2461	0.2413	0.3033	0.3095	0.3122	0.3183	0.3465	0.3096	0.3002	0.3013	0.3014	0.3379	0.3244	0.3421	0.3183	0.3485	0.2694	0.309
12.245	0.2909	0.3178	0.3142	0.3413	0.2789	0.2935	0.3092	0.3128	0.2842	0.3158	0.3318	0.3346	0.288	0.329	0.3316	0.2834	0.3432	0.2849	0.2954	0.2888	0.2713	0.2845	0.2797	0.2887	0.2764	0.2783	0.3003	0.3049	0.271	0.2532	0.2964	0.2488	0.2417	0.3038	0.3114	0.3147	0.3162	0.346	0.3118	0.2985	0.3024	0.299	0.3371	0.3251	0.3443	0.3178	0.3483	0.2722	0.3078
12.26	0.2904	0.3157	0.3145	0.3426	0.2793	0.2916	0.308	0.3113	0.2848	0.3151	0.3309	0.3334	0.2874	0.3248	0.3313	0.2841	0.3439	0.2841	0.2945	0.2872	0.2723	0.2833	0.2798	0.2883	0.2768	0.2803	0.3014	0.3072	0.2714	0.2534	0.3	0.2481	0.2423	0.3034	0.3091	0.3132	0.3178	0.3484	0.3106	0.2989	0.302	0.3002	0.337	0.3238	0.3429	0.3182	0.348	0.2729	0.3095
12.275	0.2899	0.3174	0.3159	0.3409	0.2797	0.2906	0.3097	0.3124	0.2856	0.3164	0.3321	0.3338	0.2876	0.3268	0.3311	0.2861	0.3427	0.2855	0.2952	0.2891	0.2751	0.2843	0.2811	0.2895	0.2764	0.2783	0.3012	0.3059	0.2691	0.2536	0.2969	0.2488	0.2405	0.3054	0.3118	0.3143	0.3178	0.3479	0.3123	0.2992	0.3023	0.3012	0.3369	0.3257	0.3439	0.3177	0.3487	0.2715	0.3086
12.29	0.2912	0.3168	0.3155	0.3413	0.2795	0.2918	0.3089	0.3133	0.285	0.317	0.3327	0.334	0.287	0.329	0.3326	0.2868	0.3433	0.2859	0.296	0.2872	0.2727	0.283	0.2808	0.2897	0.2745	0.2757	0.3013	0.309	0.2702	0.254	0.2989	0.2498	0.2396	0.3047	0.3103	0.3118	0.3181	0.3474	0.3106	0.2998	0.3029	0.2992	0.3386	0.3232	0.3421	0.3185	0.3487	0.2699	0.3094
12.305	0.2913	0.3183	0.3164	0.3409	0.2791	0.2902	0.3089	0.3107	0.2864	0.3144	0.3341	0.3332	0.2856	0.3245	0.3305	0.2879	0.3431	0.2839	0.2954	0.2864	0.2737	0.2815	0.2799	0.2892	0.2765	0.2781	0.3002	0.3062	0.272	0.2531	0.2987	0.2457	0.2413	0.3044	0.3104	0.3124	0.3176	0.3464	0.3117	0.2991	0.3019	0.2989	0.3368	0.3258	0.3433	0.3209	0.349	0.2715	0.3095
12.32	0.2897	0.318	0.3162	0.3424	0.2807	0.2921	0.3106	0.3133	0.2853	0.3154	0.3329	0.332	0.2855	0.3269	0.3327	0.2886	0.3437	0.286	0.2947	0.2883	0.2746	0.2834	0.2805	0.2884	0.2763	0.279	0.3	0.3058	0.2736	0.254	0.2979	0.247	0.2399	0.3065	0.3103	0.3118	0.3172	0.346	0.3119	0.2983	0.3029	0.3002	0.3373	0.3261	0.3417	0.3193	0.3477	0.2702	0.3088
12.335	0.2906	0.3206	0.3159	0.3438	0.2806	0.2934	0.3085	0.3134	0.2832	0.3163	0.3337	0.3336	0.2878	0.329	0.3293	0.2883	0.3442	0.2856	0.2956	0.2888	0.2751	0.2828	0.2798	0.2894	0.2779	0.2761	0.3029	0.3061	0.2705	0.2509	0.2992	0.2478	0.2402	0.3044	0.311	0.3129	0.317	0.3468	0.3097	0.2993	0.3011	0.3007	0.3369	0.3254	0.3444	0.3198	0.3486	0.2731	0.3093
12.35	0.2925	0.3178	0.3139	0.3427	0.2772	0.2913	0.3071	0.3142	0.2877	0.3142	0.33	0.3326	0.2873	0.3271	0.3321	0.2852	0.3421	0.2854	0.2983	0.2884	0.2728	0.2825	0.2786	0.292	0.2803	0.2769	0.3007	0.3059	0.2734	0.2539	0.2995	0.2486	0.2414	0.3049	0.3118	0.3131	0.3175	0.347	0.312	0.3	0.3017	0.3008	0.3383	0.3268	0.3421	0.3192	0.35	0.2742	0.3105
12.365	0.2912	0.3205	0.3163	0.3464	0.2788	0.291	0.3096	0.3132	0.2843	0.3139	0.3322	0.3339	0.287	0.3281	0.3305	0.2859	0.3445	0.2862	0.2964	0.2893	0.2717	0.284	0.2771	0.2903	0.2763	0.2776	0.3024	0.3075	0.2708	0.2554	0.299	0.2488	0.2422	0.304	0.3113	0.3133	0.3203	0.3476	0.3106	0.2995	0.3027	0.2995	0.3378	0.3253	0.344	0.3196	0.3497	0.2741	0.3094
12.38	0.2893	0.3199	0.3186	0.342	0.2789	0.2926	0.3112	0.3134	0.2854	0.3155	0.332	0.3351	0.2872	0.3282	0.3324	0.2867	0.3432	0.2867	0.2969	0.2895	0.2743	0.2846	0.2791	0.2889	0.2782	0.2775	0.3025	0.3076	0.2708	0.2555	0.2986	0.2489	0.2431	0.3068	0.3117	0.3138	0.3177	0.3481	0.3114	0.299	0.3013	0.2996	0.3391	0.3239	0.3436	0.3197	0.3477	0.2717	0.3097
12.395	0.2924	0.318	0.3177	0.3426	0.2794	0.2943	0.3101	0.3136	0.2882	0.3154	0.3337	0.3357	0.2874	0.3298	0.3298	0.285	0.3438	0.2855	0.2948	0.2891	0.2723	0.2822	0.2784	0.2877	0.279	0.2768	0.3003	0.3063	0.2716	0.2544	0.3002	0.2491	0.2414	0.3064	0.31	0.3142	0.3191	0.3456	0.3121	0.2988	0.3027	0.3008	0.3384	0.3257	0.3469	0.3196	0.3489	0.2729	0.3086
12.41	0.2896	0.3224	0.3158	0.3434	0.2793	0.2931	0.3102	0.3148	0.2842	0.3174	0.3328	0.3364	0.2882	0.3296	0.3335	0.2842	0.3444	0.285	0.2939	0.2881	0.2725	0.2839	0.2801	0.2906	0.2796	0.2787	0.3011	0.3063	0.2717	0.2524	0.3002	0.2503	0.2403	0.3048	0.3124	0.3131	0.3175	0.3467	0.3117	0.2995	0.3029	0.3001	0.3385	0.3245	0.344	0.3206	0.3472	0.2722	0.3083
12.425	0.2918	0.3184	0.3158	0.3439	0.2805	0.2943	0.3112	0.3138	0.2841	0.3152	0.3318	0.3358	0.286	0.3277	0.3339	0.2866	0.3444	0.2862	0.2974	0.2901	0.2729	0.2825	0.2823	0.2908	0.2781	0.277	0.3008	0.3067	0.2718	0.2536	0.2996	0.2481	0.2405	0.3057	0.3123	0.3129	0.3174	0.3456	0.3114	0.2999	0.3019	0.3006	0.3381	0.3253	0.3447	0.3196	0.3503	0.272	0.3099
12.44	0.29	0.3184	0.3175	0.3442	0.2826	0.2936	0.3096	0.3135	0.2836	0.3178	0.3344	0.3348	0.288	0.3308	0.3327	0.2862	0.3409	0.287	0.2948	0.2884	0.2727	0.2823	0.2785	0.2909	0.2748	0.277	0.3024	0.3063	0.2717	0.2534	0.2974	0.2477	0.2408	0.3058	0.3115	0.3162	0.3168	0.3487	0.312	0.2995	0.3018	0.3012	0.3387	0.3245	0.3446	0.3207	0.3493	0.2715	0.3084
12.455	0.2918	0.3186	0.3174	0.344	0.2806	0.2922	0.3107	0.3129	0.2843	0.3175	0.3333	0.3334	0.2919	0.328	0.3333	0.2876	0.3455	0.2875	0.2963	0.2887	0.2734	0.2822	0.2806	0.29	0.277	0.2778	0.3019	0.3059	0.2727	0.2561	0.3003	0.2487	0.2415	0.3064	0.3101	0.3127	0.3194	0.3475	0.3127	0.3006	0.3024	0.3004	0.3404	0.3265	0.3446	0.3207	0.3492	0.2736	0.3089
12.47	0.2889	0.3188	0.3173	0.3437	0.2809	0.2939	0.3092	0.3121	0.2859	0.318	0.3338	0.3355	0.2863	0.329	0.3343	0.2882	0.345	0.2861	0.2948	0.2901	0.2731	0.2842	0.2804	0.2915	0.2775	0.2788	0.3024	0.306	0.2724	0.2569	0.2988	0.2477	0.2409	0.3036	0.312	0.3145	0.3195	0.3477	0.3108	0.3022	0.3038	0.3008	0.3396	0.3254	0.3443	0.3212	0.35	0.2734	0.3085
12.485	0.2926	0.3207	0.317	0.3462	0.2792	0.2937	0.3112	0.315	0.2849	0.3153	0.3315	0.3342	0.2884	0.3278	0.3327	0.2861	0.3449	0.286	0.2956	0.2901	0.2731	0.2842	0.2798	0.2901	0.2753	0.2796	0.3004	0.3055	0.2722	0.256	0.2984	0.2477	0.2415	0.3055	0.3124	0.3149	0.3204	0.3486	0.3108	0.3005	0.3023	0.3021	0.3403	0.3264	0.3452	0.3187	0.3499	0.2723	0.3088
12.5	0.2916	0.318	0.3175	0.3425	0.2808	0.2939	0.3095	0.3145	0.286	0.3159	0.3333	0.3357	0.2873	0.3278	0.3339	0.2872	0.3454	0.2863	0.2954	0.2869	0.2749	0.2824	0.2811	0.2883	0.2784	0.2796	0.3008	0.307	0.2735	0.2553	0.3004	0.2474	0.2434	0.3076	0.3122	0.3151	0.3194	0.3479	0.3112	0.3	0.3029	0.3018	0.3413	0.3276	0.3432	0.3218	0.3519	0.2726	0.3093
12.515	0.2916	0.32	0.3176	0.3444	0.2805	0.2937	0.3113	0.3137	0.2846	0.3174	0.3347	0.3369	0.2896	0.3298	0.3309	0.2867	0.3425	0.2865	0.2964	0.288	0.2722	0.2816	0.2802	0.2901	0.2767	0.2805	0.3027	0.3079	0.2717	0.2556	0.301	0.2486	0.2411	0.3043	0.3126	0.3147	0.3195	0.3479	0.3134	0.3006	0.3024	0.302	0.3385	0.3244	0.3446	0.3211	0.3501	0.2727	0.3089
12.53	0.2925	0.3199	0.3173	0.345	0.2807	0.2945	0.3111	0.3135	0.2865	0.3176	0.3332	0.3334	0.2889	0.3299	0.334	0.2874	0.3435	0.2863	0.2953	0.2887	0.2728	0.2835	0.2807	0.2905	0.2781	0.2762	0.3037	0.309	0.2746	0.2554	0.2992	0.2505	0.2448	0.3045	0.3117	0.3144	0.32	0.3479	0.3114	0.2993	0.3048	0.3014	0.3398	0.327	0.3445	0.3201	0.3512	0.2736	0.3105
12.545	0.2899	0.3202	0.3192	0.3454	0.2816	0.2939	0.3112	0.3141	0.2854	0.3173	0.3351	0.3363	0.2893	0.3313	0.3328	0.2856	0.3445	0.2862	0.2951	0.2872	0.2729	0.2845	0.2811	0.29	0.2769	0.2775	0.3017	0.3067	0.2742	0.2543	0.2998	0.2484	0.2425	0.3062	0.3132	0.3126	0.3197	0.35	0.3104	0.3014	0.3036	0.3018	0.3399	0.3251	0.3463	0.3213	0.3505	0.2739	0.3117
12.56	0.2922	0.3214	0.3152	0.3422	0.2808	0.2924	0.3108	0.3145	0.2862	0.316	0.3344	0.3373	0.2902	0.3316	0.3326	0.2873	0.3439	0.2869	0.2933	0.2901	0.275	0.2836	0.2795	0.2907	0.2768	0.2777	0.3015	0.3056	0.2743	0.2543	0.3009	0.2466	0.2424	0.3062	0.3131	0.3152	0.3194	0.3502	0.3127	0.3018	0.3027	0.3023	0.3402	0.3276	0.3438	0.3224	0.3498	0.2733	0.3097
12.575	0.294	0.321	0.3177	0.3429	0.2803	0.2948	0.3095	0.3137	0.2875	0.3152	0.3336	0.3347	0.2912	0.3303	0.3336	0.2882	0.3434	0.2875	0.2964	0.2883	0.2758	0.283	0.2833	0.2901	0.2781	0.2782	0.3017	0.307	0.2734	0.2534	0.297	0.249	0.2421	0.3059	0.3131	0.3158	0.3199	0.3488	0.3126	0.301	0.3027	0.3023	0.3438	0.3272	0.3442	0.3207	0.3511	0.2727	0.3111
12.59	0.2912	0.3182	0.3173	0.3447	0.2822	0.2934	0.3123	0.3134	0.2869	0.3167	0.3336	0.3344	0.2892	0.3303	0.3338	0.2886	0.3457	0.2882	0.2968	0.2889	0.2753	0.2854	0.2814	0.2921	0.2762	0.2782	0.3038	0.3063	0.2737	0.2545	0.3007	0.2498	0.2412	0.3046	0.3125	0.3163	0.3193	0.35	0.3153	0.3013	0.3012	0.3001	0.3395	0.3256	0.3433	0.3203	0.3522	0.2748	0.3108
12.605	0.2927	0.3208	0.3179	0.3448	0.2803	0.2949	0.3097	0.3141	0.2875	0.3182	0.3344	0.3364	0.2905	0.3321	0.3332	0.2866	0.3456	0.2862	0.2971	0.2889	0.2748	0.2836	0.2811	0.2908	0.2782	0.2803	0.303	0.3066	0.2734	0.2565	0.3002	0.2463	0.2421	0.3073	0.3118	0.3165	0.3213	0.3492	0.3121	0.3011	0.3027	0.3027	0.3404	0.3266	0.3463	0.3218	0.3498	0.2754	0.3113
12.62	0.293	0.3203	0.3172	0.3451	0.2806	0.2937	0.3103	0.3163	0.2861	0.3195	0.3354	0.3368	0.2903	0.3318	0.3333	0.288	0.3464	0.2866	0.2958	0.2885	0.2749	0.2819	0.2799	0.2918	0.2793	0.2778	0.3049	0.3052	0.2733	0.2552	0.2997	0.25	0.2414	0.3058	0.3121	0.3164	0.3216	0.3478	0.3121	0.3004	0.3013	0.3031	0.3425	0.3289	0.3461	0.3213	0.3522	0.2745	0.311
12.635	0.2914	0.3203	0.3174	0.3441	0.2805	0.2943	0.3116	0.3138	0.2881	0.3187	0.3318	0.3368	0.2897	0.3305	0.3342	0.2889	0.345	0.2876	0.2956	0.2886	0.2741	0.2851	0.2796	0.2919	0.278	0.2768	0.3018	0.3066	0.2752	0.2563	0.3011	0.2488	0.2421	0.308	0.3125	0.3152	0.3213	0.3504	0.3119	0.3021	0.3056	0.3018	0.3406	0.326	0.3446	0.3225	0.3518	0.275	0.3128
12.65	0.2912	0.3199	0.3187	0.3457	0.2804	0.2929	0.3108	0.3159	0.287	0.3154	0.3338	0.3358	0.2904	0.33	0.3331	0.2874	0.3474	0.2868	0.2948	0.2881	0.2738	0.2864	0.2817	0.2888	0.2785	0.2794	0.3031	0.3098	0.2724	0.2553	0.3002	0.2489	0.241	0.3047	0.3132	0.3139	0.3201	0.3503	0.312	0.3037	0.3043	0.3034	0.3362	0.3277	0.3449	0.3217	0.3515	0.2756	0.3098
12.665	0.2923	0.3209	0.3171	0.3449	0.2804	0.2935	0.3104	0.3147	0.2872	0.3187	0.3334	0.3365	0.2879	0.3327	0.3324	0.2897	0.3462	0.2867	0.2944	0.2882	0.2749	0.285	0.2815	0.2892	0.2784	0.2798	0.303	0.306	0.2731	0.2553	0.3007	0.2488	0.241	0.3052	0.3131	0.3164	0.321	0.3505	0.3133	0.3026	0.3033	0.3022	0.3392	0.3247	0.3468	0.3206	0.3516	0.2742	0.3109
12.68	0.2928	0.3187	0.3197	0.3458	0.2824	0.2934	0.3118	0.3162	0.2876	0.3174	0.3341	0.3361	0.2896	0.3307	0.332	0.2893	0.3474	0.2877	0.2961	0.289	0.2722	0.2831	0.2822	0.2923	0.2798	0.2778	0.3024	0.3075	0.273	0.2544	0.3003	0.249	0.2412	0.3081	0.3144	0.3155	0.3188	0.3491	0.3131	0.3019	0.3045	0.3028	0.341	0.3264	0.3491	0.3237	0.3515	0.2754	0.3116
12.695	0.292	0.3217	0.3189	0.345	0.2818	0.2943	0.3106	0.3157	0.2887	0.3189	0.3336	0.337	0.2891	0.3302	0.3348	0.2894	0.3464	0.2876	0.2952	0.2896	0.2745	0.2857	0.2802	0.2912	0.2777	0.2801	0.3025	0.3065	0.274	0.2553	0.298	0.2487	0.241	0.306	0.3131	0.3131	0.3225	0.3494	0.3136	0.3014	0.3048	0.3005	0.3415	0.3261	0.3458	0.3236	0.3527	0.2741	0.3117
12.71	0.2933	0.3202	0.3214	0.3446	0.2816	0.2959	0.3117	0.3154	0.288	0.3194	0.3359	0.3361	0.2888	0.3314	0.3342	0.2891	0.3484	0.2872	0.2957	0.291	0.2738	0.2847	0.2797	0.2897	0.2793	0.2782	0.3021	0.3074	0.2738	0.2542	0.2991	0.2502	0.2423	0.3086	0.3144	0.3159	0.3202	0.3503	0.3126	0.302	0.3021	0.301	0.3411	0.3297	0.3462	0.3222	0.3531	0.2741	0.3106
12.725	0.2911	0.3219	0.321	0.3442	0.2805	0.2933	0.3116	0.3152	0.2859	0.3165	0.335	0.3361	0.2915	0.3318	0.3342	0.2888	0.3474	0.2874	0.2962	0.2907	0.2753	0.2834	0.2827	0.2882	0.2775	0.2784	0.3026	0.3087	0.2743	0.2541	0.2991	0.2491	0.2401	0.3061	0.3148	0.3151	0.3213	0.3499	0.3136	0.3004	0.3042	0.3035	0.3403	0.3286	0.3468	0.3215	0.3532	0.2754	0.3132
12.74	0.2932	0.322	0.3204	0.3454	0.2814	0.296	0.3114	0.3165	0.2885	0.3172	0.3328	0.3355	0.2887	0.3333	0.3355	0.2906	0.3462	0.2856	0.2966	0.2904	0.2754	0.2833	0.2807	0.2903	0.2779	0.2778	0.3036	0.3073	0.2737	0.2533	0.2993	0.25	0.2443	0.3083	0.3144	0.3158	0.3216	0.3515	0.3131	0.3	0.3052	0.3034	0.3385	0.3273	0.3474	0.322	0.3513	0.2755	0.3132
12.755	0.2918	0.3199	0.3175	0.3459	0.2804	0.2943	0.3104	0.3161	0.2862	0.3208	0.3364	0.3368	0.2919	0.3311	0.3343	0.2908	0.3464	0.287	0.2981	0.288	0.2744	0.283	0.2834	0.2915	0.2771	0.2794	0.3017	0.3068	0.271	0.2542	0.2999	0.2477	0.2432	0.3083	0.3131	0.3176	0.3203	0.3505	0.3117	0.3013	0.3042	0.302	0.3417	0.3257	0.347	0.3219	0.3502	0.2768	0.3119
12.77	0.2939	0.3213	0.319	0.3461	0.2805	0.2937	0.3138	0.3162	0.2875	0.318	0.3351	0.3391	0.2915	0.3323	0.3382	0.2873	0.3461	0.2887	0.2955	0.2896	0.2758	0.2837	0.2813	0.2908	0.2766	0.2799	0.303	0.3087	0.2738	0.2552	0.2998	0.2497	0.2425	0.3063	0.3131	0.3182	0.3217	0.3501	0.3131	0.3015	0.3046	0.3029	0.3404	0.3281	0.3487	0.326	0.3537	0.275	0.3131
12.785	0.294	0.3223	0.3189	0.3454	0.2804	0.2956	0.3104	0.3154	0.2883	0.318	0.335	0.3359	0.2915	0.3303	0.3342	0.29	0.3472	0.2856	0.2976	0.2896	0.2763	0.2831	0.28	0.2917	0.2777	0.2799	0.302	0.3096	0.2711	0.2555	0.2992	0.2508	0.241	0.3072	0.3142	0.3169	0.3227	0.3513	0.3131	0.3012	0.3045	0.3018	0.3437	0.3258	0.3476	0.3232	0.3523	0.2738	0.3115
12.8	0.292	0.3213	0.3192	0.3439	0.2809	0.2972	0.3105	0.3148	0.2886	0.3162	0.3356	0.3379	0.2902	0.3351	0.3357	0.2882	0.3481	0.2888	0.2964	0.2887	0.2743	0.2853	0.2817	0.2913	0.2784	0.279	0.3034	0.3093	0.2717	0.2545	0.2976	0.2512	0.2424	0.3067	0.3135	0.317	0.3211	0.3496	0.3133	0.3023	0.3044	0.303	0.3428	0.3274	0.347	0.3211	0.3521	0.2759	0.3132
12.815	0.2952	0.3223	0.3199	0.3447	0.2811	0.2954	0.3125	0.3165	0.2885	0.3183	0.3353	0.3372	0.2925	0.3324	0.3325	0.2908	0.3457	0.2891	0.2984	0.2895	0.274	0.2846	0.2806	0.2913	0.2777	0.2796	0.3038	0.3086	0.2739	0.255	0.3006	0.2487	0.2419	0.3077	0.3143	0.3167	0.322	0.3505	0.3127	0.3016	0.3051	0.3033	0.3413	0.3296	0.3476	0.3226	0.3532	0.276	0.3134
12.83	0.294	0.3213	0.319	0.347	0.2809	0.295	0.3145	0.316	0.2866	0.3175	0.3342	0.3392	0.2917	0.3326	0.3348	0.2903	0.347	0.286	0.296	0.2921	0.2743	0.2858	0.2816	0.2916	0.2768	0.2792	0.3015	0.3078	0.273	0.2554	0.3002	0.2505	0.2425	0.3076	0.3155	0.315	0.322	0.3534	0.3117	0.3008	0.3059	0.3027	0.3416	0.3278	0.3485	0.3234	0.3514	0.2742	0.311
12.845	0.2945	0.3216	0.3205	0.3466	0.2799	0.2939	0.3135	0.3155	0.2875	0.3198	0.335	0.3373	0.2915	0.3332	0.3341	0.2899	0.3472	0.2873	0.2968	0.2902	0.2755	0.2841	0.2812	0.291	0.2775	0.2804	0.3014	0.3076	0.2731	0.2552	0.2997	0.2507	0.2406	0.3075	0.3154	0.3176	0.3227	0.35	0.3144	0.3026	0.3051	0.3025	0.3423	0.328	0.3472	0.3239	0.3546	0.2752	0.312
12.86	0.2942	0.3228	0.319	0.3455	0.2818	0.2959	0.313	0.3151	0.2867	0.3183	0.3364	0.3354	0.2916	0.3322	0.3342	0.2881	0.3466	0.2858	0.2964	0.2909	0.2755	0.285	0.2794	0.2912	0.2778	0.2792	0.3033	0.3094	0.2736	0.2561	0.3029	0.2478	0.2421	0.307	0.3138	0.3158	0.3221	0.3499	0.3135	0.3024	0.3061	0.3041	0.3396	0.3282	0.349	0.3243	0.3531	0.2754	0.313
12.875	0.2934	0.3215	0.318	0.3481	0.2816	0.2957	0.3121	0.3169	0.2887	0.319	0.3351	0.3379	0.2934	0.3328	0.3368	0.2894	0.347	0.289	0.297	0.2905	0.2739	0.2847	0.2822	0.2925	0.2805	0.2785	0.3037	0.3088	0.2727	0.2548	0.3024	0.251	0.2424	0.3069	0.3132	0.3169	0.3215	0.3499	0.3136	0.3015	0.3048	0.3027	0.3429	0.3265	0.3473	0.3243	0.355	0.2763	0.3118
12.89	0.2952	0.322	0.3199	0.3483	0.2799	0.2967	0.3141	0.3153	0.2905	0.3203	0.3362	0.3374	0.2926	0.3318	0.3363	0.2885	0.3473	0.2885	0.2961	0.2902	0.2758	0.2859	0.2816	0.2913	0.2811	0.28	0.3035	0.3088	0.2726	0.2561	0.301	0.2474	0.2433	0.3057	0.3167	0.3188	0.3232	0.3519	0.3145	0.3012	0.307	0.3015	0.3427	0.328	0.348	0.3242	0.3551	0.2778	0.3129
12.905	0.2921	0.3231	0.3174	0.3472	0.2824	0.295	0.3112	0.3177	0.2861	0.3169	0.3354	0.3379	0.2911	0.3331	0.336	0.2884	0.3492	0.2879	0.2978	0.2902	0.2739	0.2834	0.2812	0.2915	0.2791	0.2795	0.3031	0.308	0.274	0.2569	0.2986	0.2512	0.2406	0.3087	0.3159	0.3168	0.3215	0.3518	0.3138	0.3029	0.3039	0.3038	0.3408	0.3291	0.3483	0.3224	0.3527	0.2773	0.3137
12.92	0.2933	0.3213	0.3192	0.3489	0.2811	0.2948	0.3137	0.3163	0.2896	0.3191	0.334	0.3364	0.2949	0.3332	0.3335	0.2901	0.3457	0.2868	0.2959	0.2881	0.2744	0.2833	0.2805	0.2903	0.2792	0.2811	0.3032	0.3088	0.274	0.2543	0.3014	0.2484	0.2409	0.3061	0.3162	0.3178	0.3213	0.3511	0.3142	0.3033	0.3046	0.3035	0.3417	0.3283	0.3485	0.3248	0.3525	0.2755	0.3129
12.935	0.2918	0.3228	0.3181	0.3472	0.2814	0.2965	0.3149	0.3174	0.2865	0.3196	0.3359	0.3396	0.2906	0.3345	0.3342	0.2886	0.3471	0.2894	0.2967	0.2913	0.2739	0.2835	0.2821	0.2939	0.2781	0.2801	0.303	0.3093	0.2743	0.2539	0.299	0.249	0.2433	0.3077	0.315	0.3177	0.3239	0.3503	0.3133	0.3042	0.3056	0.3041	0.3435	0.3284	0.3492	0.3231	0.354	0.2763	0.3128
12.95	0.2942	0.3215	0.3196	0.3469	0.2819	0.2968	0.312	0.316	0.2885	0.3193	0.3386	0.3394	0.2912	0.3332	0.3349	0.2889	0.3492	0.2884	0.2958	0.2912	0.2761	0.2848	0.2813	0.2909	0.2795	0.2773	0.3046	0.3098	0.2748	0.2562	0.2995	0.2507	0.2421	0.3073	0.3141	0.3175	0.3233	0.3512	0.3133	0.3019	0.3069	0.3037	0.3414	0.3291	0.3487	0.3234	0.3552	0.2758	0.3122
12.965	0.2942	0.3211	0.3195	0.3469	0.2838	0.2969	0.3142	0.3186	0.289	0.321	0.3362	0.3366	0.2928	0.333	0.3345	0.2891	0.3483	0.2868	0.297	0.2883	0.2731	0.2841	0.2814	0.2913	0.2793	0.2796	0.3026	0.3102	0.2766	0.2548	0.3015	0.2489	0.2417	0.3084	0.3137	0.3165	0.3215	0.3495	0.3123	0.3024	0.3066	0.3048	0.342	0.3276	0.3476	0.3243	0.3568	0.2775	0.313
12.98	0.2945	0.3216	0.3226	0.3473	0.2826	0.298	0.3133	0.3178	0.2886	0.321	0.3372	0.34	0.2936	0.3328	0.3351	0.2899	0.3477	0.2889	0.297	0.2916	0.2748	0.2865	0.2816	0.2925	0.2774	0.281	0.3054	0.3085	0.2731	0.2569	0.3011	0.2516	0.242	0.3081	0.3136	0.318	0.3212	0.3519	0.3132	0.3009	0.3057	0.305	0.3423	0.3313	0.3494	0.3248	0.3552	0.2755	0.3156
12.995	0.2952	0.3229	0.3222	0.3476	0.2811	0.2975	0.3136	0.3174	0.2908	0.3207	0.3345	0.3383	0.2917	0.3368	0.3342	0.2915	0.3479	0.2889	0.3007	0.2885	0.2752	0.2847	0.2825	0.2909	0.2793	0.281	0.305	0.3103	0.274	0.2562	0.3013	0.2489	0.2433	0.307	0.3138	0.3178	0.3234	0.3518	0.3118	0.3024	0.3055	0.3029	0.3449	0.3283	0.3486	0.3235	0.3535	0.2773	0.3145
13.01	0.2946	0.3227	0.3219	0.3485	0.2836	0.2984	0.3135	0.3177	0.2876	0.3204	0.3369	0.3401	0.2925	0.3322	0.3366	0.2908	0.347	0.2895	0.2991	0.2906	0.2746	0.2852	0.2801	0.2916	0.2786	0.2782	0.3019	0.3082	0.273	0.255	0.3016	0.2507	0.2437	0.3068	0.315	0.3175	0.324	0.3538	0.3146	0.3014	0.3064	0.3036	0.342	0.3309	0.3457	0.3241	0.3552	0.2766	0.3139
13.025	0.2946	0.3235	0.3221	0.348	0.2834	0.2992	0.3148	0.3172	0.2897	0.3208	0.3371	0.3383	0.2902	0.334	0.3359	0.291	0.3479	0.2883	0.2962	0.2903	0.2749	0.2851	0.2823	0.2897	0.2786	0.279	0.3023	0.3091	0.2745	0.2562	0.3019	0.2493	0.2407	0.3082	0.3172	0.3179	0.3234	0.3529	0.3149	0.3018	0.3057	0.3065	0.3423	0.3292	0.3491	0.325	0.3545	0.2796	0.3137
13.04	0.2958	0.3245	0.3225	0.347	0.2817	0.2975	0.3131	0.3185	0.2885	0.3214	0.3383	0.3393	0.2944	0.3363	0.3349	0.2911	0.3479	0.2897	0.298	0.2907	0.2747	0.2864	0.2803	0.2904	0.2811	0.2787	0.3027	0.3083	0.2751	0.2539	0.3036	0.2496	0.2428	0.3092	0.3158	0.3176	0.3222	0.3523	0.3173	0.3036	0.3063	0.3041	0.3422	0.3308	0.3486	0.3239	0.3535	0.2763	0.3126
13.055	0.2948	0.3229	0.3194	0.3481	0.2818	0.2969	0.3135	0.3171	0.2889	0.3193	0.3355	0.3394	0.2932	0.3339	0.3379	0.2897	0.3477	0.2856	0.2985	0.2893	0.2751	0.2843	0.2831	0.291	0.2783	0.279	0.3069	0.3092	0.2727	0.2559	0.3031	0.2514	0.2426	0.3073	0.3146	0.3153	0.3216	0.3522	0.3153	0.3035	0.305	0.3034	0.3446	0.3273	0.3493	0.3236	0.3566	0.2785	0.3133
13.07	0.2945	0.3231	0.3218	0.3496	0.2828	0.2977	0.3141	0.318	0.2918	0.3217	0.3373	0.3388	0.2917	0.335	0.3378	0.2904	0.3497	0.2887	0.2979	0.2909	0.275	0.2837	0.2802	0.2893	0.2782	0.2788	0.3037	0.3102	0.275	0.2546	0.3012	0.2513	0.2426	0.3064	0.3171	0.3182	0.3226	0.3521	0.3146	0.3038	0.3046	0.3047	0.3429	0.3289	0.3478	0.3246	0.3551	0.2777	0.3141
13.085	0.2956	0.3234	0.3238	0.3464	0.282	0.2975	0.3149	0.3171	0.2894	0.3173	0.3387	0.3403	0.2919	0.3359	0.3364	0.292	0.3468	0.2868	0.2977	0.2915	0.2754	0.2853	0.2826	0.2926	0.2776	0.2794	0.3045	0.3101	0.2735	0.2561	0.3022	0.2506	0.2423	0.3097	0.315	0.317	0.322	0.3528	0.3162	0.3025	0.3058	0.3043	0.3429	0.3289	0.3488	0.3247	0.3546	0.2764	0.3144
13.1	0.2943	0.3236	0.3205	0.348	0.2827	0.296	0.3129	0.3173	0.2898	0.32	0.3391	0.3423	0.2923	0.3361	0.3361	0.2881	0.35	0.2879	0.2979	0.2913	0.2746	0.2865	0.2817	0.2914	0.2802	0.28	0.3054	0.3091	0.2739	0.2553	0.3027	0.2525	0.2431	0.3097	0.3144	0.3178	0.3229	0.3543	0.316	0.3038	0.3071	0.3052	0.3442	0.3292	0.3464	0.327	0.3558	0.277	0.311
13.115	0.2941	0.323	0.322	0.3497	0.2823	0.2984	0.3142	0.3182	0.2907	0.3214	0.3356	0.3404	0.2941	0.3351	0.3355	0.2927	0.3502	0.2872	0.2979	0.2903	0.2756	0.2847	0.2829	0.2926	0.2801	0.2794	0.305	0.3108	0.2737	0.2551	0.3026	0.2514	0.2449	0.3108	0.3128	0.3167	0.3243	0.3536	0.3143	0.3032	0.3064	0.3071	0.3424	0.331	0.3476	0.326	0.3553	0.2772	0.3142
13.13	0.2939	0.3233	0.322	0.3499	0.2824	0.2989	0.3151	0.3183	0.2883	0.3201	0.3388	0.3398	0.2926	0.3362	0.3346	0.2917	0.3509	0.2871	0.298	0.2892	0.2749	0.2845	0.2823	0.2913	0.2792	0.2806	0.3031	0.3081	0.2745	0.255	0.302	0.252	0.2417	0.3095	0.3177	0.3183	0.3221	0.3531	0.3148	0.3018	0.3069	0.3047	0.3428	0.3308	0.3481	0.3267	0.3539	0.2781	0.3138
13.145	0.2956	0.322	0.3227	0.3498	0.2832	0.2967	0.3137	0.3187	0.2917	0.3213	0.3356	0.3388	0.2925	0.3338	0.3366	0.2921	0.3484	0.2886	0.299	0.2899	0.2756	0.286	0.2809	0.2914	0.2808	0.2803	0.3053	0.3089	0.2732	0.2547	0.3019	0.2527	0.2429	0.3113	0.3158	0.3204	0.3228	0.354	0.3148	0.303	0.3064	0.3054	0.3412	0.3317	0.348	0.3248	0.3569	0.2779	0.3131
13.16	0.2944	0.3237	0.3211	0.3502	0.2849	0.2948	0.3154	0.3193	0.2914	0.3211	0.3365	0.3413	0.2938	0.3349	0.3364	0.2934	0.35	0.2893	0.2986	0.2915	0.275	0.2849	0.2825	0.2929	0.2801	0.2809	0.3053	0.3095	0.2731	0.2557	0.3038	0.2518	0.2432	0.309	0.3154	0.3187	0.3251	0.3534	0.3124	0.3033	0.3073	0.3041	0.3436	0.3311	0.3491	0.3231	0.3554	0.2788	0.3135
13.175	0.2939	0.3228	0.3207	0.3488	0.2849	0.2977	0.3131	0.3181	0.2893	0.3214	0.3397	0.3395	0.292	0.3357	0.3382	0.2915	0.3489	0.2891	0.2972	0.292	0.2769	0.2871	0.2837	0.2913	0.2793	0.281	0.305	0.3093	0.2738	0.2557	0.3016	0.2502	0.2424	0.3089	0.3165	0.3187	0.3239	0.3549	0.3161	0.3047	0.3075	0.3052	0.3442	0.3297	0.3504	0.3244	0.357	0.2786	0.3158
13.19	0.2949	0.3237	0.3217	0.349	0.2814	0.2957	0.3154	0.3189	0.289	0.3216	0.3364	0.3408	0.2935	0.335	0.337	0.2916	0.3497	0.2886	0.2981	0.2932	0.2774	0.2852	0.2826	0.293	0.2791	0.2788	0.3044	0.3099	0.2753	0.2558	0.3021	0.2538	0.2427	0.309	0.3159	0.3185	0.3244	0.3527	0.3163	0.303	0.3053	0.3069	0.3447	0.3312	0.3507	0.3276	0.3585	0.2776	0.3145
13.205	0.2962	0.3247	0.3216	0.3478	0.2847	0.2967	0.3146	0.3206	0.2891	0.3223	0.3366	0.3398	0.2934	0.3369	0.3371	0.292	0.351	0.2902	0.2978	0.292	0.2741	0.2848	0.2826	0.2934	0.2784	0.2806	0.3046	0.3105	0.2762	0.2562	0.3023	0.2517	0.2447	0.3107	0.3158	0.319	0.3245	0.3559	0.3156	0.3038	0.307	0.3055	0.3419	0.3309	0.3495	0.326	0.3566	0.2787	0.3128
13.22	0.2958	0.3237	0.3213	0.3508	0.2831	0.2981	0.315	0.3188	0.2914	0.3205	0.339	0.341	0.2959	0.3343	0.3369	0.292	0.3478	0.2899	0.299	0.2903	0.2795	0.286	0.2819	0.2927	0.2798	0.2788	0.306	0.3091	0.273	0.2567	0.3011	0.2508	0.2427	0.3091	0.3166	0.3193	0.3248	0.3538	0.3159	0.3058	0.3075	0.3068	0.3463	0.3294	0.3506	0.3259	0.355	0.2759	0.3158
13.235	0.294	0.323	0.3222	0.3482	0.2833	0.2959	0.3131	0.3195	0.2893	0.3206	0.3376	0.3401	0.2931	0.3368	0.337	0.292	0.3497	0.2885	0.2988	0.2905	0.2758	0.2842	0.2836	0.293	0.2809	0.2817	0.306	0.3096	0.2754	0.2567	0.3037	0.2515	0.2426	0.3098	0.3173	0.3188	0.3243	0.3535	0.3153	0.3051	0.3065	0.304	0.3449	0.3292	0.351	0.3248	0.3574	0.2774	0.3146
13.25	0.2937	0.3248	0.3227	0.3474	0.2814	0.2985	0.3149	0.3185	0.29	0.3204	0.3393	0.3414	0.2945	0.3367	0.3389	0.2917	0.3512	0.2889	0.2968	0.2916	0.2747	0.2855	0.2814	0.2917	0.2806	0.2804	0.3042	0.3097	0.2757	0.2547	0.3005	0.252	0.2435	0.3091	0.318	0.3202	0.3245	0.3535	0.3145	0.304	0.308	0.3049	0.3441	0.3307	0.3499	0.327	0.3573	0.2772	0.3145
13.265	0.296	0.3241	0.3222	0.3501	0.2856	0.2976	0.3163	0.3181	0.2897	0.3216	0.3394	0.3396	0.2941	0.3374	0.3376	0.2912	0.3504	0.2906	0.2978	0.2902	0.2759	0.2861	0.2812	0.2938	0.2803	0.2803	0.3024	0.3113	0.2768	0.2563	0.3034	0.2518	0.2419	0.3087	0.3179	0.318	0.3239	0.3546	0.3156	0.3043	0.3069	0.3075	0.3464	0.3313	0.3515	0.326	0.3572	0.2782	0.3155
13.28	0.2962	0.3239	0.3222	0.3508	0.2814	0.296	0.3152	0.3195	0.2911	0.3199	0.3385	0.3408	0.2947	0.3363	0.3398	0.2924	0.3504	0.2888	0.2996	0.2916	0.276	0.2854	0.2836	0.2925	0.2807	0.2811	0.3055	0.3089	0.275	0.2589	0.3048	0.2493	0.2433	0.3098	0.3165	0.3202	0.3244	0.358	0.3144	0.3022	0.3082	0.3049	0.3464	0.3319	0.3497	0.3252	0.3561	0.2788	0.3148
13.295	0.2972	0.3247	0.3229	0.3503	0.2836	0.2976	0.3152	0.3204	0.2892	0.3239	0.3378	0.3418	0.2956	0.3348	0.3366	0.2928	0.3497	0.29	0.2985	0.2904	0.276	0.2848	0.2825	0.2916	0.2815	0.2813	0.3047	0.3107	0.2762	0.2568	0.3042	0.2514	0.243	0.3115	0.3183	0.3184	0.3252	0.3551	0.3161	0.3054	0.3083	0.3048	0.3473	0.3305	0.3501	0.3255	0.3582	0.2775	0.3166
13.31	0.2946	0.3242	0.3218	0.3501	0.2842	0.2972	0.3142	0.32	0.2901	0.322	0.3377	0.3416	0.2958	0.3372	0.3387	0.2936	0.3504	0.2868	0.2984	0.2909	0.2776	0.2845	0.2827	0.2897	0.2808	0.2817	0.3044	0.3101	0.2766	0.2583	0.3016	0.2511	0.2412	0.3101	0.3171	0.3202	0.3255	0.354	0.316	0.3045	0.3085	0.3055	0.3434	0.3317	0.3517	0.325	0.3562	0.2794	0.3157
13.325	0.2963	0.3247	0.3223	0.3498	0.2826	0.2999	0.3132	0.3192	0.2902	0.3224	0.3389	0.3428	0.2932	0.336	0.3382	0.293	0.3501	0.2894	0.2977	0.2922	0.2749	0.2849	0.2835	0.292	0.2796	0.2811	0.3068	0.3113	0.2763	0.2585	0.3029	0.2498	0.246	0.3098	0.3181	0.3199	0.3263	0.3555	0.3156	0.3058	0.3067	0.3044	0.3458	0.3321	0.3518	0.3266	0.3583	0.2793	0.315
13.34	0.2971	0.3257	0.3218	0.3492	0.2837	0.2971	0.3152	0.3207	0.2895	0.3228	0.34	0.3404	0.2961	0.3369	0.3391	0.2926	0.3489	0.2884	0.2971	0.2903	0.2758	0.2875	0.2811	0.2931	0.281	0.2819	0.3074	0.3094	0.2744	0.257	0.304	0.2508	0.2418	0.3093	0.318	0.3197	0.324	0.354	0.3146	0.3038	0.3084	0.3065	0.3456	0.3298	0.3504	0.3275	0.3588	0.279	0.3155
13.355	0.2947	0.3242	0.3222	0.3491	0.2827	0.2967	0.3139	0.3202	0.2891	0.3222	0.3388	0.3404	0.2942	0.3348	0.3379	0.2941	0.3505	0.2901	0.2985	0.2912	0.2766	0.2856	0.2846	0.2921	0.2806	0.2827	0.3066	0.3106	0.2752	0.2566	0.3041	0.2538	0.244	0.3088	0.3172	0.3184	0.3276	0.3556	0.3128	0.3046	0.3092	0.3055	0.3457	0.3302	0.3526	0.3268	0.3587	0.2775	0.3149
13.37	0.2942	0.3245	0.3235	0.3499	0.2842	0.2954	0.3149	0.3191	0.2908	0.3219	0.3376	0.3418	0.2965	0.3388	0.3395	0.2936	0.35	0.2883	0.3005	0.2918	0.2778	0.2857	0.2833	0.2898	0.2794	0.281	0.3038	0.3087	0.2766	0.256	0.3034	0.2541	0.2425	0.3101	0.3195	0.3212	0.3253	0.3562	0.3156	0.3048	0.3098	0.3055	0.3451	0.3313	0.3526	0.3245	0.3594	0.2785	0.316
13.385	0.2966	0.3253	0.3223	0.3502	0.2822	0.2992	0.3147	0.3214	0.2893	0.3214	0.338	0.3401	0.2955	0.3368	0.3369	0.293	0.3512	0.29	0.2991	0.2914	0.2761	0.2847	0.2829	0.2933	0.2824	0.2819	0.3047	0.3108	0.2767	0.2552	0.3034	0.2503	0.2454	0.3106	0.3165	0.3208	0.3254	0.356	0.3144	0.3043	0.3077	0.3074	0.347	0.332	0.3517	0.328	0.3597	0.2807	0.3175
13.4	0.2952	0.325	0.3213	0.3506	0.2837	0.298	0.3166	0.3161	0.2916	0.3213	0.3413	0.3434	0.2956	0.3377	0.3387	0.2932	0.3499	0.2897	0.2991	0.2918	0.2777	0.2852	0.2808	0.2935	0.2798	0.2819	0.3053	0.3108	0.2756	0.2561	0.3038	0.253	0.2415	0.3108	0.317	0.3196	0.3246	0.3564	0.3155	0.3053	0.3067	0.3069	0.3474	0.3324	0.3505	0.3264	0.3577	0.2774	0.3155
13.415	0.294	0.3259	0.3243	0.3518	0.2848	0.2988	0.3146	0.3211	0.2919	0.3234	0.3402	0.3427	0.2961	0.336	0.3394	0.2925	0.3502	0.2896	0.2964	0.2908	0.2759	0.2854	0.2827	0.2916	0.2778	0.2823	0.3052	0.3102	0.2747	0.2561	0.3049	0.2518	0.2419	0.3097	0.318	0.3199	0.3261	0.3556	0.3155	0.3051	0.3071	0.3057	0.345	0.3299	0.3513	0.3272	0.3596	0.2786	0.317
13.43	0.2968	0.3258	0.3223	0.3509	0.283	0.2989	0.3157	0.3211	0.2907	0.3235	0.3407	0.3421	0.2969	0.3378	0.3396	0.2949	0.3511	0.2871	0.2988	0.2922	0.2777	0.2871	0.2823	0.2928	0.28	0.2809	0.3074	0.3091	0.2779	0.2577	0.3032	0.2542	0.2431	0.3105	0.3164	0.3191	0.3254	0.3538	0.3174	0.3067	0.3088	0.3068	0.3476	0.331	0.3529	0.329	0.3579	0.2812	0.3156
13.445	0.2965	0.3249	0.3228	0.3513	0.2831	0.2986	0.3145	0.3199	0.2901	0.3221	0.342	0.3416	0.296	0.3365	0.3399	0.2942	0.3523	0.289	0.3002	0.2904	0.2763	0.2849	0.2832	0.2934	0.2816	0.2818	0.306	0.3098	0.276	0.2578	0.3038	0.2494	0.2454	0.3108	0.3174	0.319	0.3262	0.3546	0.3164	0.3039	0.3086	0.3056	0.3468	0.3308	0.3518	0.3295	0.3583	0.2823	0.3153
13.46	0.2956	0.3259	0.325	0.3533	0.2821	0.3002	0.3169	0.3188	0.2933	0.3216	0.3391	0.3398	0.2943	0.3372	0.3388	0.292	0.3513	0.2893	0.2994	0.2917	0.2758	0.2869	0.2828	0.2925	0.2823	0.2827	0.3057	0.3114	0.276	0.2572	0.3025	0.2532	0.2439	0.3102	0.3173	0.3217	0.3264	0.3569	0.3168	0.3045	0.3088	0.3077	0.3475	0.3324	0.3526	0.3289	0.3593	0.2802	0.3157
13.475	0.2961	0.3275	0.3253	0.3537	0.2844	0.2983	0.3163	0.3209	0.2918	0.3232	0.3395	0.3427	0.2973	0.3361	0.3404	0.2938	0.3523	0.2899	0.299	0.2928	0.2771	0.2861	0.2837	0.2929	0.2801	0.2839	0.3058	0.3106	0.2754	0.2575	0.3021	0.2527	0.2424	0.3107	0.3179	0.3194	0.3268	0.3577	0.3178	0.3041	0.3105	0.3076	0.346	0.3331	0.3512	0.3273	0.359	0.279	0.3143
13.49	0.2964	0.3262	0.3234	0.3504	0.2854	0.2995	0.3161	0.321	0.2917	0.3218	0.3413	0.3419	0.2946	0.3364	0.3396	0.2936	0.3534	0.2893	0.3002	0.2903	0.2774	0.284	0.284	0.293	0.2778	0.2822	0.305	0.3117	0.2768	0.2577	0.303	0.2494	0.2421	0.3112	0.3182	0.3198	0.3254	0.3554	0.3164	0.3042	0.3082	0.307	0.3461	0.3304	0.3518	0.3283	0.359	0.2794	0.3158
13.505	0.2953	0.326	0.3228	0.3513	0.2838	0.299	0.316	0.3212	0.2904	0.3223	0.3387	0.3416	0.295	0.3356	0.3398	0.2951	0.3508	0.2899	0.299	0.2923	0.2756	0.2859	0.2851	0.2925	0.2795	0.2818	0.3069	0.3112	0.2761	0.257	0.3031	0.2498	0.2429	0.3093	0.3177	0.3202	0.3248	0.3556	0.3156	0.3043	0.3089	0.3072	0.3499	0.3284	0.3513	0.328	0.3593	0.2798	0.3166
13.52	0.297	0.3242	0.325	0.3519	0.2852	0.3	0.3161	0.3215	0.2924	0.3247	0.3393	0.3406	0.2978	0.3377	0.3402	0.2948	0.3538	0.2859	0.2993	0.2926	0.2777	0.2866	0.2831	0.2938	0.2814	0.2826	0.3044	0.3128	0.2732	0.2559	0.3043	0.2513	0.2426	0.3115	0.3178	0.3186	0.3237	0.3564	0.3161	0.3052	0.3097	0.3065	0.3477	0.3327	0.352	0.326	0.3602	0.2775	0.3148
13.535	0.2946	0.3271	0.3251	0.3524	0.283	0.3003	0.3174	0.3216	0.2919	0.3247	0.34	0.3407	0.2972	0.3395	0.3403	0.2947	0.3519	0.2896	0.2993	0.2928	0.2759	0.2854	0.284	0.2927	0.28	0.2819	0.3078	0.3116	0.2767	0.2574	0.3034	0.2504	0.243	0.3113	0.319	0.3214	0.3245	0.3549	0.3153	0.3048	0.3083	0.309	0.3477	0.3345	0.3524	0.328	0.3595	0.2805	0.3156
13.55	0.2961	0.3279	0.3233	0.3527	0.2849	0.2992	0.316	0.32	0.2929	0.3221	0.3402	0.3414	0.2986	0.3376	0.3375	0.2942	0.3529	0.2885	0.3	0.2933	0.2764	0.288	0.282	0.2937	0.281	0.2828	0.3062	0.3107	0.2755	0.2558	0.3049	0.253	0.2439	0.3109	0.3184	0.3214	0.3237	0.3569	0.3164	0.3059	0.309	0.3089	0.3465	0.3303	0.3512	0.3284	0.3602	0.2812	0.3165
13.565	0.2968	0.3244	0.3243	0.3516	0.2835	0.299	0.3173	0.3215	0.2913	0.3244	0.3408	0.344	0.2973	0.3382	0.34	0.2916	0.35	0.2883	0.3006	0.2915	0.2751	0.2849	0.2834	0.2944	0.2812	0.2834	0.3049	0.3112	0.276	0.2555	0.3037	0.2517	0.2432	0.3122	0.3182	0.3194	0.3284	0.356	0.3162	0.305	0.3072	0.3072	0.3481	0.3318	0.3508	0.3256	0.3593	0.2816	0.3163
13.58	0.2978	0.3248	0.3236	0.3525	0.2838	0.2996	0.318	0.3205	0.2911	0.3228	0.3408	0.3431	0.2972	0.3378	0.3389	0.295	0.3529	0.2883	0.2991	0.2923	0.2761	0.2864	0.2836	0.294	0.2808	0.2808	0.3056	0.3102	0.2775	0.2565	0.3034	0.2523	0.2443	0.3131	0.3183	0.3193	0.3275	0.3554	0.3186	0.3051	0.3093	0.3072	0.3451	0.3336	0.3528	0.3278	0.3585	0.2809	0.3167
13.595	0.2977	0.3255	0.3235	0.3519	0.2845	0.3006	0.3163	0.3218	0.2916	0.3228	0.3392	0.342	0.2969	0.3388	0.3382	0.293	0.3526	0.2891	0.3001	0.29	0.2767	0.2882	0.2833	0.293	0.2809	0.2822	0.3028	0.3122	0.2764	0.2574	0.3044	0.2526	0.2419	0.3103	0.3193	0.3211	0.3282	0.3568	0.3165	0.307	0.3095	0.3084	0.3465	0.3337	0.3538	0.3266	0.3583	0.2803	0.315
13.61	0.2964	0.3254	0.325	0.3535	0.2865	0.3004	0.3176	0.3208	0.2935	0.3224	0.3409	0.3448	0.296	0.3403	0.3398	0.295	0.3503	0.2887	0.3004	0.293	0.278	0.2866	0.2851	0.2935	0.2801	0.2823	0.3059	0.3117	0.2764	0.2579	0.3024	0.2523	0.2422	0.3111	0.32	0.3211	0.3261	0.3552	0.3159	0.306	0.3062	0.3101	0.3447	0.3334	0.3523	0.3281	0.3598	0.2781	0.3158
13.625	0.2967	0.3265	0.3238	0.3511	0.2845	0.3011	0.3156	0.3228	0.2937	0.322	0.3424	0.3444	0.2952	0.3398	0.3406	0.2948	0.3518	0.2896	0.301	0.2922	0.278	0.2854	0.2832	0.2929	0.283	0.283	0.308	0.3113	0.2745	0.2566	0.3041	0.2541	0.2455	0.3084	0.3208	0.3209	0.3272	0.3559	0.3145	0.3064	0.3099	0.3094	0.3465	0.331	0.3517	0.3292	0.3598	0.2801	0.3151
13.64	0.2981	0.3262	0.3242	0.3512	0.2868	0.3002	0.3167	0.3237	0.2926	0.3238	0.3408	0.3437	0.2971	0.3387	0.34	0.2952	0.3515	0.2898	0.2996	0.2914	0.2775	0.2864	0.2833	0.2931	0.28	0.2811	0.3072	0.3135	0.2746	0.2577	0.3049	0.2516	0.2428	0.3114	0.3186	0.3197	0.3293	0.3567	0.316	0.3057	0.3082	0.3092	0.3484	0.3327	0.3537	0.328	0.3622	0.2815	0.3172
13.655	0.2957	0.3252	0.3263	0.3508	0.286	0.2997	0.3166	0.3214	0.2932	0.3231	0.3392	0.3449	0.2955	0.3398	0.3406	0.2949	0.3516	0.2895	0.3007	0.2912	0.2775	0.2862	0.2833	0.2932	0.2804	0.2806	0.3054	0.3128	0.2759	0.2552	0.3025	0.2529	0.2436	0.3108	0.3195	0.3218	0.3268	0.3567	0.3165	0.306	0.3078	0.3085	0.347	0.333	0.3524	0.3273	0.3601	0.2812	0.3162
13.67	0.2973	0.3265	0.325	0.3531	0.2862	0.2998	0.3189	0.3197	0.2917	0.3227	0.3419	0.3446	0.2958	0.3398	0.3416	0.2952	0.3515	0.2892	0.2978	0.292	0.2771	0.288	0.285	0.291	0.2814	0.2807	0.304	0.3146	0.2755	0.2567	0.3036	0.2515	0.2431	0.3107	0.3194	0.321	0.3256	0.3595	0.318	0.3079	0.3089	0.3075	0.348	0.3334	0.3541	0.3285	0.3594	0.2799	0.318
13.685	0.2968	0.3255	0.325	0.3523	0.2836	0.2996	0.3174	0.3217	0.2911	0.3239	0.3406	0.3439	0.2964	0.339	0.3408	0.2953	0.352	0.29	0.3015	0.2917	0.2758	0.2868	0.2855	0.2926	0.2814	0.2802	0.3077	0.3116	0.2768	0.2585	0.3043	0.2519	0.2435	0.3076	0.3193	0.3201	0.3273	0.3576	0.3166	0.3061	0.3108	0.3088	0.3477	0.3328	0.3544	0.329	0.3605	0.2817	0.3173
13.7	0.2976	0.3265	0.3284	0.3513	0.2851	0.2992	0.3188	0.3207	0.292	0.3243	0.3418	0.3449	0.298	0.3393	0.341	0.2956	0.354	0.2897	0.3014	0.2914	0.2786	0.2876	0.2839	0.2954	0.2804	0.2833	0.3064	0.3105	0.2747	0.2572	0.306	0.2543	0.2438	0.3116	0.3174	0.3215	0.3268	0.3556	0.3171	0.3058	0.3097	0.3087	0.3465	0.3325	0.3528	0.3278	0.3609	0.2813	0.3152
13.715	0.3001	0.3283	0.324	0.3545	0.2862	0.3004	0.3168	0.3225	0.2923	0.3225	0.3412	0.3434	0.2946	0.3398	0.3395	0.2947	0.3521	0.2895	0.3016	0.2921	0.2769	0.286	0.2853	0.2933	0.2802	0.2821	0.3067	0.313	0.2766	0.2575	0.3045	0.2539	0.2427	0.3113	0.3192	0.323	0.3267	0.3582	0.317	0.3061	0.3091	0.3081	0.3466	0.3332	0.3544	0.3283	0.3607	0.2792	0.3184
13.73	0.2957	0.3252	0.3258	0.3542	0.2841	0.2999	0.3182	0.3225	0.2924	0.3258	0.3425	0.3446	0.2977	0.3405	0.3399	0.2953	0.3531	0.29	0.2998	0.2926	0.2751	0.2861	0.2825	0.2908	0.2809	0.281	0.3051	0.3137	0.2757	0.2571	0.3033	0.2523	0.246	0.3093	0.3198	0.3231	0.3285	0.3584	0.3152	0.3054	0.3107	0.3095	0.3476	0.3322	0.3531	0.328	0.3599	0.2827	0.3177
13.745	0.2973	0.3275	0.3233	0.3532	0.2831	0.3001	0.3177	0.3237	0.2922	0.3243	0.342	0.3451	0.2958	0.3382	0.339	0.2945	0.352	0.2894	0.3011	0.2921	0.2774	0.2868	0.2829	0.2931	0.2815	0.2831	0.3048	0.3108	0.2757	0.2576	0.3062	0.2538	0.2449	0.313	0.3191	0.3225	0.3277	0.3566	0.316	0.3065	0.3087	0.3078	0.3493	0.3339	0.3543	0.327	0.3609	0.2817	0.3163
13.76	0.299	0.3279	0.3252	0.3521	0.2852	0.3014	0.3168	0.3241	0.291	0.3228	0.3411	0.3442	0.2964	0.3365	0.3408	0.2955	0.3522	0.2894	0.2998	0.2924	0.2769	0.2847	0.2819	0.2927	0.2808	0.2822	0.3047	0.3142	0.2747	0.2573	0.3046	0.2537	0.2449	0.3113	0.3194	0.3217	0.3272	0.3597	0.3171	0.3055	0.3096	0.3074	0.3481	0.3337	0.3539	0.3289	0.36	0.2818	0.3178
13.775	0.2973	0.3273	0.3254	0.3529	0.2848	0.2991	0.3199	0.3222	0.2917	0.3244	0.3397	0.3432	0.2988	0.3383	0.3411	0.2962	0.3532	0.2888	0.2998	0.2921	0.2771	0.2872	0.284	0.2935	0.2824	0.2819	0.3084	0.3118	0.2751	0.2583	0.304	0.253	0.243	0.3126	0.3204	0.3233	0.3289	0.3586	0.3203	0.3057	0.31	0.3102	0.3473	0.3326	0.3564	0.3314	0.361	0.2821	0.3162
13.79	0.2971	0.3276	0.3245	0.3529	0.2853	0.2991	0.3195	0.3248	0.2931	0.325	0.341	0.3448	0.2991	0.3411	0.3421	0.2952	0.352	0.2904	0.3014	0.2926	0.2771	0.2862	0.2841	0.293	0.2826	0.2835	0.3062	0.3114	0.2747	0.2577	0.3047	0.2536	0.244	0.3123	0.3212	0.3226	0.33	0.359	0.3178	0.3062	0.31	0.3075	0.3498	0.3349	0.3537	0.3278	0.3599	0.2837	0.3175
13.805	0.2982	0.3267	0.3252	0.3551	0.2847	0.3006	0.3185	0.321	0.2923	0.3237	0.3412	0.3426	0.2977	0.3375	0.3402	0.2957	0.352	0.2902	0.3002	0.2921	0.2785	0.285	0.2857	0.2931	0.2821	0.2833	0.3042	0.312	0.277	0.2566	0.3055	0.2521	0.2427	0.3135	0.3188	0.3212	0.3278	0.3579	0.3157	0.3068	0.3105	0.3099	0.3495	0.3334	0.355	0.3288	0.3618	0.2838	0.3166
13.82	0.299	0.3287	0.3265	0.3531	0.2831	0.3011	0.3198	0.322	0.2937	0.323	0.3414	0.3448	0.2985	0.34	0.342	0.2964	0.3515	0.2892	0.3008	0.2925	0.2778	0.2885	0.2842	0.2949	0.2822	0.2818	0.3075	0.3146	0.2771	0.2574	0.3033	0.2535	0.2451	0.3116	0.3205	0.3218	0.3294	0.3589	0.3188	0.3068	0.3109	0.3087	0.3497	0.3324	0.3554	0.3279	0.3626	0.2832	0.3182
13.835	0.2949	0.3258	0.3263	0.3541	0.2843	0.3009	0.3189	0.323	0.2949	0.3253	0.3402	0.3445	0.2974	0.3397	0.3417	0.2945	0.3548	0.2905	0.2985	0.2927	0.2763	0.2874	0.2831	0.2951	0.2819	0.28	0.306	0.3119	0.2756	0.2584	0.3038	0.2521	0.2439	0.3117	0.3204	0.3236	0.3303	0.3583	0.3188	0.306	0.3105	0.3091	0.3503	0.3349	0.3547	0.3309	0.3622	0.2832	0.3179
13.85	0.2983	0.3283	0.3265	0.3552	0.2855	0.3003	0.3196	0.3225	0.2926	0.325	0.341	0.3451	0.3002	0.3402	0.3414	0.2976	0.353	0.2886	0.299	0.2943	0.2798	0.2862	0.2836	0.2931	0.2831	0.2822	0.3057	0.3134	0.2783	0.2574	0.306	0.2531	0.2441	0.3109	0.322	0.3237	0.3258	0.3597	0.3178	0.3059	0.3099	0.3096	0.3515	0.333	0.3542	0.3274	0.3607	0.283	0.3187
13.865	0.2968	0.329	0.3264	0.3541	0.2856	0.2999	0.319	0.324	0.2924	0.325	0.3392	0.3453	0.2976	0.3398	0.3409	0.295	0.352	0.2889	0.3001	0.2939	0.2787	0.2879	0.2836	0.2932	0.2828	0.2814	0.3066	0.3153	0.276	0.2588	0.306	0.2536	0.2455	0.3143	0.3202	0.3212	0.3293	0.3604	0.3194	0.3068	0.3118	0.3097	0.3502	0.3332	0.3557	0.3301	0.3628	0.2827	0.3175
13.88	0.2973	0.3284	0.327	0.3549	0.2854	0.3	0.3187	0.3244	0.2923	0.3245	0.3408	0.3462	0.2996	0.3419	0.3404	0.2971	0.3537	0.2921	0.2986	0.2922	0.2792	0.2878	0.2848	0.2934	0.2826	0.2831	0.3057	0.313	0.2757	0.2586	0.305	0.2517	0.2476	0.3132	0.3208	0.3238	0.3278	0.3605	0.3189	0.3055	0.3104	0.3099	0.3515	0.3349	0.3539	0.3291	0.3639	0.2835	0.3193
13.895	0.2975	0.3285	0.3243	0.3552	0.286	0.3005	0.3204	0.3225	0.2944	0.3248	0.3444	0.3471	0.2983	0.3406	0.3423	0.2941	0.353	0.2905	0.3019	0.2934	0.2796	0.2857	0.2842	0.294	0.2812	0.2815	0.3067	0.313	0.2786	0.2591	0.3059	0.2567	0.2433	0.315	0.3201	0.321	0.3281	0.3596	0.3174	0.3079	0.3106	0.3106	0.3481	0.3344	0.3525	0.3274	0.361	0.2813	0.3166
13.91	0.2992	0.3286	0.3266	0.3545	0.2859	0.3018	0.3174	0.3222	0.2943	0.3242	0.3433	0.3465	0.2986	0.3404	0.3404	0.2975	0.3548	0.2914	0.2993	0.2939	0.2784	0.2881	0.2851	0.2943	0.2821	0.2813	0.3069	0.3128	0.2762	0.2569	0.3036	0.2533	0.2455	0.3132	0.3196	0.3235	0.328	0.3582	0.3163	0.3046	0.3097	0.3112	0.3489	0.3356	0.3538	0.3286	0.3603	0.2836	0.319
13.925	0.2975	0.3267	0.3261	0.354	0.2853	0.2999	0.3196	0.3233	0.2949	0.3252	0.3426	0.3452	0.2975	0.3398	0.3406	0.2969	0.3517	0.2885	0.2991	0.2943	0.2775	0.2876	0.2832	0.2936	0.2821	0.2803	0.3051	0.3144	0.274	0.2586	0.3056	0.2552	0.2458	0.3119	0.3195	0.3228	0.3293	0.3569	0.3187	0.3077	0.3106	0.3085	0.3486	0.3315	0.3565	0.3285	0.3634	0.2826	0.3191
13.94	0.3002	0.3304	0.3248	0.3542	0.2861	0.3004	0.3175	0.3228	0.2934	0.3244	0.3419	0.3469	0.3007	0.3404	0.3408	0.2963	0.354	0.2906	0.3019	0.2926	0.2772	0.2866	0.2838	0.2954	0.2827	0.2831	0.3092	0.3151	0.2755	0.2574	0.304	0.2539	0.2459	0.3122	0.3196	0.3236	0.329	0.3594	0.3185	0.3079	0.3099	0.309	0.3504	0.3332	0.3553	0.3308	0.3603	0.2822	0.3195
13.955	0.2984	0.3292	0.3265	0.3571	0.287	0.3022	0.3175	0.3229	0.2929	0.3272	0.3433	0.3469	0.2979	0.3404	0.3428	0.2963	0.3538	0.2887	0.3011	0.2923	0.2769	0.2872	0.2841	0.2953	0.283	0.2828	0.3072	0.3133	0.2753	0.2596	0.3038	0.2564	0.2457	0.3125	0.3195	0.3231	0.3296	0.3592	0.3191	0.3063	0.3098	0.3093	0.3485	0.3341	0.3544	0.3298	0.3645	0.2829	0.3198
13.97	0.2992	0.3288	0.327	0.3545	0.2851	0.3011	0.3185	0.3229	0.2952	0.3264	0.3433	0.3453	0.2968	0.3406	0.3421	0.2955	0.3528	0.2902	0.3007	0.2941	0.2789	0.2858	0.2853	0.2941	0.2837	0.2819	0.3084	0.3122	0.2778	0.2577	0.3071	0.2532	0.2451	0.3127	0.3203	0.3233	0.3291	0.3578	0.3181	0.308	0.3109	0.31	0.3506	0.3347	0.3549	0.3299	0.3625	0.2848	0.32
13.985	0.2969	0.3273	0.3269	0.3548	0.2847	0.301	0.3209	0.3247	0.2956	0.3266	0.3451	0.3467	0.3006	0.3408	0.3424	0.294	0.3553	0.2889	0.3019	0.2935	0.2785	0.2874	0.2843	0.2937	0.2806	0.2812	0.3104	0.3126	0.2774	0.2572	0.3065	0.2536	0.2443	0.3133	0.3201	0.3219	0.3283	0.3607	0.3186	0.3075	0.311	0.3077	0.3491	0.3339	0.3555	0.3302	0.3621	0.2834	0.3178
14	0.2972	0.3276	0.3262	0.3567	0.2868	0.3003	0.3218	0.3241	0.2952	0.3233	0.3429	0.3456	0.2983	0.3415	0.3412	0.296	0.3555	0.2895	0.3014	0.293	0.2758	0.2873	0.2848	0.2928	0.2819	0.2828	0.3093	0.3136	0.2778	0.2581	0.3062	0.2532	0.2453	0.3126	0.3207	0.3254	0.3283	0.3577	0.3176	0.307	0.3103	0.3095	0.3503	0.3341	0.3545	0.3293	0.3624	0.2815	0.3196
14.015	0.2969	0.3274	0.3255	0.3557	0.288	0.3006	0.3222	0.3228	0.2929	0.3253	0.344	0.3446	0.299	0.3415	0.3432	0.2959	0.353	0.2909	0.3026	0.2913	0.2772	0.287	0.2856	0.295	0.2813	0.2828	0.3063	0.3124	0.2781	0.2595	0.3055	0.2563	0.2453	0.3131	0.3216	0.3233	0.3287	0.3581	0.3189	0.3075	0.3129	0.3074	0.3515	0.3327	0.3545	0.3299	0.3611	0.284	0.3183
14.03	0.2998	0.3293	0.3269	0.3557	0.2872	0.3012	0.3194	0.3242	0.2949	0.3244	0.3433	0.3442	0.2981	0.3418	0.3425	0.2953	0.3541	0.2909	0.3011	0.2936	0.2769	0.2869	0.2822	0.2953	0.2825	0.2832	0.3075	0.3153	0.276	0.2575	0.3045	0.2527	0.2454	0.3134	0.3203	0.3257	0.3279	0.3609	0.3193	0.3072	0.3109	0.3099	0.3481	0.333	0.3534	0.3306	0.3643	0.283	0.3189
14.045	0.2983	0.3296	0.3291	0.355	0.2847	0.2999	0.3201	0.3254	0.2941	0.3246	0.344	0.3462	0.3021	0.3408	0.3417	0.2984	0.3532	0.2903	0.3016	0.2928	0.2794	0.2866	0.2844	0.2964	0.2832	0.2829	0.308	0.3121	0.2783	0.2579	0.3071	0.2539	0.2435	0.3155	0.3206	0.3259	0.3274	0.3572	0.3196	0.3064	0.311	0.3113	0.3515	0.3351	0.3569	0.3323	0.3641	0.2827	0.3177
14.06	0.3005	0.3311	0.3286	0.3564	0.285	0.3004	0.3199	0.3249	0.2954	0.325	0.3426	0.347	0.3015	0.3419	0.3418	0.2961	0.3537	0.2916	0.3023	0.293	0.2768	0.2872	0.2859	0.2956	0.2831	0.2818	0.3086	0.3131	0.2763	0.2585	0.3042	0.2538	0.2439	0.3118	0.3206	0.3225	0.328	0.3585	0.3181	0.3089	0.3125	0.311	0.3514	0.3348	0.356	0.3326	0.3625	0.2837	0.3212
14.075	0.2983	0.3281	0.3297	0.3555	0.2854	0.3033	0.3204	0.3252	0.2931	0.3257	0.3442	0.3477	0.2997	0.3421	0.3428	0.2959	0.3549	0.2892	0.3004	0.2935	0.2803	0.2878	0.2847	0.2959	0.2815	0.2835	0.3085	0.3128	0.2766	0.2598	0.306	0.2553	0.2465	0.3122	0.3193	0.324	0.3298	0.3591	0.3185	0.3071	0.31	0.3089	0.3506	0.335	0.3556	0.3306	0.3652	0.2816	0.3184
14.09	0.2979	0.3293	0.3298	0.3544	0.2863	0.2998	0.3203	0.3254	0.2945	0.3253	0.3434	0.3448	0.3005	0.3414	0.3419	0.2952	0.3541	0.291	0.3011	0.2941	0.2794	0.2885	0.2838	0.295	0.2818	0.2834	0.3095	0.3128	0.2767	0.2592	0.3067	0.2536	0.2426	0.3112	0.322	0.3238	0.3293	0.3593	0.3181	0.307	0.3118	0.3098	0.351	0.3353	0.3569	0.3295	0.363	0.2837	0.3196
14.105	0.2975	0.3304	0.3262	0.3566	0.2845	0.3008	0.3187	0.3252	0.2935	0.3269	0.3436	0.3453	0.3001	0.3422	0.3432	0.295	0.3548	0.2903	0.3005	0.2935	0.2776	0.2881	0.2866	0.2935	0.2837	0.2855	0.3062	0.3139	0.2785	0.258	0.3067	0.2539	0.2454	0.3126	0.3193	0.3244	0.3293	0.3598	0.3194	0.3094	0.3112	0.3123	0.3521	0.336	0.3561	0.3315	0.3642	0.2821	0.3193
14.12	0.2989	0.33	0.3291	0.3557	0.2854	0.3016	0.3193	0.3252	0.2958	0.3254	0.3425	0.3468	0.3003	0.3435	0.3421	0.2997	0.3557	0.2915	0.3003	0.294	0.2784	0.2877	0.285	0.2932	0.283	0.2823	0.3102	0.3137	0.2778	0.2582	0.3062	0.2535	0.2459	0.3143	0.3213	0.324	0.3283	0.3598	0.3178	0.3059	0.3121	0.3106	0.3518	0.3359	0.3556	0.3321	0.3649	0.2855	0.3176
14.135	0.3005	0.3281	0.3275	0.355	0.2876	0.3019	0.32	0.3279	0.2949	0.3254	0.3439	0.3464	0.2984	0.3417	0.3415	0.2978	0.3528	0.2902	0.3029	0.2954	0.279	0.2885	0.284	0.2936	0.2826	0.2816	0.3095	0.3119	0.2792	0.2589	0.3049	0.2548	0.2478	0.3138	0.3218	0.3245	0.328	0.3591	0.3198	0.3075	0.3122	0.3097	0.3525	0.3362	0.357	0.3299	0.3636	0.2842	0.3184
14.15	0.2993	0.3273	0.3291	0.356	0.2871	0.3009	0.3218	0.3248	0.2935	0.3268	0.3438	0.3485	0.3011	0.3434	0.3434	0.2969	0.3544	0.291	0.3028	0.2931	0.2788	0.2882	0.2853	0.2946	0.2835	0.2831	0.3099	0.3136	0.2783	0.2593	0.3065	0.2525	0.2469	0.314	0.3214	0.326	0.3292	0.3606	0.3213	0.3084	0.3142	0.3102	0.3514	0.3351	0.3558	0.3323	0.3647	0.2837	0.3205
14.165	0.2977	0.3283	0.3272	0.3563	0.285	0.3029	0.32	0.326	0.2941	0.3268	0.3444	0.3463	0.299	0.3427	0.3403	0.2976	0.3539	0.2908	0.3004	0.294	0.2772	0.2872	0.2844	0.2952	0.2848	0.2804	0.3098	0.3131	0.2794	0.2589	0.3067	0.2531	0.245	0.3125	0.3215	0.3247	0.3309	0.3608	0.3174	0.3079	0.3115	0.3126	0.3516	0.3349	0.359	0.3305	0.3643	0.2839	0.3182
14.18	0.2999	0.3295	0.327	0.3563	0.2851	0.3013	0.3195	0.3241	0.2969	0.327	0.346	0.346	0.3007	0.3429	0.3431	0.2982	0.352	0.2904	0.3001	0.2946	0.2767	0.2868	0.2839	0.2932	0.2823	0.2824	0.3074	0.3143	0.2781	0.2579	0.3061	0.2546	0.2448	0.3128	0.3215	0.3266	0.3289	0.3608	0.3176	0.3089	0.3127	0.3119	0.3524	0.3366	0.3571	0.3297	0.3656	0.2831	0.318
14.195	0.2985	0.3289	0.3283	0.3572	0.2844	0.3033	0.3213	0.3253	0.2926	0.3269	0.3426	0.3478	0.3008	0.344	0.3422	0.2955	0.3553	0.2895	0.3017	0.2946	0.2789	0.2899	0.2857	0.2939	0.2827	0.2831	0.3068	0.3124	0.2776	0.258	0.3053	0.253	0.2483	0.3144	0.321	0.3248	0.3291	0.361	0.3186	0.3085	0.3127	0.3108	0.3521	0.3383	0.3561	0.33	0.3641	0.2845	0.3185
14.21	0.2978	0.3289	0.3288	0.356	0.2858	0.3012	0.32	0.3264	0.2929	0.3264	0.3439	0.3461	0.3035	0.3427	0.3417	0.2993	0.3549	0.2927	0.302	0.2948	0.2774	0.2882	0.2837	0.2944	0.2824	0.2846	0.308	0.3147	0.2766	0.2574	0.3052	0.2556	0.246	0.3132	0.32	0.3244	0.3294	0.3598	0.318	0.308	0.3121	0.3103	0.3525	0.3346	0.3559	0.3306	0.3645	0.2846	0.3194
14.225	0.2979	0.328	0.3282	0.3566	0.2844	0.3024	0.3195	0.3251	0.2957	0.3264	0.3465	0.3469	0.3003	0.3441	0.3415	0.2996	0.3553	0.2893	0.3014	0.2944	0.2795	0.2886	0.2873	0.2957	0.2829	0.281	0.3097	0.313	0.2781	0.2583	0.308	0.2559	0.2462	0.3126	0.3217	0.3233	0.3303	0.3622	0.3187	0.3063	0.3122	0.3105	0.3508	0.3364	0.3575	0.331	0.3645	0.2839	0.3206
14.24	0.2976	0.3287	0.3271	0.3562	0.2858	0.3027	0.3199	0.3261	0.2942	0.3256	0.3441	0.3473	0.3029	0.3431	0.3424	0.298	0.355	0.2891	0.3005	0.2947	0.2775	0.2864	0.2844	0.2951	0.2832	0.2826	0.3086	0.3141	0.2777	0.2579	0.3073	0.2519	0.2452	0.3138	0.3222	0.3255	0.3306	0.3606	0.3193	0.3073	0.3131	0.3108	0.3516	0.3374	0.357	0.3324	0.3659	0.2833	0.3225
14.255	0.3001	0.33	0.3266	0.3564	0.2861	0.3034	0.3204	0.3253	0.2952	0.3277	0.3442	0.3491	0.301	0.3436	0.3433	0.2972	0.3545	0.2921	0.3019	0.2948	0.2764	0.2884	0.2846	0.2924	0.284	0.2846	0.3111	0.3132	0.277	0.2582	0.3075	0.2539	0.2458	0.3148	0.3226	0.3248	0.3303	0.3617	0.319	0.3089	0.3121	0.3116	0.351	0.3355	0.3585	0.332	0.367	0.2836	0.3182
14.27	0.2998	0.3289	0.331	0.3571	0.2856	0.3016	0.3195	0.3251	0.2958	0.3238	0.3448	0.3491	0.3004	0.3434	0.3452	0.2989	0.3563	0.2914	0.3012	0.2928	0.2785	0.2864	0.2856	0.2939	0.2846	0.2836	0.3074	0.3147	0.2787	0.2608	0.3063	0.2532	0.2448	0.3148	0.321	0.3255	0.3297	0.362	0.321	0.3092	0.3119	0.3122	0.3501	0.3361	0.3596	0.3306	0.3651	0.2837	0.3197
14.285	0.298	0.3309	0.33	0.3578	0.2872	0.3035	0.3204	0.3254	0.2949	0.3276	0.3443	0.3472	0.3013	0.3423	0.343	0.299	0.3552	0.2902	0.3037	0.2934	0.2785	0.2877	0.2838	0.2956	0.2833	0.2813	0.3088	0.315	0.2796	0.2575	0.307	0.2548	0.2467	0.3142	0.3226	0.3248	0.3303	0.361	0.3206	0.3089	0.3109	0.3129	0.3536	0.3345	0.3595	0.3326	0.3649	0.2844	0.3204
14.3	0.2995	0.3289	0.3304	0.3565	0.2895	0.3019	0.3223	0.3245	0.2945	0.3288	0.3445	0.349	0.3005	0.3437	0.3407	0.2977	0.3558	0.2892	0.3019	0.2933	0.2774	0.2868	0.2828	0.2953	0.2863	0.2829	0.308	0.3145	0.2765	0.2591	0.3061	0.2539	0.2459	0.314	0.324	0.3252	0.3295	0.3616	0.3199	0.308	0.3116	0.3116	0.352	0.3364	0.3583	0.3325	0.3644	0.2843	0.3208
14.315	0.3001	0.3284	0.3294	0.3568	0.287	0.303	0.3223	0.3258	0.295	0.329	0.3445	0.3485	0.3026	0.3425	0.345	0.2979	0.3565	0.29	0.3027	0.2933	0.2789	0.2874	0.2862	0.2938	0.285	0.283	0.3092	0.3143	0.2777	0.2589	0.3057	0.254	0.2452	0.315	0.3216	0.3261	0.3301	0.3603	0.32	0.3077	0.3117	0.3114	0.3523	0.3366	0.3585	0.3334	0.3641	0.2835	0.3207
14.33	0.3003	0.3285	0.3279	0.3565	0.2845	0.3011	0.32	0.3262	0.2976	0.3267	0.3447	0.3475	0.3015	0.345	0.3436	0.2995	0.3559	0.2909	0.3016	0.2952	0.2773	0.2874	0.2855	0.2918	0.2849	0.2832	0.3098	0.3129	0.278	0.2602	0.304	0.2537	0.2452	0.315	0.3215	0.327	0.331	0.3619	0.3213	0.3114	0.3129	0.3117	0.3516	0.3367	0.3589	0.3303	0.3647	0.2845	0.3224
14.345	0.3011	0.3292	0.3286	0.3569	0.2875	0.3025	0.3218	0.3264	0.2956	0.3255	0.345	0.3491	0.3013	0.3445	0.3431	0.2972	0.3543	0.291	0.3028	0.292	0.2784	0.2886	0.2863	0.2947	0.2838	0.2829	0.3081	0.3141	0.2801	0.2592	0.3068	0.2566	0.2438	0.317	0.3231	0.3262	0.3295	0.363	0.3202	0.3086	0.3128	0.313	0.3535	0.3385	0.3594	0.3309	0.3663	0.2848	0.3192
14.36	0.2986	0.3288	0.3278	0.358	0.2873	0.303	0.3223	0.3258	0.2975	0.3246	0.3454	0.346	0.2999	0.3436	0.3435	0.2987	0.3543	0.2917	0.3015	0.2929	0.2781	0.2858	0.283	0.295	0.2841	0.2823	0.3088	0.3152	0.2787	0.2563	0.3055	0.2548	0.2436	0.3113	0.3239	0.3247	0.331	0.3611	0.3212	0.3082	0.3126	0.3142	0.3522	0.3359	0.357	0.3322	0.3671	0.2856	0.3199
14.375	0.3011	0.3296	0.3296	0.3564	0.2885	0.3018	0.3197	0.3251	0.2954	0.3267	0.3456	0.3457	0.3014	0.3431	0.3442	0.2972	0.3577	0.2925	0.3007	0.294	0.2795	0.287	0.2854	0.2949	0.2832	0.2851	0.3079	0.3153	0.2763	0.2601	0.3062	0.2552	0.2441	0.3145	0.3223	0.3274	0.3324	0.3606	0.3191	0.3089	0.3122	0.3131	0.3509	0.3377	0.3595	0.3314	0.3653	0.2857	0.3201
14.39	0.2997	0.3289	0.3291	0.3572	0.2867	0.3028	0.3195	0.3267	0.2933	0.3289	0.3446	0.3495	0.3012	0.346	0.344	0.298	0.3551	0.2915	0.3029	0.2942	0.2774	0.2889	0.2851	0.2916	0.2839	0.2832	0.3087	0.3184	0.2763	0.2588	0.3074	0.2542	0.246	0.3138	0.3232	0.3255	0.3321	0.3639	0.3204	0.3085	0.3126	0.3109	0.3525	0.3357	0.3567	0.3317	0.3652	0.2845	0.3214
14.405	0.3011	0.3311	0.3307	0.3572	0.2861	0.3043	0.3197	0.3262	0.2954	0.3279	0.3429	0.3496	0.2995	0.3444	0.3454	0.2979	0.3561	0.2908	0.3029	0.2939	0.2801	0.2886	0.2853	0.2953	0.2831	0.2812	0.3075	0.3138	0.2789	0.2572	0.3074	0.2528	0.2455	0.3145	0.3232	0.3267	0.3328	0.361	0.3194	0.3072	0.3125	0.3127	0.3533	0.3368	0.3594	0.3317	0.3669	0.2864	0.3197
14.42	0.299	0.3299	0.3292	0.3565	0.2888	0.3057	0.3201	0.3261	0.2954	0.3279	0.344	0.3476	0.3015	0.3411	0.3442	0.2979	0.3542	0.2929	0.3014	0.2958	0.2761	0.2893	0.2843	0.2969	0.287	0.281	0.3084	0.3158	0.2766	0.2573	0.3055	0.2548	0.2453	0.3145	0.3211	0.3255	0.332	0.3617	0.3209	0.3091	0.3144	0.3123	0.3518	0.3372	0.3575	0.333	0.366	0.2839	0.3215
14.435	0.2996	0.3294	0.33	0.359	0.2877	0.3048	0.321	0.3254	0.2976	0.3283	0.3456	0.3485	0.3023	0.344	0.3451	0.2992	0.3558	0.2916	0.3016	0.2945	0.279	0.2879	0.2848	0.2955	0.2835	0.2848	0.3073	0.3173	0.2775	0.2573	0.3067	0.2537	0.2458	0.3144	0.3233	0.3262	0.3329	0.3626	0.3198	0.3081	0.3131	0.313	0.3539	0.3366	0.3616	0.3323	0.367	0.2856	0.3195
14.45	0.2999	0.3306	0.3302	0.3588	0.2867	0.3028	0.3228	0.3252	0.2954	0.3291	0.3453	0.3489	0.3019	0.3436	0.3438	0.2995	0.3559	0.2916	0.3014	0.2945	0.2788	0.2883	0.2853	0.2959	0.2832	0.2853	0.3093	0.3149	0.2779	0.2579	0.3063	0.255	0.247	0.3151	0.3217	0.3268	0.3327	0.3624	0.3203	0.31	0.3122	0.3147	0.3525	0.3366	0.3579	0.3332	0.3646	0.2851	0.3194
14.465	0.2993	0.3307	0.3285	0.3572	0.2879	0.3022	0.3226	0.3276	0.2969	0.3274	0.3435	0.3493	0.3016	0.3416	0.3439	0.2993	0.3553	0.2897	0.3026	0.2937	0.2795	0.2874	0.2848	0.2945	0.2845	0.2834	0.3084	0.3165	0.2802	0.2569	0.3071	0.2548	0.2466	0.3162	0.3232	0.3255	0.3312	0.3619	0.3178	0.3081	0.3131	0.3123	0.3526	0.3353	0.3572	0.3323	0.3653	0.2845	0.3214
14.48	0.3017	0.3287	0.3287	0.3585	0.2881	0.3036	0.321	0.3251	0.2966	0.3272	0.3459	0.3511	0.3	0.3441	0.3449	0.2995	0.3578	0.2898	0.3021	0.294	0.2799	0.2895	0.2864	0.2962	0.2844	0.2828	0.3108	0.3144	0.2781	0.2591	0.3085	0.2535	0.2441	0.3139	0.3219	0.3244	0.3321	0.3643	0.3187	0.3089	0.3137	0.3124	0.3524	0.3358	0.3585	0.3321	0.3664	0.2846	0.3197
14.495	0.3005	0.3304	0.331	0.3583	0.2871	0.3048	0.3207	0.3266	0.2951	0.3281	0.3446	0.3482	0.3005	0.3426	0.3457	0.3006	0.3566	0.2915	0.3006	0.2928	0.2821	0.2905	0.2874	0.296	0.284	0.2821	0.3067	0.3147	0.2771	0.2577	0.3067	0.2543	0.2463	0.3165	0.3225	0.3266	0.3322	0.3637	0.3205	0.3083	0.3144	0.3137	0.3527	0.3365	0.3574	0.332	0.367	0.2857	0.3197
14.51	0.3019	0.3291	0.3281	0.359	0.2851	0.303	0.3216	0.3264	0.2951	0.3267	0.346	0.3503	0.3022	0.3433	0.3443	0.2999	0.3533	0.2923	0.3003	0.2939	0.2793	0.2876	0.2854	0.2938	0.2821	0.2847	0.3102	0.3145	0.2784	0.2608	0.3073	0.2551	0.2454	0.3145	0.3223	0.3264	0.3315	0.3613	0.3211	0.3109	0.3137	0.313	0.3524	0.3383	0.3584	0.3338	0.3699	0.2877	0.3202
14.525	0.3	0.3302	0.3294	0.3589	0.2867	0.303	0.3214	0.3282	0.2956	0.3273	0.3444	0.3496	0.3025	0.3438	0.3441	0.2989	0.3563	0.2914	0.3022	0.2946	0.2803	0.2886	0.2869	0.2971	0.2853	0.2836	0.308	0.3158	0.2797	0.2572	0.308	0.2541	0.2464	0.3128	0.3232	0.327	0.3319	0.3631	0.3195	0.3107	0.3136	0.3126	0.3532	0.3352	0.3593	0.332	0.3659	0.2874	0.3184
14.54	0.2997	0.3311	0.3306	0.3582	0.2877	0.3038	0.3225	0.3284	0.295	0.3277	0.3463	0.3499	0.302	0.3436	0.3456	0.2998	0.3558	0.292	0.3022	0.2962	0.2788	0.2881	0.2864	0.296	0.2843	0.2845	0.3109	0.3149	0.2789	0.2584	0.3045	0.2551	0.246	0.3141	0.3218	0.3266	0.3295	0.3643	0.3196	0.3096	0.3137	0.3138	0.357	0.3384	0.3601	0.3332	0.3656	0.287	0.3206
14.555	0.2988	0.3305	0.3305	0.3579	0.2877	0.3027	0.3228	0.3269	0.2963	0.3293	0.3467	0.3499	0.3047	0.3446	0.3454	0.3011	0.3584	0.2912	0.3032	0.2936	0.2798	0.2884	0.2859	0.2945	0.2839	0.2825	0.3103	0.315	0.2786	0.2578	0.309	0.2561	0.2468	0.3147	0.3244	0.3263	0.332	0.3622	0.322	0.3097	0.3136	0.3116	0.3542	0.3392	0.3602	0.333	0.3682	0.2874	0.321
14.57	0.3015	0.3289	0.3295	0.3606	0.2877	0.3056	0.322	0.3283	0.2961	0.3298	0.3469	0.35	0.303	0.3451	0.3445	0.2997	0.3551	0.2909	0.304	0.2954	0.2787	0.2888	0.2848	0.2958	0.2836	0.2842	0.3091	0.3167	0.2781	0.2582	0.3087	0.255	0.2478	0.3136	0.3238	0.3255	0.3305	0.3635	0.3211	0.3093	0.3154	0.3137	0.3558	0.3359	0.3587	0.3332	0.3673	0.2856	0.3201
14.585	0.2981	0.3303	0.3289	0.3584	0.2875	0.3038	0.3229	0.3293	0.2968	0.329	0.3455	0.3512	0.3035	0.3422	0.3462	0.2985	0.3578	0.2918	0.304	0.2948	0.2804	0.2892	0.2864	0.2953	0.284	0.2842	0.3083	0.3159	0.2794	0.2585	0.3067	0.2533	0.2471	0.3153	0.3235	0.3247	0.3337	0.3644	0.3215	0.3106	0.3128	0.3126	0.3562	0.3382	0.3579	0.3312	0.369	0.286	0.3222
14.6	0.3029	0.3313	0.3297	0.3608	0.2882	0.3051	0.3216	0.3293	0.2984	0.3274	0.3475	0.3499	0.3041	0.3437	0.3448	0.3003	0.3573	0.2925	0.3029	0.2931	0.2784	0.2895	0.2862	0.2952	0.2832	0.2832	0.3095	0.3149	0.2797	0.2585	0.3098	0.2554	0.245	0.3139	0.3241	0.3274	0.3301	0.3617	0.3202	0.3091	0.3134	0.3153	0.3547	0.3337	0.3586	0.333	0.3677	0.2874	0.3202
14.615	0.2993	0.3311	0.3295	0.3592	0.2888	0.3037	0.3224	0.327	0.2958	0.3281	0.345	0.3509	0.301	0.3443	0.3444	0.3031	0.3568	0.2913	0.3032	0.2932	0.2807	0.2906	0.2874	0.2946	0.2844	0.2858	0.3079	0.3159	0.2779	0.2584	0.3063	0.2557	0.2454	0.3154	0.3241	0.3275	0.3334	0.364	0.3207	0.3103	0.3138	0.3147	0.3531	0.3391	0.3596	0.3337	0.3676	0.2867	0.321
14.63	0.301	0.3309	0.3282	0.3585	0.2871	0.3034	0.3219	0.326	0.2972	0.3291	0.3476	0.3502	0.3028	0.3432	0.3458	0.3011	0.3565	0.292	0.3013	0.2951	0.2803	0.2887	0.2872	0.2955	0.2845	0.284	0.3095	0.314	0.2777	0.2599	0.3067	0.257	0.2446	0.316	0.3242	0.3268	0.332	0.3628	0.3219	0.3108	0.3141	0.3114	0.3555	0.337	0.3588	0.3331	0.3681	0.2885	0.3205
14.645	0.2996	0.3314	0.3297	0.3585	0.2871	0.3043	0.3222	0.3297	0.2975	0.3273	0.3449	0.3513	0.3018	0.3438	0.3464	0.3003	0.3562	0.2909	0.3032	0.2942	0.2811	0.2882	0.2879	0.2948	0.2845	0.2836	0.3109	0.3137	0.2796	0.258	0.3079	0.2561	0.2455	0.3161	0.3249	0.3283	0.3329	0.3639	0.3231	0.3091	0.3159	0.3151	0.3545	0.3351	0.3601	0.335	0.369	0.2871	0.3208
14.66	0.303	0.3311	0.3304	0.3601	0.288	0.304	0.3206	0.3288	0.2975	0.328	0.3466	0.3504	0.3025	0.3441	0.3458	0.2989	0.3568	0.2904	0.3029	0.2946	0.2804	0.2873	0.2874	0.2967	0.2832	0.2856	0.3089	0.3144	0.2787	0.2583	0.3073	0.256	0.2456	0.3153	0.3235	0.3269	0.3333	0.3643	0.3221	0.3089	0.3153	0.3144	0.3558	0.3369	0.3608	0.3341	0.3689	0.2876	0.3232
14.675	0.3002	0.3311	0.3316	0.3599	0.2873	0.3037	0.3224	0.3291	0.297	0.3294	0.3485	0.3516	0.3041	0.3455	0.3436	0.3016	0.3577	0.2913	0.3036	0.295	0.278	0.2864	0.2857	0.2954	0.2845	0.2864	0.3106	0.3157	0.2796	0.2583	0.3088	0.2556	0.2465	0.3157	0.3242	0.3268	0.3312	0.3637	0.3186	0.3101	0.3149	0.3108	0.3538	0.3362	0.3614	0.3336	0.3673	0.2843	0.3219
14.69	0.3007	0.3303	0.3299	0.3572	0.2859	0.3049	0.3223	0.3272	0.2959	0.3297	0.3465	0.349	0.3013	0.3443	0.3464	0.2988	0.3562	0.2907	0.3027	0.2932	0.2796	0.2886	0.2859	0.2945	0.2855	0.2852	0.3106	0.3147	0.2793	0.2582	0.308	0.2568	0.2467	0.3171	0.3241	0.3281	0.331	0.3646	0.3211	0.307	0.3144	0.3135	0.3565	0.3381	0.3597	0.3349	0.3671	0.2859	0.3232
14.705	0.303	0.3314	0.3319	0.3592	0.2871	0.3051	0.3217	0.3282	0.2963	0.3296	0.3452	0.3493	0.3028	0.3445	0.3456	0.2995	0.3574	0.292	0.3029	0.2961	0.2784	0.288	0.2866	0.2943	0.2851	0.2854	0.3102	0.3132	0.2793	0.2563	0.31	0.2551	0.244	0.318	0.3231	0.3276	0.3325	0.3637	0.3211	0.3083	0.3156	0.3157	0.3549	0.3367	0.3602	0.3337	0.3674	0.2876	0.3219
14.72	0.3007	0.3308	0.3316	0.3604	0.2865	0.3067	0.3233	0.3287	0.2956	0.3301	0.3484	0.3497	0.3039	0.3443	0.3446	0.3	0.3565	0.2913	0.3032	0.2952	0.2806	0.2892	0.2866	0.2957	0.2853	0.2829	0.3078	0.3157	0.2796	0.2566	0.308	0.258	0.2468	0.3165	0.3243	0.3267	0.3336	0.365	0.3229	0.3084	0.3148	0.3148	0.3558	0.3375	0.3586	0.3337	0.3671	0.2858	0.3228
14.735	0.3022	0.3318	0.3312	0.3592	0.2899	0.3046	0.3215	0.3282	0.2966	0.3294	0.3498	0.3498	0.3041	0.3442	0.3462	0.3009	0.3569	0.2921	0.3021	0.2945	0.2815	0.2896	0.2861	0.2976	0.2851	0.2826	0.3103	0.3135	0.2799	0.259	0.308	0.2572	0.2466	0.3159	0.3239	0.3275	0.3331	0.3631	0.3214	0.3092	0.3133	0.3143	0.3535	0.338	0.3588	0.3335	0.3675	0.2873	0.3227
14.75	0.3007	0.3306	0.3316	0.3619	0.2879	0.306	0.322	0.3294	0.2968	0.3293	0.3481	0.3493	0.302	0.3456	0.3461	0.3008	0.3579	0.2914	0.3027	0.2962	0.2791	0.2902	0.2863	0.2967	0.2821	0.2835	0.3098	0.3154	0.2772	0.2596	0.3077	0.2568	0.2455	0.3192	0.3255	0.3278	0.3313	0.3639	0.322	0.3113	0.316	0.3148	0.3546	0.3374	0.3593	0.3353	0.3688	0.2881	0.324
14.765	0.3006	0.3333	0.3327	0.3607	0.2869	0.3043	0.3204	0.3286	0.2966	0.3268	0.3468	0.3484	0.3053	0.3488	0.347	0.3016	0.3574	0.2922	0.3052	0.2964	0.2796	0.2891	0.2856	0.2944	0.284	0.2841	0.3108	0.3175	0.2798	0.2595	0.3065	0.2565	0.246	0.3178	0.3246	0.3263	0.3319	0.3637	0.3218	0.3103	0.3132	0.3144	0.3565	0.3355	0.3583	0.3371	0.3706	0.2871	0.324
14.78	0.3006	0.3306	0.3327	0.3581	0.2884	0.3042	0.3231	0.3289	0.2954	0.3297	0.3472	0.3509	0.3035	0.3452	0.3463	0.299	0.3564	0.2929	0.3024	0.295	0.2783	0.29	0.2865	0.2962	0.2857	0.2831	0.3116	0.3163	0.2799	0.2571	0.3089	0.2573	0.2459	0.3178	0.3247	0.3271	0.3316	0.3635	0.3221	0.3121	0.3154	0.3136	0.3551	0.3372	0.36	0.3349	0.3685	0.2872	0.3214
14.795	0.2999	0.3333	0.3286	0.3599	0.2882	0.3073	0.3237	0.3298	0.296	0.33	0.3468	0.3496	0.3054	0.3466	0.3466	0.3027	0.3579	0.2886	0.3022	0.2953	0.2781	0.2895	0.2865	0.2971	0.2855	0.2833	0.3106	0.3142	0.2785	0.2585	0.3091	0.2562	0.2443	0.3143	0.3253	0.3273	0.3326	0.3651	0.3213	0.3108	0.3119	0.3136	0.3552	0.339	0.3614	0.3346	0.3688	0.2867	0.3222
14.81	0.3002	0.3342	0.3307	0.3597	0.2881	0.3044	0.3232	0.3282	0.2963	0.3296	0.3476	0.3509	0.3032	0.3475	0.3471	0.3028	0.3588	0.2903	0.304	0.2951	0.2799	0.2893	0.2841	0.2955	0.2856	0.2833	0.3104	0.3155	0.2784	0.2589	0.3091	0.2561	0.2463	0.3173	0.3242	0.3281	0.3313	0.3642	0.3232	0.3117	0.3151	0.3131	0.3558	0.3378	0.3596	0.3338	0.3682	0.288	0.3222
14.825	0.3014	0.3309	0.3304	0.3604	0.2875	0.3049	0.3244	0.3293	0.2986	0.3296	0.3448	0.3503	0.3022	0.3459	0.347	0.301	0.3572	0.2906	0.3037	0.2949	0.2797	0.289	0.285	0.2955	0.2855	0.2862	0.3102	0.3159	0.2797	0.2579	0.3091	0.2574	0.2457	0.3169	0.3251	0.3276	0.3327	0.3644	0.32	0.3096	0.3138	0.3152	0.353	0.3371	0.362	0.3349	0.3686	0.2881	0.3225
14.84	0.301	0.3309	0.3314	0.36	0.2871	0.3027	0.3263	0.3281	0.2952	0.3278	0.3466	0.3503	0.3029	0.3468	0.3475	0.3019	0.3587	0.2923	0.3023	0.2953	0.2801	0.2905	0.2867	0.2974	0.2844	0.2854	0.3082	0.318	0.28	0.2584	0.309	0.2568	0.245	0.3162	0.3239	0.3287	0.3324	0.3639	0.3204	0.3095	0.3139	0.315	0.3534	0.3398	0.361	0.333	0.3678	0.2892	0.3212
14.855	0.3025	0.3333	0.3306	0.3611	0.2877	0.306	0.3243	0.3287	0.2969	0.329	0.3486	0.3526	0.3035	0.3463	0.3473	0.3009	0.3579	0.2913	0.3026	0.2965	0.2801	0.2882	0.2864	0.2968	0.2839	0.2827	0.3089	0.3161	0.2783	0.2581	0.3104	0.2566	0.2481	0.3164	0.3231	0.3253	0.3324	0.3647	0.3229	0.3117	0.3148	0.3154	0.3567	0.3383	0.3617	0.335	0.3682	0.2894	0.3239
14.87	0.3012	0.3326	0.3325	0.3621	0.2868	0.3058	0.3241	0.3303	0.2961	0.3284	0.3463	0.3506	0.3041	0.3462	0.3441	0.3014	0.3584	0.2931	0.3027	0.2939	0.2802	0.2895	0.2872	0.2981	0.2847	0.2858	0.3105	0.3157	0.2795	0.26	0.3067	0.2548	0.2467	0.3166	0.3211	0.3274	0.3332	0.367	0.3215	0.3102	0.3163	0.3156	0.3533	0.3388	0.3613	0.3342	0.3693	0.2884	0.3239
14.885	0.3012	0.333	0.3314	0.361	0.2909	0.3058	0.3229	0.3304	0.2956	0.3291	0.3472	0.3516	0.3044	0.3465	0.344	0.301	0.3577	0.294	0.3017	0.294	0.2805	0.2908	0.2872	0.2967	0.2871	0.2881	0.3106	0.316	0.2766	0.258	0.3092	0.2544	0.2462	0.3181	0.3236	0.3298	0.3344	0.3645	0.3227	0.3105	0.3148	0.3142	0.3562	0.3364	0.3611	0.334	0.3695	0.2884	0.3225
14.9	0.3017	0.3308	0.3324	0.3607	0.2879	0.3059	0.3246	0.3277	0.2972	0.3291	0.3472	0.3512	0.3042	0.3471	0.3456	0.3035	0.3586	0.2928	0.3033	0.2955	0.2812	0.2911	0.288	0.297	0.2856	0.2857	0.3101	0.3171	0.2807	0.2614	0.3087	0.257	0.2486	0.3179	0.3267	0.3277	0.3352	0.3648	0.3219	0.3104	0.3154	0.3165	0.3566	0.3408	0.3619	0.3363	0.3701	0.2871	0.3221
14.915	0.302	0.3327	0.332	0.3584	0.2872	0.3058	0.3239	0.3293	0.2971	0.3299	0.3489	0.3522	0.3054	0.3466	0.3473	0.3015	0.3581	0.2929	0.3033	0.296	0.2793	0.2877	0.2868	0.2974	0.2861	0.2839	0.3103	0.3171	0.2781	0.2595	0.3051	0.255	0.2465	0.3181	0.3239	0.3249	0.3325	0.3674	0.3224	0.3104	0.3167	0.3172	0.3557	0.341	0.3595	0.3345	0.3697	0.2882	0.3197
14.93	0.3003	0.3338	0.3324	0.36	0.286	0.3044	0.3233	0.3297	0.297	0.33	0.3484	0.3526	0.3047	0.3486	0.3453	0.3041	0.3588	0.293	0.305	0.2931	0.2798	0.2892	0.2852	0.2959	0.2866	0.2833	0.3107	0.3155	0.2806	0.2601	0.3093	0.2578	0.246	0.3169	0.3233	0.3289	0.3336	0.3652	0.3221	0.3108	0.3161	0.315	0.3555	0.3399	0.3608	0.3352	0.3715	0.2873	0.3205
14.945	0.3015	0.3324	0.3322	0.3618	0.288	0.3044	0.3253	0.3294	0.2979	0.3286	0.3482	0.3513	0.3047	0.3479	0.3473	0.3004	0.3596	0.2931	0.3032	0.2966	0.2802	0.2886	0.2872	0.2972	0.2861	0.2863	0.3098	0.3145	0.2794	0.2597	0.309	0.2569	0.2472	0.3154	0.3246	0.3284	0.3335	0.3652	0.3207	0.3108	0.315	0.3158	0.356	0.3385	0.3615	0.3345	0.37	0.2883	0.3242
14.96	0.3013	0.3314	0.3332	0.3613	0.2872	0.307	0.3243	0.3302	0.2989	0.3283	0.3479	0.352	0.3065	0.3477	0.3468	0.3026	0.3581	0.2908	0.3033	0.2951	0.281	0.2905	0.2876	0.2966	0.2843	0.2862	0.312	0.3152	0.2782	0.2598	0.3091	0.2559	0.2462	0.3165	0.3254	0.3283	0.3322	0.366	0.3209	0.3088	0.3156	0.3153	0.3538	0.3403	0.3604	0.3349	0.3724	0.286	0.3217
14.975	0.3017	0.3328	0.3326	0.3599	0.2891	0.3045	0.3236	0.3295	0.2979	0.3288	0.3466	0.3513	0.3054	0.3483	0.3467	0.3013	0.3585	0.2913	0.304	0.2954	0.2798	0.2887	0.287	0.2971	0.285	0.2858	0.3081	0.3155	0.2806	0.26	0.3085	0.2559	0.2456	0.3172	0.3265	0.3283	0.3339	0.3661	0.3214	0.3121	0.3154	0.3146	0.3551	0.3424	0.3611	0.3346	0.3712	0.2873	0.3245
14.99	0.3028	0.3328	0.3335	0.3597	0.2894	0.3052	0.3231	0.3297	0.2982	0.328	0.3482	0.3516	0.3064	0.3461	0.348	0.3015	0.3587	0.2934	0.3044	0.2959	0.2797	0.2896	0.2877	0.2954	0.2869	0.2833	0.3119	0.3158	0.2808	0.2596	0.3083	0.2566	0.2464	0.3169	0.3241	0.3301	0.3339	0.3654	0.3216	0.3141	0.3158	0.3152	0.3557	0.3411	0.3619	0.3361	0.3694	0.2873	0.3225
15.005	0.3013	0.3336	0.3305	0.3623	0.2888	0.3057	0.3259	0.3288	0.2974	0.3296	0.3503	0.3525	0.306	0.3458	0.3468	0.3014	0.3587	0.2917	0.3031	0.2951	0.2804	0.2899	0.2878	0.2958	0.2846	0.2838	0.3108	0.3176	0.2792	0.2585	0.3098	0.2584	0.247	0.3172	0.3252	0.3297	0.335	0.3653	0.321	0.3118	0.3157	0.3178	0.3564	0.3395	0.3639	0.3359	0.3695	0.2881	0.3225
15.02	0.3007	0.3342	0.3311	0.3601	0.2898	0.3058	0.3247	0.3304	0.2972	0.3298	0.3469	0.3514	0.3048	0.3492	0.3479	0.3012	0.3563	0.291	0.3045	0.2966	0.2805	0.2885	0.2867	0.2976	0.2869	0.2823	0.3088	0.3162	0.28	0.2595	0.3089	0.2559	0.246	0.3191	0.3249	0.3294	0.3328	0.3637	0.322	0.312	0.3173	0.3154	0.3565	0.3405	0.3599	0.3353	0.3703	0.2891	0.323
15.035	0.3038	0.331	0.3326	0.3628	0.2892	0.3062	0.3236	0.3298	0.297	0.3311	0.348	0.3541	0.3055	0.3472	0.347	0.3011	0.3583	0.2916	0.3044	0.2955	0.2821	0.289	0.2874	0.2973	0.2857	0.2854	0.3106	0.3149	0.2814	0.2597	0.3079	0.2579	0.2482	0.321	0.3252	0.3287	0.3352	0.3652	0.3233	0.3103	0.3148	0.316	0.3554	0.3398	0.3625	0.3354	0.369	0.2893	0.324
15.05	0.3024	0.3313	0.3341	0.3637	0.2886	0.305	0.3246	0.3294	0.2981	0.3287	0.35	0.3519	0.3062	0.3493	0.3477	0.3038	0.3568	0.2918	0.3042	0.2933	0.2818	0.2885	0.2854	0.299	0.287	0.2851	0.3105	0.3161	0.2778	0.2578	0.3086	0.2547	0.2455	0.317	0.325	0.3296	0.3337	0.3682	0.3226	0.3097	0.3174	0.3181	0.3535	0.3403	0.3624	0.3332	0.371	0.287	0.3213
15.065	0.3007	0.3335	0.3336	0.3609	0.2891	0.3055	0.3245	0.3316	0.2996	0.3308	0.348	0.3508	0.3061	0.3483	0.346	0.3044	0.3611	0.2914	0.3039	0.2956	0.2795	0.2907	0.2888	0.2953	0.2851	0.2854	0.3139	0.3175	0.2803	0.2596	0.309	0.2569	0.2469	0.3191	0.3268	0.3288	0.3351	0.3659	0.3223	0.3123	0.3168	0.3154	0.3566	0.3395	0.3615	0.3347	0.3714	0.2884	0.3219
15.08	0.3015	0.3322	0.334	0.3627	0.2885	0.3063	0.3245	0.3299	0.2992	0.3306	0.3473	0.3515	0.3058	0.3476	0.349	0.3035	0.3588	0.2924	0.3037	0.2959	0.281	0.2896	0.2846	0.2974	0.2861	0.2852	0.3084	0.3171	0.2786	0.2575	0.3078	0.2584	0.2464	0.3168	0.3257	0.3293	0.3344	0.3652	0.3224	0.3105	0.317	0.315	0.3572	0.3388	0.3615	0.3362	0.3714	0.2881	0.3225
15.095	0.3028	0.3328	0.3328	0.3645	0.2896	0.305	0.3255	0.3295	0.2994	0.3301	0.3479	0.3526	0.3044	0.3479	0.3467	0.3029	0.358	0.292	0.3037	0.296	0.2815	0.2892	0.287	0.2959	0.2841	0.2854	0.3119	0.3167	0.2799	0.2591	0.3087	0.257	0.2458	0.3171	0.326	0.3307	0.3349	0.3655	0.3223	0.312	0.3168	0.3155	0.3584	0.3413	0.3628	0.3355	0.3706	0.2886	0.3237
15.11	0.3047	0.3323	0.3333	0.3628	0.2905	0.3073	0.3267	0.3288	0.2991	0.3308	0.3477	0.3511	0.304	0.347	0.3486	0.3016	0.3588	0.2921	0.3037	0.2957	0.2822	0.2892	0.287	0.2976	0.2876	0.2848	0.3134	0.3191	0.2806	0.2593	0.3077	0.2561	0.2461	0.3193	0.3244	0.3288	0.334	0.3655	0.323	0.3103	0.3161	0.3158	0.3565	0.3409	0.3624	0.3345	0.3689	0.2896	0.3227
15.125	0.302	0.3342	0.3329	0.3622	0.2898	0.3082	0.3247	0.3307	0.2996	0.3298	0.3464	0.3553	0.3056	0.3477	0.3465	0.3044	0.3602	0.2905	0.3056	0.2955	0.2816	0.2905	0.2863	0.2943	0.2861	0.2829	0.311	0.3161	0.2779	0.2593	0.3092	0.2568	0.2484	0.3172	0.3253	0.3285	0.3365	0.3654	0.3232	0.3116	0.3176	0.317	0.3578	0.3387	0.3622	0.3349	0.372	0.2883	0.3239
15.14	0.299	0.3347	0.3316	0.3644	0.2906	0.3064	0.3265	0.3298	0.3	0.3297	0.3494	0.3525	0.3043	0.3486	0.3472	0.3041	0.3595	0.2939	0.3063	0.2946	0.2806	0.2891	0.2855	0.2976	0.2871	0.2854	0.3103	0.3172	0.2795	0.2599	0.309	0.2564	0.2476	0.3184	0.3259	0.328	0.3329	0.3675	0.3223	0.3116	0.3156	0.3181	0.3573	0.3402	0.3607	0.3359	0.3726	0.2894	0.3221
15.155	0.3013	0.334	0.3332	0.3614	0.2898	0.3076	0.3266	0.3301	0.2976	0.3314	0.3464	0.356	0.3071	0.3475	0.3471	0.3035	0.3589	0.2918	0.3026	0.2953	0.2813	0.2892	0.288	0.2971	0.2856	0.285	0.3086	0.3159	0.278	0.2585	0.3095	0.2566	0.2469	0.3164	0.3253	0.3277	0.3341	0.3667	0.3235	0.3132	0.3162	0.3153	0.3593	0.3379	0.3615	0.3352	0.3727	0.2894	0.3243
15.17	0.3024	0.3336	0.3329	0.362	0.2886	0.3071	0.3264	0.331	0.2976	0.3306	0.3481	0.3534	0.3068	0.347	0.3455	0.302	0.3573	0.2927	0.3055	0.2955	0.2801	0.2893	0.2861	0.2959	0.2863	0.2862	0.3107	0.3194	0.28	0.2596	0.3107	0.2567	0.2463	0.3191	0.326	0.3292	0.3363	0.3668	0.323	0.3113	0.316	0.3171	0.3554	0.3377	0.3617	0.337	0.3719	0.288	0.3216
15.185	0.3024	0.3323	0.3337	0.3615	0.289	0.3037	0.3252	0.332	0.2988	0.3312	0.348	0.3534	0.3067	0.348	0.3468	0.3044	0.3605	0.2921	0.3044	0.2971	0.2804	0.2873	0.2867	0.2978	0.2846	0.2879	0.3114	0.3176	0.2805	0.2605	0.3104	0.2576	0.248	0.3172	0.3263	0.33	0.3341	0.365	0.3215	0.3118	0.3157	0.3157	0.356	0.3411	0.3609	0.3364	0.3709	0.289	0.3235
15.2	0.3009	0.3319	0.3339	0.363	0.2894	0.3053	0.3262	0.3312	0.2992	0.3315	0.3486	0.3547	0.3064	0.347	0.3475	0.3035	0.3609	0.2923	0.3029	0.2963	0.279	0.291	0.287	0.2966	0.2875	0.2852	0.3133	0.3199	0.2798	0.26	0.3078	0.2568	0.2451	0.3159	0.3261	0.3277	0.335	0.3649	0.3225	0.3115	0.3155	0.3158	0.358	0.3387	0.3616	0.3361	0.3719	0.2883	0.3213
15.215	0.3027	0.3339	0.3324	0.3641	0.2906	0.307	0.3258	0.3302	0.3003	0.3313	0.3506	0.3525	0.3059	0.3487	0.3474	0.3035	0.3589	0.2932	0.306	0.295	0.2799	0.2918	0.2885	0.2958	0.2859	0.2834	0.3114	0.3165	0.2792	0.2609	0.309	0.2583	0.248	0.3175	0.3249	0.3305	0.3351	0.3666	0.3222	0.3115	0.3179	0.319	0.3589	0.3406	0.3614	0.337	0.3719	0.2898	0.3228
15.23	0.3034	0.334	0.3341	0.3619	0.2891	0.3053	0.3249	0.3317	0.2988	0.3302	0.349	0.3546	0.3078	0.3493	0.3477	0.3025	0.3599	0.2941	0.3038	0.2951	0.2813	0.2904	0.2865	0.2958	0.2842	0.2861	0.3108	0.3153	0.279	0.2594	0.3104	0.2578	0.2472	0.3183	0.3271	0.3308	0.3352	0.3681	0.3205	0.3123	0.3178	0.3167	0.3552	0.3404	0.3606	0.3363	0.3722	0.2895	0.3242
15.245	0.303	0.3347	0.3328	0.3628	0.2891	0.3085	0.3281	0.3303	0.299	0.3292	0.35	0.354	0.3058	0.3493	0.3483	0.3037	0.3583	0.2922	0.3047	0.2955	0.2814	0.2896	0.2867	0.2973	0.2832	0.2833	0.3103	0.3165	0.2787	0.2591	0.3103	0.2583	0.2477	0.3186	0.3262	0.3294	0.3365	0.3669	0.3243	0.312	0.3183	0.3168	0.3557	0.3413	0.3616	0.3375	0.3701	0.2891	0.3232
15.26	0.3029	0.3339	0.3328	0.3639	0.2886	0.3064	0.325	0.3323	0.3013	0.3294	0.3485	0.3531	0.3071	0.346	0.3465	0.3025	0.3591	0.291	0.3041	0.2958	0.2816	0.2909	0.2886	0.2971	0.2885	0.2848	0.3107	0.3173	0.2803	0.2582	0.3085	0.2578	0.2472	0.3175	0.3276	0.3309	0.3348	0.3682	0.3236	0.3118	0.3165	0.3177	0.3579	0.3419	0.3616	0.3345	0.3728	0.2893	0.3239
15.275	0.3033	0.3326	0.3328	0.3606	0.2892	0.3059	0.3269	0.3304	0.2981	0.331	0.351	0.3541	0.3079	0.3497	0.3466	0.306	0.3587	0.2926	0.3059	0.2977	0.2796	0.2915	0.2881	0.2955	0.286	0.285	0.3121	0.3186	0.2813	0.2584	0.3097	0.2561	0.2472	0.3159	0.3259	0.3301	0.3368	0.3671	0.3211	0.3131	0.3171	0.3194	0.357	0.3415	0.3629	0.3392	0.3722	0.2912	0.3247
15.29	0.3024	0.3335	0.3336	0.3621	0.2895	0.3057	0.3264	0.3304	0.3	0.3316	0.3488	0.3553	0.3075	0.3498	0.3485	0.3045	0.3587	0.2908	0.3057	0.2969	0.28	0.2886	0.2865	0.2961	0.2874	0.284	0.3125	0.3171	0.2812	0.261	0.3099	0.2588	0.2472	0.3173	0.3277	0.3304	0.3353	0.3684	0.3206	0.3132	0.3188	0.3176	0.36	0.3405	0.3616	0.3387	0.3714	0.2899	0.3234
15.305	0.3017	0.3347	0.3336	0.3635	0.289	0.3068	0.3248	0.331	0.2967	0.3303	0.3482	0.3548	0.3072	0.3481	0.3497	0.304	0.3598	0.2921	0.306	0.2962	0.2789	0.2929	0.2871	0.2972	0.2854	0.285	0.3115	0.3175	0.2799	0.2583	0.3092	0.2595	0.2475	0.3176	0.3293	0.3308	0.3353	0.3679	0.3237	0.3108	0.3181	0.3166	0.3589	0.3408	0.3638	0.3357	0.3709	0.2911	0.3239
15.32	0.303	0.3339	0.333	0.3629	0.2912	0.3073	0.3249	0.3319	0.3006	0.33	0.3512	0.352	0.3067	0.3497	0.3477	0.304	0.3611	0.2917	0.304	0.2954	0.2807	0.2893	0.287	0.2968	0.2863	0.2832	0.3111	0.3179	0.2798	0.2604	0.3103	0.2584	0.2473	0.3179	0.326	0.3321	0.3359	0.3672	0.3222	0.3115	0.3159	0.3172	0.3594	0.3401	0.363	0.3358	0.3732	0.2889	0.3235
15.335	0.3005	0.3332	0.3332	0.3631	0.2876	0.305	0.3255	0.3309	0.3002	0.3318	0.3497	0.3527	0.307	0.3491	0.3477	0.3062	0.3616	0.2934	0.3059	0.2956	0.2808	0.291	0.2901	0.2975	0.2866	0.2851	0.3107	0.317	0.2813	0.2595	0.3101	0.255	0.2458	0.3181	0.3253	0.3294	0.3339	0.3668	0.3217	0.3128	0.3187	0.3187	0.3588	0.3401	0.3613	0.3363	0.3727	0.2893	0.3215
15.35	0.3024	0.3354	0.3328	0.3626	0.2889	0.307	0.3244	0.3294	0.2994	0.3308	0.3497	0.3543	0.3089	0.35	0.3481	0.3031	0.3597	0.2937	0.3025	0.2966	0.2816	0.2882	0.2874	0.2958	0.2858	0.2845	0.3115	0.3185	0.2807	0.262	0.3094	0.2574	0.2473	0.3182	0.3271	0.3272	0.3361	0.3664	0.3234	0.3128	0.3167	0.3183	0.3595	0.3425	0.3643	0.3363	0.374	0.2899	0.3247
15.365	0.302	0.3342	0.3352	0.3635	0.29	0.3048	0.3274	0.3301	0.3004	0.332	0.3497	0.356	0.3082	0.348	0.3469	0.3057	0.3598	0.292	0.305	0.2972	0.2799	0.2885	0.2901	0.2976	0.2889	0.286	0.3118	0.3184	0.2809	0.2588	0.3105	0.2564	0.247	0.3169	0.3274	0.3303	0.3352	0.3675	0.3228	0.3126	0.3162	0.3167	0.3584	0.342	0.3648	0.3381	0.3733	0.2904	0.3227
15.38	0.303	0.3333	0.3338	0.3643	0.2891	0.3069	0.3278	0.3315	0.3001	0.331	0.349	0.3548	0.3091	0.3483	0.3482	0.305	0.3604	0.2926	0.3069	0.2967	0.2794	0.2895	0.2867	0.2983	0.2851	0.2846	0.3109	0.3166	0.2786	0.259	0.3109	0.2576	0.2463	0.3183	0.3279	0.33	0.3356	0.3678	0.3207	0.3115	0.3181	0.3185	0.358	0.3423	0.3626	0.3382	0.371	0.2902	0.3238
15.395	0.3032	0.3326	0.3339	0.3636	0.2891	0.3057	0.3252	0.3301	0.3004	0.3316	0.3519	0.3556	0.3075	0.3472	0.3479	0.3036	0.3604	0.2918	0.3066	0.2963	0.281	0.2892	0.2864	0.2983	0.288	0.2852	0.3106	0.3163	0.2813	0.2588	0.3105	0.2579	0.2476	0.3176	0.3272	0.3296	0.334	0.3676	0.3206	0.3127	0.3176	0.3175	0.3568	0.3422	0.364	0.3376	0.3732	0.2895	0.3246
15.41	0.3019	0.3316	0.3333	0.3631	0.2876	0.3096	0.3256	0.331	0.299	0.3306	0.3499	0.3553	0.3059	0.349	0.35	0.3028	0.3581	0.2919	0.3045	0.2956	0.2824	0.2894	0.2888	0.298	0.2864	0.2869	0.3101	0.32	0.2803	0.258	0.3116	0.2569	0.2476	0.3198	0.3259	0.3317	0.3346	0.3693	0.3209	0.3142	0.3173	0.3172	0.3583	0.342	0.3647	0.338	0.374	0.2892	0.3259
15.425	0.3065	0.3342	0.3366	0.3645	0.2887	0.3065	0.3251	0.3323	0.2991	0.3307	0.3514	0.354	0.3082	0.351	0.3485	0.3041	0.3611	0.2934	0.3047	0.2954	0.2818	0.2896	0.2858	0.2968	0.2861	0.2855	0.311	0.3187	0.2806	0.2611	0.3079	0.2586	0.2486	0.3202	0.3259	0.329	0.3353	0.3685	0.3228	0.3149	0.3202	0.3168	0.3585	0.3398	0.3623	0.3374	0.3743	0.2885	0.3248
15.44	0.3018	0.3332	0.3356	0.3654	0.2882	0.3077	0.3258	0.3333	0.3015	0.3313	0.3509	0.3544	0.3058	0.3479	0.3487	0.304	0.3593	0.2928	0.3049	0.2965	0.2811	0.2888	0.2882	0.2979	0.2868	0.2853	0.31	0.3194	0.2818	0.2605	0.3115	0.2596	0.2473	0.3196	0.327	0.3316	0.3359	0.3673	0.3239	0.3136	0.32	0.317	0.3577	0.3414	0.3627	0.3373	0.3735	0.2876	0.3245
15.455	0.3025	0.3341	0.3359	0.3646	0.2904	0.3073	0.3262	0.3311	0.2982	0.3317	0.3495	0.3565	0.3082	0.3486	0.3488	0.3036	0.3582	0.294	0.3056	0.2963	0.2814	0.2885	0.2884	0.2977	0.2859	0.2849	0.3114	0.3192	0.2813	0.2598	0.3081	0.2585	0.2483	0.3204	0.3276	0.3309	0.3355	0.3682	0.322	0.3137	0.3176	0.3173	0.3578	0.3413	0.3623	0.3358	0.3736	0.2898	0.3259
15.47	0.3042	0.3334	0.3356	0.3647	0.2894	0.305	0.3238	0.3341	0.3015	0.331	0.3515	0.3544	0.3059	0.3487	0.348	0.3047	0.3603	0.2929	0.3062	0.2977	0.2815	0.2904	0.2873	0.2955	0.2862	0.2864	0.3124	0.3186	0.283	0.2606	0.3118	0.2574	0.2479	0.3187	0.3263	0.3317	0.3362	0.3683	0.3231	0.3128	0.3187	0.3177	0.36	0.3418	0.3637	0.3365	0.3736	0.2906	0.3263
15.485	0.3037	0.3332	0.3349	0.3649	0.2887	0.307	0.3259	0.3336	0.3006	0.3337	0.3501	0.356	0.3077	0.3505	0.3478	0.3035	0.3616	0.2933	0.3084	0.2974	0.281	0.291	0.2898	0.2984	0.2881	0.2864	0.3138	0.3182	0.2806	0.2585	0.3098	0.258	0.2461	0.3212	0.3272	0.3305	0.3366	0.3672	0.3235	0.3134	0.3163	0.3172	0.3586	0.3422	0.3637	0.3373	0.3742	0.2902	0.3244
15.5	0.3043	0.3354	0.3357	0.3633	0.2915	0.306	0.3269	0.3322	0.301	0.3327	0.3511	0.3565	0.3077	0.3503	0.348	0.3054	0.3608	0.2924	0.3041	0.2956	0.281	0.2895	0.2889	0.3009	0.2864	0.2872	0.3109	0.3172	0.28	0.2587	0.3108	0.2587	0.2468	0.3183	0.3272	0.3297	0.3345	0.3668	0.3249	0.3132	0.3178	0.3172	0.358	0.3416	0.3631	0.3353	0.3729	0.2917	0.324
15.515	0.3031	0.3349	0.335	0.3642	0.2919	0.3069	0.3276	0.3323	0.2983	0.3317	0.3525	0.3542	0.3065	0.3499	0.3478	0.3042	0.3603	0.2911	0.3061	0.2947	0.2818	0.2891	0.2888	0.2954	0.2871	0.2869	0.3111	0.3185	0.2832	0.2591	0.31	0.2588	0.2487	0.3201	0.3273	0.3296	0.3378	0.3675	0.3242	0.3141	0.3164	0.3189	0.357	0.3418	0.3645	0.3375	0.3742	0.2889	0.3266
15.53	0.3042	0.3341	0.3346	0.3642	0.2914	0.3089	0.3276	0.3323	0.2995	0.3346	0.3508	0.3566	0.3086	0.3503	0.3487	0.3027	0.3604	0.2909	0.3054	0.2944	0.2822	0.2898	0.2888	0.2976	0.2882	0.2858	0.3108	0.3172	0.2814	0.2586	0.3119	0.258	0.2454	0.32	0.3264	0.3302	0.335	0.3689	0.3241	0.3124	0.3197	0.3188	0.358	0.3409	0.3645	0.3389	0.3736	0.2924	0.3236
15.545	0.3036	0.3353	0.3385	0.3654	0.2929	0.3065	0.326	0.3345	0.3024	0.3328	0.352	0.3552	0.3085	0.3492	0.349	0.3039	0.3597	0.2924	0.3066	0.2966	0.2789	0.2914	0.2878	0.2991	0.2869	0.287	0.3122	0.3183	0.2826	0.2592	0.3111	0.2591	0.2463	0.3187	0.3278	0.3306	0.3377	0.3693	0.3233	0.3135	0.319	0.3162	0.36	0.342	0.3654	0.3382	0.3731	0.2906	0.3256
15.56	0.3047	0.3356	0.3365	0.364	0.2891	0.3082	0.3267	0.3327	0.3003	0.3301	0.3512	0.3543	0.3073	0.3509	0.3491	0.3053	0.3613	0.2928	0.3037	0.2992	0.2822	0.2908	0.2889	0.2972	0.2895	0.2872	0.3117	0.3187	0.2812	0.2604	0.3108	0.2589	0.2469	0.3182	0.326	0.3296	0.3373	0.3675	0.3243	0.3142	0.3191	0.3176	0.3581	0.3427	0.3651	0.3391	0.3757	0.2905	0.3244
15.575	0.3041	0.3333	0.3349	0.3651	0.2922	0.3066	0.3293	0.3334	0.3003	0.3338	0.3516	0.3553	0.3097	0.3508	0.3497	0.3033	0.3615	0.2923	0.3082	0.2973	0.2825	0.2894	0.2891	0.2983	0.2879	0.2855	0.3133	0.3192	0.2811	0.2607	0.3125	0.2586	0.2485	0.3189	0.3258	0.3294	0.3352	0.3684	0.3236	0.3133	0.3205	0.3187	0.3608	0.34	0.3648	0.3399	0.3758	0.2897	0.3267
15.59	0.3041	0.3355	0.3348	0.3646	0.2906	0.3079	0.3252	0.3338	0.2971	0.3316	0.3508	0.356	0.3087	0.3501	0.3474	0.3056	0.3605	0.2941	0.3066	0.2981	0.2806	0.2915	0.2863	0.2992	0.2863	0.2873	0.3108	0.318	0.2797	0.2584	0.3103	0.2573	0.2477	0.3188	0.3256	0.3318	0.3361	0.3682	0.3227	0.3129	0.3183	0.3161	0.3596	0.3408	0.3647	0.3379	0.3743	0.2919	0.325
15.605	0.3021	0.3339	0.3337	0.3623	0.2893	0.3071	0.3273	0.3345	0.2991	0.3332	0.352	0.3556	0.3107	0.3514	0.3502	0.3075	0.3602	0.2924	0.3041	0.2969	0.2803	0.2896	0.2874	0.2974	0.286	0.2865	0.3121	0.3183	0.281	0.2588	0.3107	0.2583	0.2474	0.3178	0.3283	0.3301	0.3364	0.3708	0.3253	0.3144	0.3167	0.3168	0.358	0.3419	0.3629	0.339	0.3759	0.2912	0.3258
15.62	0.3048	0.3339	0.3356	0.365	0.2911	0.3076	0.3268	0.333	0.2988	0.3331	0.35	0.355	0.3083	0.3486	0.3486	0.3062	0.3602	0.2926	0.305	0.2965	0.2824	0.2894	0.2889	0.2977	0.2881	0.2858	0.3124	0.3177	0.2801	0.2596	0.3097	0.2574	0.2475	0.3189	0.3268	0.3306	0.3353	0.3697	0.3243	0.3134	0.3186	0.3186	0.3608	0.3417	0.3644	0.3381	0.3738	0.292	0.3252
15.635	0.3036	0.3347	0.335	0.3665	0.2917	0.3073	0.3267	0.3333	0.2993	0.3317	0.3507	0.3553	0.3086	0.3492	0.3492	0.3044	0.3585	0.2937	0.3052	0.2987	0.2804	0.2915	0.288	0.298	0.2872	0.2858	0.3141	0.3189	0.2816	0.2572	0.311	0.258	0.2457	0.3196	0.3285	0.3303	0.3357	0.369	0.3244	0.3132	0.3189	0.3191	0.3594	0.341	0.3662	0.3389	0.3751	0.2927	0.325
15.65	0.3038	0.3331	0.3336	0.3643	0.2895	0.3079	0.3262	0.3351	0.2989	0.334	0.3511	0.356	0.309	0.351	0.3495	0.3068	0.3607	0.2922	0.3055	0.2965	0.2818	0.2902	0.2886	0.2996	0.287	0.287	0.3113	0.3182	0.2837	0.2591	0.3117	0.2586	0.2466	0.3208	0.329	0.3307	0.3383	0.3686	0.3244	0.3114	0.3182	0.318	0.3583	0.3425	0.3638	0.3385	0.3741	0.2916	0.326
15.665	0.3043	0.3351	0.3351	0.3647	0.2906	0.308	0.3276	0.332	0.2992	0.3333	0.3519	0.3555	0.3098	0.3518	0.3484	0.3063	0.3607	0.2942	0.3054	0.297	0.2839	0.2914	0.2894	0.2974	0.2887	0.2867	0.3105	0.3199	0.2806	0.2604	0.3121	0.2586	0.2475	0.3212	0.3282	0.3318	0.3391	0.3693	0.3247	0.3143	0.3213	0.3203	0.359	0.3432	0.3677	0.337	0.3744	0.2929	0.3263
15.68	0.3029	0.336	0.334	0.3634	0.291	0.3069	0.3259	0.3351	0.2995	0.3302	0.3524	0.3541	0.3086	0.3509	0.3512	0.3059	0.3605	0.2924	0.3066	0.2961	0.284	0.2927	0.2874	0.2978	0.2871	0.2872	0.3131	0.3184	0.2813	0.258	0.3102	0.2591	0.2461	0.3185	0.3274	0.3299	0.3381	0.3686	0.3229	0.3128	0.3173	0.3204	0.3611	0.3402	0.3641	0.3397	0.373	0.2895	0.3266
15.695	0.3024	0.336	0.3345	0.3631	0.2913	0.3074	0.329	0.3328	0.2997	0.3344	0.3508	0.3543	0.3102	0.3524	0.3508	0.307	0.3619	0.2918	0.3075	0.2973	0.2811	0.2912	0.2867	0.2975	0.287	0.2875	0.3139	0.3172	0.281	0.2605	0.309	0.2593	0.2462	0.3216	0.3283	0.3316	0.3362	0.3674	0.3253	0.3123	0.3188	0.3208	0.3617	0.344	0.3648	0.3398	0.3747	0.2912	0.3252
15.71	0.3032	0.3368	0.3342	0.3666	0.2901	0.3099	0.3288	0.3338	0.3006	0.3322	0.3489	0.3554	0.3095	0.3519	0.35	0.306	0.3606	0.2913	0.3064	0.2967	0.2804	0.2916	0.2881	0.2976	0.2862	0.2855	0.3122	0.3197	0.2823	0.2572	0.3106	0.2602	0.2457	0.3199	0.3274	0.3336	0.3356	0.3678	0.3243	0.3133	0.3181	0.3184	0.3612	0.341	0.3653	0.3371	0.3743	0.2899	0.3243
15.725	0.3038	0.3351	0.3366	0.3664	0.2897	0.3081	0.3271	0.3334	0.301	0.333	0.3523	0.3549	0.3099	0.3497	0.3516	0.3064	0.3609	0.295	0.3062	0.2957	0.2786	0.2905	0.2898	0.2988	0.2876	0.2871	0.312	0.3209	0.283	0.259	0.3101	0.2584	0.2483	0.3178	0.3263	0.3327	0.3363	0.3694	0.3223	0.3133	0.3183	0.3176	0.3598	0.3434	0.3649	0.339	0.3748	0.293	0.3251
15.74	0.303	0.3363	0.335	0.367	0.2926	0.3087	0.3283	0.332	0.2993	0.3341	0.3509	0.3545	0.3086	0.3507	0.35	0.3065	0.3611	0.2923	0.3049	0.2967	0.2829	0.2918	0.2884	0.2986	0.287	0.2844	0.3143	0.3178	0.2821	0.2596	0.3103	0.2593	0.2475	0.3202	0.3283	0.3316	0.3381	0.369	0.3241	0.3132	0.3179	0.3188	0.3602	0.3429	0.3645	0.3384	0.3748	0.2899	0.3265
15.755	0.3039	0.3344	0.3333	0.3658	0.2919	0.309	0.3292	0.3353	0.3003	0.3333	0.3525	0.3561	0.3082	0.3512	0.3515	0.3063	0.3597	0.2938	0.3054	0.2959	0.2807	0.2915	0.2886	0.2979	0.2902	0.2861	0.3141	0.3188	0.2841	0.2601	0.3101	0.2582	0.2465	0.3196	0.327	0.3309	0.3383	0.3713	0.3244	0.3113	0.3201	0.3185	0.3616	0.3424	0.3672	0.3378	0.3737	0.2919	0.3272
15.77	0.3046	0.3349	0.3332	0.3663	0.2911	0.3092	0.3276	0.3325	0.3014	0.332	0.3505	0.3578	0.3089	0.3512	0.3483	0.3049	0.3606	0.2923	0.306	0.2983	0.2805	0.2909	0.2895	0.2958	0.2886	0.2864	0.3133	0.3181	0.2837	0.26	0.3115	0.258	0.2462	0.3215	0.3286	0.3329	0.3368	0.3685	0.3252	0.3128	0.321	0.3202	0.3615	0.3416	0.3669	0.339	0.3775	0.2906	0.3268
15.785	0.3063	0.3353	0.3353	0.3656	0.2915	0.3076	0.3276	0.3338	0.3003	0.3321	0.3507	0.3583	0.3075	0.3509	0.3503	0.3045	0.3615	0.2937	0.3045	0.2954	0.2826	0.2905	0.2884	0.298	0.2885	0.2852	0.3119	0.3181	0.2823	0.2611	0.3098	0.259	0.2454	0.3199	0.3291	0.3319	0.338	0.3669	0.3241	0.3146	0.3201	0.3184	0.3614	0.3434	0.3668	0.3377	0.3758	0.2908	0.3278
15.8	0.3058	0.3355	0.3349	0.3645	0.2912	0.3097	0.3275	0.3356	0.3	0.3325	0.3486	0.3549	0.3072	0.3495	0.3505	0.3067	0.3604	0.2938	0.3054	0.2971	0.2802	0.2929	0.2866	0.2987	0.2919	0.2877	0.3119	0.3193	0.2826	0.2605	0.3099	0.2599	0.249	0.3213	0.3272	0.3305	0.3382	0.3696	0.3267	0.3155	0.3196	0.3204	0.3624	0.343	0.3638	0.3406	0.3756	0.2923	0.3278
15.815	0.3048	0.3351	0.3364	0.3659	0.2897	0.3095	0.3292	0.3324	0.3004	0.3326	0.3499	0.3567	0.3088	0.3492	0.3483	0.3079	0.3616	0.2923	0.3045	0.2967	0.2812	0.2885	0.289	0.2986	0.2891	0.2888	0.3118	0.3202	0.2818	0.259	0.3101	0.2604	0.2481	0.3199	0.3278	0.3332	0.339	0.3689	0.3249	0.3146	0.3213	0.3202	0.362	0.3429	0.3669	0.3392	0.3762	0.2925	0.3251
15.83	0.3056	0.3356	0.3353	0.3666	0.2914	0.3094	0.3286	0.3339	0.3009	0.3332	0.3531	0.3565	0.3096	0.3508	0.3494	0.3087	0.3602	0.2934	0.3056	0.296	0.2825	0.2916	0.2892	0.2975	0.2887	0.288	0.3104	0.3202	0.2807	0.2577	0.3123	0.2595	0.2461	0.3189	0.3273	0.3327	0.3368	0.3689	0.3248	0.3155	0.3192	0.3202	0.36	0.3419	0.3646	0.3397	0.3736	0.2921	0.3256
15.845	0.3049	0.3354	0.3356	0.3655	0.2919	0.3082	0.3292	0.3356	0.3013	0.3318	0.3515	0.3556	0.309	0.352	0.3494	0.3066	0.3615	0.2932	0.3065	0.2973	0.2817	0.2885	0.2883	0.296	0.2874	0.2879	0.3117	0.3184	0.2814	0.2595	0.3108	0.2578	0.2479	0.3211	0.3283	0.3327	0.3366	0.3693	0.3244	0.3157	0.3217	0.321	0.3603	0.3404	0.3658	0.3382	0.375	0.2919	0.3274
15.86	0.3047	0.3346	0.3356	0.3664	0.2911	0.3096	0.3291	0.3355	0.3017	0.3328	0.3524	0.357	0.3075	0.3524	0.3475	0.3074	0.3612	0.2934	0.3054	0.2956	0.2813	0.2919	0.287	0.2978	0.2879	0.2867	0.3131	0.319	0.2828	0.258	0.3109	0.2595	0.2487	0.3207	0.3292	0.331	0.338	0.3689	0.3247	0.3145	0.3197	0.3217	0.3598	0.3421	0.3643	0.3386	0.3742	0.293	0.3269
15.875	0.3033	0.3365	0.3361	0.3652	0.2914	0.3105	0.3292	0.3362	0.3024	0.33	0.3534	0.3558	0.3078	0.3507	0.3518	0.305	0.3599	0.2914	0.3049	0.2985	0.2819	0.2906	0.2895	0.2987	0.29	0.288	0.3113	0.3164	0.2805	0.2606	0.311	0.2596	0.2483	0.3198	0.3285	0.3338	0.3376	0.3695	0.3259	0.3139	0.3179	0.3191	0.3611	0.341	0.3645	0.3388	0.3738	0.292	0.3251
15.89	0.3054	0.334	0.3354	0.366	0.2902	0.3086	0.3296	0.3334	0.2988	0.333	0.3524	0.3572	0.3089	0.3509	0.3484	0.3054	0.3635	0.2921	0.3058	0.2968	0.2815	0.2899	0.29	0.2988	0.2862	0.2883	0.3134	0.3174	0.2815	0.2594	0.311	0.2613	0.2469	0.3201	0.327	0.3314	0.3362	0.3717	0.3252	0.3159	0.319	0.3196	0.3618	0.3434	0.3655	0.3394	0.3741	0.2922	0.3263
15.905	0.3039	0.3364	0.3357	0.3662	0.2909	0.3068	0.331	0.3339	0.2999	0.3345	0.3514	0.3574	0.3079	0.3521	0.3508	0.3055	0.3617	0.294	0.3056	0.2969	0.2817	0.2923	0.2885	0.2991	0.2893	0.2867	0.3132	0.3182	0.2841	0.2599	0.3097	0.2607	0.2479	0.3184	0.3283	0.3358	0.3384	0.3691	0.3243	0.3158	0.3183	0.3189	0.3617	0.343	0.3667	0.3385	0.3766	0.2941	0.3264
15.92	0.3049	0.3351	0.3366	0.3671	0.291	0.3073	0.3305	0.3317	0.3016	0.3319	0.3514	0.3577	0.3082	0.3514	0.35	0.305	0.3611	0.2922	0.3059	0.2982	0.2815	0.2912	0.2889	0.2997	0.2904	0.2884	0.3138	0.3191	0.2829	0.2591	0.3112	0.2598	0.2487	0.3218	0.328	0.3305	0.3384	0.3695	0.3258	0.3151	0.3205	0.3199	0.3614	0.3417	0.3637	0.3386	0.3746	0.2932	0.3253
15.935	0.3061	0.3351	0.3349	0.3654	0.2899	0.3089	0.329	0.3352	0.3014	0.3315	0.3535	0.3585	0.3098	0.352	0.3487	0.3077	0.3601	0.2921	0.3042	0.299	0.2824	0.2906	0.2887	0.2999	0.288	0.2858	0.3107	0.3183	0.2831	0.2575	0.3123	0.2595	0.2484	0.322	0.3293	0.3324	0.3378	0.3704	0.3251	0.3168	0.3197	0.3205	0.3602	0.3427	0.3668	0.3397	0.3766	0.2928	0.3247
15.95	0.3043	0.3347	0.3371	0.3673	0.2915	0.3076	0.3275	0.3339	0.3007	0.3323	0.3506	0.3577	0.3098	0.3526	0.3503	0.3063	0.3641	0.2926	0.3066	0.2972	0.2828	0.2919	0.2917	0.2995	0.2875	0.2852	0.3138	0.3189	0.282	0.2598	0.3126	0.2601	0.246	0.3204	0.3293	0.3346	0.3382	0.3715	0.3259	0.3142	0.3187	0.3194	0.3616	0.3444	0.3664	0.3398	0.3759	0.292	0.3279
15.965	0.3055	0.3363	0.336	0.3673	0.2913	0.307	0.3289	0.3348	0.3018	0.3327	0.3511	0.3569	0.3112	0.3519	0.3498	0.307	0.363	0.2953	0.306	0.2967	0.2795	0.2941	0.2895	0.3008	0.2895	0.2872	0.3128	0.318	0.2807	0.259	0.3106	0.2586	0.2479	0.3196	0.3284	0.3316	0.3369	0.37	0.3253	0.3133	0.3206	0.3191	0.3614	0.3407	0.3659	0.3396	0.3782	0.2935	0.3263
15.98	0.3024	0.335	0.3355	0.3691	0.2908	0.3086	0.3295	0.3357	0.3018	0.3336	0.3537	0.3568	0.3109	0.3538	0.3511	0.3074	0.3607	0.2919	0.3076	0.2973	0.283	0.2914	0.2917	0.3	0.2868	0.2886	0.3131	0.3188	0.2828	0.259	0.3114	0.2594	0.2482	0.3205	0.3286	0.334	0.3367	0.3699	0.3248	0.3162	0.3204	0.3209	0.3607	0.3421	0.3645	0.3405	0.3762	0.2926	0.326
15.995	0.3042	0.3326	0.3367	0.3646	0.292	0.3095	0.3302	0.3352	0.3026	0.3325	0.3535	0.357	0.3117	0.3531	0.35	0.3063	0.3612	0.292	0.3055	0.2973	0.2808	0.2902	0.2911	0.2998	0.2893	0.2868	0.3145	0.3201	0.2819	0.2602	0.3116	0.2604	0.2488	0.3221	0.3284	0.3317	0.338	0.3712	0.3242	0.3169	0.3209	0.3194	0.3607	0.3425	0.3682	0.3406	0.3766	0.2916	0.3251
16.01	0.3057	0.336	0.3361	0.3679	0.29	0.3099	0.3298	0.3352	0.2999	0.3334	0.3527	0.3557	0.3098	0.3511	0.3526	0.3065	0.3612	0.2957	0.3081	0.2973	0.2816	0.2922	0.2875	0.2989	0.2867	0.2862	0.3125	0.3168	0.2841	0.2601	0.3112	0.2595	0.248	0.3214	0.3287	0.3342	0.3374	0.3704	0.3248	0.3127	0.3214	0.3205	0.3617	0.3434	0.366	0.3388	0.3761	0.2932	0.327
16.025	0.3039	0.3346	0.3377	0.3678	0.2912	0.308	0.3297	0.3332	0.3009	0.3322	0.3515	0.3568	0.3107	0.3526	0.3527	0.3082	0.363	0.2936	0.307	0.2959	0.2816	0.2905	0.2898	0.298	0.2893	0.2873	0.3135	0.3185	0.282	0.2595	0.3113	0.2596	0.2473	0.3194	0.3287	0.3345	0.3385	0.3693	0.3254	0.314	0.3205	0.3211	0.3613	0.3437	0.3647	0.3382	0.3763	0.2927	0.3257
16.04	0.3051	0.3383	0.3375	0.3665	0.2937	0.3089	0.3272	0.333	0.3017	0.3344	0.3523	0.357	0.3133	0.3529	0.3513	0.3079	0.3627	0.2938	0.3055	0.2976	0.2802	0.2929	0.2892	0.2992	0.2889	0.2869	0.3134	0.3204	0.2835	0.2605	0.3121	0.2593	0.2481	0.3211	0.3288	0.3335	0.3368	0.37	0.3261	0.3148	0.3188	0.3199	0.3603	0.3433	0.367	0.3416	0.3776	0.2939	0.327
16.055	0.3057	0.3368	0.3372	0.3679	0.2924	0.3101	0.3287	0.3366	0.3019	0.336	0.3536	0.3576	0.3099	0.3534	0.3496	0.3084	0.3627	0.2931	0.3068	0.2964	0.2822	0.2922	0.2884	0.3006	0.2891	0.2871	0.3143	0.3211	0.2832	0.2593	0.3116	0.2586	0.2485	0.3205	0.3294	0.3338	0.3388	0.372	0.326	0.3136	0.3196	0.319	0.3627	0.3419	0.3658	0.3394	0.3759	0.2949	0.3273
16.07	0.3045	0.3351	0.3359	0.3673	0.2924	0.3089	0.3299	0.3345	0.3031	0.3335	0.3516	0.3568	0.3095	0.3525	0.3513	0.3066	0.3606	0.2917	0.3077	0.2972	0.2827	0.2912	0.2895	0.2995	0.2872	0.2869	0.3139	0.3212	0.2822	0.2603	0.3106	0.2591	0.2474	0.3217	0.3296	0.3343	0.3385	0.3709	0.325	0.3141	0.3196	0.319	0.3608	0.3438	0.3669	0.3407	0.3781	0.2925	0.3257
[truncated: 11,592 more rows]
[truncated: 361 more columns]

## Sheet: Fig 4 data analysis
Fig 4: Simultanous Chl a and P700 measurements under very low light conditions (1 µmol m(-2) s(-1) ) - analysis
[truncated: 87 more rows]

## Sheet: Fig 5 raw data
Fig 5: Photosynthetic parameters determined in induction/recovery experiments (13, 110 and 477 µmol m(-2) s(-1) PAR) - raw data
[truncated: 6,073 more rows]

## Sheet: Fig 5 data analysis
Fig 5: Hierarchically clustered heat map analyses of photosynthetic parameters determined in induction/recovery experiments (13, 110 and 477 µmol m(-2) s(-1) PAR). Values represent steady-state photosynthetic parameters determined 341s after light induction (381s after onset of the induction/recovery experiment).
[truncated: 176 more rows]

[truncated: 25 more sheets: Fig 5a statistics, Fig 5b, Fig 6a, Fig 6c, Fig 6d raw data, Fig 6d analysis, Fig 7a, Fig 7b, Fig S2b, Fig S2c, Fig S2d, Fig S2e, Fig S3b, Fig S3c, Fig S4, Fig S5, Fig S6, Fig S7a, Fig S7b, Fig S8 …]
